# Supplementary material for: Structure and intermolecular interactions of the rare amide–pyridine synthon: a cocrystal of nicotinamide and 2-chloro-3-hydroxypyridine
Source: Acta Crystallogr C Struct Chem. 2026 May 18;82(Pt 6):267–76. doi: 10.1107/S2053229626004882 (PMC13237486; doi:10.1107/S2053229626004882)
Supplement: Supplementary file 1 [file c-82-00267-sup1.cif]

##############################################################################
#                                                                            #
# This CIF contains the data in a paper accepted for publication in          #
# Acta Crystallographica Section C. It conforms to the requirements of       #
# Notes for Authors for Acta Crystallographica Section C, and has been       #
# peer reviewed under the auspices of the IUCr Commission on Journals.       #
#                                                                            #
# Full details of the Crystallographic Information File format               #
# are given in the paper "The Crystallographic Information File (CIF):       #
# a New Standard Archive File for Crystallography" by S. R. Hall, F. H.      #
# Allen and I. D. Brown [Acta Cryst. (1991), A47, 655-685].                  #
#                                                                            #
# The current version of the core CIF dictionary is obtainable from          #
# ftp://ftp.iucr.org/pub/cif_core.dic.                                       #
#                                                                            #
# Software is freely available for graphical display of the structure(s)     #
# in this CIF. For information consult the CIF software page                 #
# http://www.iucr.org/resources/cif/software.                                #
#                                                                            #
# This file may be used for bona fide research purposes within the           #
# scientific community so long as proper attribution is given to the journal # 
# article from which it was obtained.                                        #
#                                                                            #
##############################################################################
data_I
_audit_creation_method
;
Olex2 1.5
(compiled 2025.05.31 svn.r86d253d1 for OlexSys, GUI svn.r7254)
;
_chemical_name_systematic
;
Nicotinamide--2-chloropyridin-3-ol (1/1)
;
_chemical_name_common
;
Nicotinamide--2-chloro-3-hydroxypyridine (1/1)
;
_chemical_formula_moiety     'C6 H6 N2 O, C5 H4 Cl N O'
_chemical_formula_sum     'C11 H10 Cl N3 O2'
_chemical_formula_iupac     'C6 H6 N2 O, C5 H4 Cl N O'
_chemical_formula_weight     251.67
_chemical_melting_point     ?
_space_group_crystal_system     monoclinic
_space_group_name_H-M_alt     'P 1 21/n 1'
_space_group_name_Hall     '-P 2yn'
loop_
    _space_group_symop_operation_xyz
    'x, y, z'
    '-x+1/2, y+1/2, -z+1/2'
    '-x, -y, -z'
    'x-1/2, -y-1/2, z-1/2'
_cell_length_a     8.0095(3)
_cell_length_b     6.6434(2)
_cell_length_c     20.6585(6)
_cell_angle_alpha     90
_cell_angle_beta     92.5630(10)
_cell_angle_gamma     90
_cell_volume     1098.15(6)
_cell_formula_units_Z     4
_cell_measurement_reflns_used     8491
_cell_measurement_theta_min     2.77
_cell_measurement_theta_max     28.22
_cell_measurement_temperature     173.00
_exptl_crystal_description     block
_exptl_crystal_colour     colourless
_exptl_crystal_size_max     0.197
_exptl_crystal_size_mid     0.151
_exptl_crystal_size_min     0.092
_exptl_crystal_density_diffrn     1.522
_exptl_crystal_density_meas     ?
_exptl_crystal_density_method     ?
_exptl_crystal_F_000     520
_exptl_absorpt_coefficient_mu     0.340
_exptl_absorpt_correction_type     none
_exptl_absorpt_process_details
;
(SADABS; Bruker, 2021)
;
_exptl_absorpt_correction_T_min     0.6808
_exptl_absorpt_correction_T_max     0.7457
_diffrn_ambient_temperature     173.00
_diffrn_source     ?
_diffrn_source_power     0.07
_diffrn_source_voltage     50.0
_diffrn_source_current     1.4
_diffrn_radiation_type     MoK\a
_diffrn_radiation_wavelength     0.71073
_diffrn_measurement_device_type     'Bruker APEXII CCD'
_diffrn_measurement_method     '\f and \w scans'
_diffrn_detector_area_resol_mean     ?
_diffrn_reflns_number     19834
_diffrn_reflns_av_R_equivalents     0.0411
_diffrn_reflns_av_unetI/netI     0.0272
_diffrn_reflns_theta_min     2.771
_diffrn_reflns_theta_max     28.504
_diffrn_reflns_theta_full     25.242
_diffrn_measured_fraction_theta_max     0.989
_diffrn_measured_fraction_theta_full     0.998
_diffrn_reflns_limit_h_min     -10
_diffrn_reflns_limit_h_max     10
_diffrn_reflns_limit_k_min     -8
_diffrn_reflns_limit_k_max     8
_diffrn_reflns_limit_l_min     -27
_diffrn_reflns_limit_l_max     27
_diffrn_standards_number     0
_refine_special_details     ?
_reflns_number_total     2745
_reflns_number_gt     2461
_reflns_threshold_expression     'I > 2\s(I)'
_refine_ls_structure_factor_coef     Fsqd
_refine_ls_matrix_type     full
_refine_ls_R_factor_all     0.0352
_refine_ls_R_factor_gt     0.0318
_refine_ls_wR_factor_gt     0.0877
_refine_ls_wR_factor_ref     0.0910
_refine_ls_goodness_of_fit_ref     1.061
_refine_ls_restrained_S_all     1.061
_refine_ls_number_reflns     2745
_refine_ls_number_parameters     155
_refine_ls_number_restraints     0
_refine_ls_hydrogen_treatment     constr
_refine_ls_weighting_scheme     calc
_refine_ls_weighting_details
              'w=1/[\s^2^(Fo^2^)+(0.0474P)^2^+0.3036P] where P=(Fo^2^+2Fc^2^)/3'
_atom_sites_solution_hydrogens     geom
_atom_sites_solution_primary     ?
_atom_sites_solution_secondary     ?
_refine_ls_shift/su_max     0.001
_refine_ls_shift/su_mean     0.000
_refine_diff_density_max     0.330
_refine_diff_density_min     -0.227
_refine_ls_extinction_method     none
_refine_ls_extinction_coef     .
loop_
    _atom_type_symbol
    _atom_type_description
    _atom_type_scat_dispersion_real
    _atom_type_scat_dispersion_imag
    _atom_type_scat_source
    'C' 'C' 0.0033 0.0016
                         'International Tables Vol C Tables 4.2.6.8 and 6.1.1.4'
    'H' 'H' 0.0000 0.0000
                         'International Tables Vol C Tables 4.2.6.8 and 6.1.1.4'
    'Cl' 'Cl' 0.1484 0.1585
                         'International Tables Vol C Tables 4.2.6.8 and 6.1.1.4'
    'N' 'N' 0.0061 0.0033
                         'International Tables Vol C Tables 4.2.6.8 and 6.1.1.4'
    'O' 'O' 0.0106 0.0060
                         'International Tables Vol C Tables 4.2.6.8 and 6.1.1.4'
_computing_data_collection
;
SAINT (Bruker, 2021)
;
_computing_cell_refinement
;
APEX4 (Bruker, 2021)
;
_computing_data_reduction
;
SAINT (Bruker, 2021)
;
_computing_structure_solution
;
SHELXT2018 (Sheldrick, 2015<i>a</i>)
;
_computing_structure_refinement
;
SHELXL2018 (Sheldrick, 2015<i>b</i>)
;
_computing_molecular_graphics
;
OLEX2 (Dolomanov <i>et al.</i>, 2009)
;
_computing_publication_material
;
OLEX2 (Dolomanov <i>et al.</i>, 2009)
;
loop_
    _atom_site_type_symbol
    _atom_site_label
    _atom_site_fract_x
    _atom_site_fract_y
    _atom_site_fract_z
    _atom_site_U_iso_or_equiv
    _atom_site_adp_type
    _atom_site_calc_flag
    _atom_site_occupancy
    _atom_site_disorder_assembly
    _atom_site_disorder_group
    C C1 0.91386(14) 0.40306(17) 0.34868(5) 0.0232(2) Uani d 1 . .
    C C2 0.99814(14) 0.39376(17) 0.29070(5) 0.0235(2) Uani d 1 . .
    C C3 0.98088(14) 0.56103(18) 0.25010(5) 0.0267(2) Uani d 1 . .
    H H3 1.034587 0.564410 0.210031 0.032 Uiso calc 1 . .
    C C4 0.88468(15) 0.72178(18) 0.26887(6) 0.0283(2) Uani d 1 . .
    H H4 0.871779 0.836738 0.241753 0.034 Uiso calc 1 . .
    C C5 0.80744(15) 0.71427(18) 0.32728(6) 0.0282(2) Uani d 1 . .
    H H5 0.741706 0.825759 0.339603 0.034 Uiso calc 1 . .
    Cl Cl1 0.92892(4) 0.19616(4) 0.39996(2) 0.03404(11) Uani d 1 . .
    N N1 0.82173(12) 0.55539(15) 0.36730(4) 0.0259(2) Uani d 1 . .
    O O1 1.08765(12) 0.22962(14) 0.27814(4) 0.0324(2) Uani d 1 . .
    H H1 1.107768 0.227032 0.238590 0.049 Uiso calc 1 . .
    C C6 0.61938(14) 0.49158(17) 0.62830(5) 0.0247(2) Uani d 1 . .
    H H6 0.548746 0.579455 0.650902 0.030 Uiso calc 1 . .
    C C7 0.66839(13) 0.54918(16) 0.56739(5) 0.0220(2) Uani d 1 . .
    C C8 0.60572(14) 0.74619(17) 0.54085(5) 0.0238(2) Uani d 1 . .
    C C9 0.77168(15) 0.41948(18) 0.53499(5) 0.0280(2) Uani d 1 . .
    H H9 0.808497 0.453393 0.493287 0.034 Uiso calc 1 . .
    C C10 0.82039(16) 0.24018(19) 0.56414(6) 0.0306(3) Uani d 1 . .
    H H10 0.890217 0.148876 0.542526 0.037 Uiso calc 1 . .
    C C11 0.76634(15) 0.19536(17) 0.62507(6) 0.0267(2) Uani d 1 . .
    H H11 0.801326 0.072751 0.645083 0.032 Uiso calc 1 . .
    N N2 0.66666(13) 0.31842(14) 0.65679(5) 0.0259(2) Uani d 1 . .
    N N3 0.64648(13) 0.79454(15) 0.48073(5) 0.0286(2) Uani d 1 . .
    H H3A 0.611928 0.909029 0.463403 0.034 Uiso calc 1 . .
    H H3B 0.707859 0.711870 0.458502 0.034 Uiso calc 1 . .
    O O2 0.52020(11) 0.85563(13) 0.57435(4) 0.0319(2) Uani d 1 . .
loop_
    _atom_site_aniso_label
    _atom_site_aniso_U_11
    _atom_site_aniso_U_22
    _atom_site_aniso_U_33
    _atom_site_aniso_U_12
    _atom_site_aniso_U_13
    _atom_site_aniso_U_23
    C1 0.0283(5) 0.0211(5) 0.0202(5) 0.0004(4) 0.0026(4) 0.0002(4)
    C2 0.0271(5) 0.0225(5) 0.0212(5) 0.0002(4) 0.0030(4) -0.0021(4)
    C3 0.0293(5) 0.0287(6) 0.0224(5) -0.0007(4) 0.0042(4) 0.0022(4)
    C4 0.0317(6) 0.0263(6) 0.0270(5) 0.0018(5) 0.0017(4) 0.0066(4)
    C5 0.0304(6) 0.0255(6) 0.0289(6) 0.0060(4) 0.0027(4) 0.0019(4)
    Cl1 0.0531(2) 0.02373(16) 0.02636(16) 0.00849(12) 0.01378(13) 0.00498(10)
    N1 0.0294(5) 0.0254(5) 0.0234(4) 0.0033(4) 0.0048(3) 0.0000(4)
    O1 0.0477(5) 0.0277(4) 0.0227(4) 0.0101(4) 0.0120(4) -0.0002(3)
    C6 0.0281(5) 0.0230(5) 0.0234(5) 0.0010(4) 0.0058(4) -0.0009(4)
    C7 0.0253(5) 0.0201(5) 0.0207(5) 0.0004(4) 0.0019(4) -0.0006(4)
    C8 0.0265(5) 0.0213(5) 0.0235(5) 0.0013(4) 0.0010(4) -0.0006(4)
    C9 0.0360(6) 0.0262(6) 0.0225(5) 0.0058(5) 0.0080(4) 0.0025(4)
    C10 0.0398(6) 0.0263(6) 0.0263(5) 0.0095(5) 0.0088(5) 0.0010(5)
    C11 0.0326(6) 0.0223(5) 0.0253(5) 0.0008(4) 0.0022(4) 0.0024(4)
    N2 0.0318(5) 0.0236(5) 0.0227(4) -0.0006(4) 0.0057(4) 0.0017(4)
    N3 0.0370(5) 0.0246(5) 0.0247(5) 0.0083(4) 0.0059(4) 0.0042(4)
    O2 0.0419(5) 0.0264(4) 0.0279(4) 0.0107(4) 0.0083(3) 0.0009(3)
_geom_special_details
;
 All esds (except the esd in the dihedral angle between two l.s. planes)
 are estimated using the full covariance matrix.  The cell esds are taken
 into account individually in the estimation of esds in distances, angles
 and torsion angles; correlations between esds in cell parameters are only
 used when they are defined by crystal symmetry.  An approximate (isotropic)
 treatment of cell esds is used for estimating esds involving l.s. planes.
;
loop_
    _geom_bond_atom_site_label_1
    _geom_bond_atom_site_label_2
    _geom_bond_site_symmetry_2
    _geom_bond_distance
    _geom_bond_publ_flag
    C1 C2 . 1.4024(15) ?
    C1 Cl1 . 1.7362(11) ?
    C1 N1 . 1.3199(14) ?
    C2 C3 . 1.3954(16) ?
    C2 O1 . 1.3368(14) ?
    C3 H3 . 0.9500 ?
    C3 C4 . 1.3824(16) ?
    C4 H4 . 0.9500 ?
    C4 C5 . 1.3815(16) ?
    C5 H5 . 0.9500 ?
    C5 N1 . 1.3425(15) ?
    O1 H1 . 0.8400 ?
    C6 H6 . 0.9500 ?
    C6 C7 . 1.3886(14) ?
    C6 N2 . 1.3391(14) ?
    C7 C8 . 1.4970(15) ?
    C7 C9 . 1.3872(15) ?
    C8 N3 . 1.3374(15) ?
    C8 O2 . 1.2324(14) ?
    C9 H9 . 0.9500 ?
    C9 C10 . 1.3831(16) ?
    C10 H10 . 0.9500 ?
    C10 C11 . 1.3817(16) ?
    C11 H11 . 0.9500 ?
    C11 N2 . 1.3348(15) ?
    N3 H3A . 0.8800 ?
    N3 H3B . 0.8800 ?
loop_
    _geom_angle_atom_site_label_1
    _geom_angle_atom_site_label_2
    _geom_angle_atom_site_label_3
    _geom_angle_site_symmetry_1
    _geom_angle_site_symmetry_3
    _geom_angle
    _geom_angle_publ_flag
    C2 C1 Cl1 . . 117.60(8) ?
    N1 C1 C2 . . 125.41(10) ?
    N1 C1 Cl1 . . 116.98(8) ?
    C3 C2 C1 . . 116.09(10) ?
    O1 C2 C1 . . 118.98(10) ?
    O1 C2 C3 . . 124.93(10) ?
    C2 C3 H3 . . 120.4 ?
    C4 C3 C2 . . 119.21(10) ?
    C4 C3 H3 . . 120.4 ?
    C3 C4 H4 . . 120.2 ?
    C5 C4 C3 . . 119.61(11) ?
    C5 C4 H4 . . 120.2 ?
    C4 C5 H5 . . 118.8 ?
    N1 C5 C4 . . 122.49(11) ?
    N1 C5 H5 . . 118.8 ?
    C1 N1 C5 . . 117.18(10) ?
    C2 O1 H1 . . 109.5 ?
    C7 C6 H6 . . 118.3 ?
    N2 C6 H6 . . 118.3 ?
    N2 C6 C7 . . 123.31(10) ?
    C6 C7 C8 . . 117.97(9) ?
    C9 C7 C6 . . 117.71(10) ?
    C9 C7 C8 . . 124.32(10) ?
    N3 C8 C7 . . 117.28(10) ?
    O2 C8 C7 . . 119.73(10) ?
    O2 C8 N3 . . 123.00(11) ?
    C7 C9 H9 . . 120.4 ?
    C10 C9 C7 . . 119.17(10) ?
    C10 C9 H9 . . 120.4 ?
    C9 C10 H10 . . 120.4 ?
    C11 C10 C9 . . 119.25(11) ?
    C11 C10 H10 . . 120.4 ?
    C10 C11 H11 . . 118.9 ?
    N2 C11 C10 . . 122.26(11) ?
    N2 C11 H11 . . 118.9 ?
    C11 N2 C6 . . 118.30(10) ?
    C8 N3 H3A . . 120.0 ?
    C8 N3 H3B . . 120.0 ?
    H3A N3 H3B . . 120.0 ?
loop_
    _geom_torsion_atom_site_label_1
    _geom_torsion_atom_site_label_2
    _geom_torsion_atom_site_label_3
    _geom_torsion_atom_site_label_4
    _geom_torsion_site_symmetry_1
    _geom_torsion_site_symmetry_2
    _geom_torsion_site_symmetry_3
    _geom_torsion_site_symmetry_4
    _geom_torsion
    _geom_torsion_publ_flag
    C1 C2 C3 C4 . . . . 0.10(16) ?
    C2 C1 N1 C5 . . . . 0.14(17) ?
    C2 C3 C4 C5 . . . . -0.02(18) ?
    C3 C4 C5 N1 . . . . -0.01(19) ?
    C4 C5 N1 C1 . . . . -0.05(18) ?
    Cl1 C1 C2 C3 . . . . 178.87(8) ?
    Cl1 C1 C2 O1 . . . . -1.16(14) ?
    Cl1 C1 N1 C5 . . . . -178.90(9) ?
    N1 C1 C2 C3 . . . . -0.17(17) ?
    N1 C1 C2 O1 . . . . 179.80(11) ?
    O1 C2 C3 C4 . . . . -179.87(11) ?
    C6 C7 C8 N3 . . . . -176.45(10) ?
    C6 C7 C8 O2 . . . . 3.49(16) ?
    C6 C7 C9 C10 . . . . 0.27(17) ?
    C7 C6 N2 C11 . . . . 0.21(17) ?
    C7 C9 C10 C11 . . . . -0.60(19) ?
    C8 C7 C9 C10 . . . . -179.37(11) ?
    C9 C7 C8 N3 . . . . 3.20(17) ?
    C9 C7 C8 O2 . . . . -176.87(11) ?
    C9 C10 C11 N2 . . . . 0.8(2) ?
    C10 C11 N2 C6 . . . . -0.56(18) ?
    N2 C6 C7 C8 . . . . 179.60(10) ?
    N2 C6 C7 C9 . . . . -0.07(17) ?
loop_
    _geom_hbond_atom_site_label_D
    _geom_hbond_atom_site_label_H
    _geom_hbond_atom_site_label_A
    _geom_hbond_site_symmetry_A
    _geom_hbond_distance_DH
    _geom_hbond_distance_HA
    _geom_hbond_distance_DA
    _geom_hbond_angle_DHA
    _geom_hbond_publ_flag
    O1 H1 N2 . 0.840 1.800 2.632 170.48 yes
    N3 H3A O2 3_676 0.880 2.025 2.888 166.82 yes
    N3 H3B N1 4_665 0.880 2.370 3.206 158.83 yes
_shelx_space_group_comment
;
The symmetry employed for this shelxl refinement is uniquely defined
by the following loop, which should always be used as a source of
symmetry information in preference to the above space-group names.
They are only intended as comments.
;
_shelx_estimated_absorpt_T_min     ?
_shelx_estimated_absorpt_T_max     ?
_shelx_hkl_file
;
   1   0   0    0.10    0.10
   1   0   0    0.00    0.10
  -1   0   0    0.00    0.10
  -1   0   0    0.00    0.10
  -2   0   0   78.79    3.90
  -2   0   0   80.29    4.00
   2   0   0   81.39    4.00
   2   0   0   81.69    3.90
   3   0   0    0.10    0.20
  -3   0   0    0.70    0.20
   3   0   0    0.10    0.20
  -3   0   0    0.00    0.10
   4   0   0  157.58    7.60
  -4   0   0  162.08    7.60
   4   0   0  152.48    7.60
  -4   0   0  145.99    7.60
   5   0   0    0.10    0.20
  -5   0   0    0.30    0.20
  -5   0   0   -0.30    0.20
   5   0   0   -0.10    0.20
   6   0   0    2.00    0.60
   6   0   0    1.20    0.40
  -6   0   0    2.30    0.50
  -6   0   0    2.00    0.60
  -7   0   0    0.30    0.40
   7   0   0   -0.10    0.30
   7   0   0    0.00    0.30
  -7   0   0   -0.10    0.30
   8   0   0    2.30    0.60
   8   0   0    2.20    0.60
  -8   0   0    1.20    0.50
  -8   0   0    2.00    0.70
   9   0   0   -0.20    0.40
  -9   0   0   -0.20    0.30
   9   0   0   -0.10    0.40
  -9   0   0    0.00    0.50
  10   0   0    8.60    1.40
 -10   0   0   12.20    1.70
  10   0   0    8.10    1.30
 -10   0   0    8.90    1.30
   0  -1   0    0.00    0.10
   0   1   0    0.00    0.10
   0   1   0   -0.10    0.10
   1  -1   0  242.68   15.90
  -1   1   0  223.88   15.80
   1   1   0  228.68   15.00
  -1   1   0  271.77   38.30
   2  -1   0  303.27   13.90
  -2   1   0  287.17   13.90
   3  -1   0  247.38   11.40
  -3  -1   0  234.08   11.30
   3  -1   0  229.98   11.40
  -3   1   0  246.08   11.40
   3   1   0  241.38   11.40
  -3   1   0  234.68   11.40
   3   1   0  237.58   11.40
   4  -1   0  160.78    7.90
   4  -1   0  156.48    7.80
  -4  -1   0  159.48    7.80
  -4  -1   0  161.78    7.80
   4   1   0  151.18    7.80
  -4   1   0  154.78    7.80
   4   1   0  162.28    7.80
  -4   1   0  165.18    7.90
   5  -1   0  162.58    8.60
  -5  -1   0  167.18    8.70
  -5  -1   0  182.88    8.70
   5  -1   0  186.68    8.80
  -5   1   0  160.88    8.60
   5   1   0  184.78    8.70
  -5   1   0  182.78    8.70
   5   1   0  170.58    8.60
  -6  -1   0   30.70    2.00
   6  -1   0   28.60    2.00
   6  -1   0   33.10    2.20
  -6  -1   0   27.40    1.90
   6   1   0   31.00    2.10
  -6   1   0   28.70    2.00
   6   1   0   27.20    1.90
  -7  -1   0    3.80    0.80
   7  -1   0    3.80    0.70
   7   1   0    3.20    0.70
   7   1   0    3.00    0.60
  -7   1   0    5.30    0.90
   8  -1   0    3.80    0.90
   8  -1   0    2.30    0.70
  -8  -1   0    2.50    0.70
  -8  -1   0    2.40    0.60
  -8   1   0    2.50    0.80
  -8   1   0    2.10    0.70
   8   1   0    4.50    1.00
   8   1   0    2.40    0.70
   9  -1   0    8.40    1.30
   9  -1   0    9.90    1.50
  -9  -1   0   10.00    1.50
  -9  -1   0    8.40    1.20
  -9   1   0   12.80    1.60
  -9   1   0   10.40    1.50
   9   1   0   14.10    1.70
   9   1   0    8.50    1.30
 -10  -1   0    0.10    0.40
  10  -1   0    0.10    0.60
  10  -1   0    0.50    0.60
 -10  -1   0   -0.30    0.50
 -10   1   0    0.90    0.70
  10   1   0    0.10    0.40
  10   1   0    0.10    0.50
 -10   1   0    0.00    0.40
   0  -2   0 1994.70  119.19
   0  -2   0 2114.09  100.49
   0   2   0 2104.49  100.69
   0   2   0 1978.50  117.69
  -1  -2   0    5.30    0.40
  -1  -2   0    5.60    0.40
   1  -2   0    6.10    0.40
   1  -2   0    5.40    0.40
  -1   2   0    6.20    0.40
   1   2   0    5.90    0.40
  -1   2   0    5.60    0.40
   1   2   0    6.10    0.40
  -2  -2   0    8.30    0.60
   2  -2   0    7.30    0.60
  -2  -2   0    7.30    0.60
   2  -2   0    9.30    0.60
  -2   2   0    8.00    0.60
  -2   2   0    9.40    0.60
   2   2   0    8.20    0.60
  -3  -2   0    0.00    0.10
   3  -2   0    0.10    0.20
   3  -2   0   -0.10    0.10
  -3  -2   0    0.00    0.20
   3   2   0    0.10    0.10
  -3   2   0    0.20    0.20
  -3   2   0    0.30    0.20
   3   2   0    0.40    0.20
   4  -2   0  162.08    8.00
  -4  -2   0  168.78    8.00
   4  -2   0  151.38    8.10
  -4  -2   0  156.58    7.80
  -4   2   0  167.18    8.00
   4   2   0  159.78    7.90
   4   2   0  165.38    8.00
  -5  -2   0    2.00    0.50
   5  -2   0    1.90    0.50
   5  -2   0    1.30    0.40
  -5  -2   0    1.80    0.50
  -5   2   0    1.70    0.50
  -5   2   0    1.70    0.50
   5   2   0    2.20    0.50
   5   2   0    2.00    0.50
  -6  -2   0   80.09    4.40
  -6  -2   0   88.49    4.60
   6  -2   0   84.49    4.60
   6   2   0   80.89    4.50
   6   2   0   84.69    4.70
  -6   2   0   84.29    4.60
  -7  -2   0    1.20    0.40
  -7  -2   0    1.30    0.70
   7  -2   0    2.20    0.60
   7  -2   0    1.40    0.50
  -7   2   0    2.20    0.70
   7   2   0    2.20    0.60
   7   2   0    1.80    0.50
   8  -2   0   11.50    1.50
  -8  -2   0    7.20    1.10
   8  -2   0   14.90    1.60
  -8  -2   0    8.60    1.30
  -8   2   0    7.50    1.20
   8   2   0    9.30    1.20
  -8   2   0    8.20    1.20
   8   2   0   11.00    1.40
  -9  -2   0    3.90    0.80
  -9  -2   0    5.80    1.10
   9  -2   0    5.40    1.10
   9  -2   0    3.80    1.00
  -9   2   0    5.00    1.00
   9   2   0    7.10    1.20
   9   2   0    7.80    1.40
  -9   2   0    5.40    1.10
 -10  -2   0    0.00    0.40
  10  -2   0   -0.50    0.50
  10  -2   0    0.10    0.50
 -10  -2   0    0.80    0.70
  10   2   0   -0.30    0.40
  10   2   0    0.00    0.50
 -10   2   0    0.10    0.50
 -10   2   0   -0.10    0.40
   0  -3   0    0.00    0.10
   0  -3   0    0.00    0.10
   0   3   0    0.10    0.10
   0   3   0   -0.10    0.10
  -1  -3   0   13.50    0.80
  -1  -3   0   15.20    0.90
   1  -3   0   14.10    0.90
   1  -3   0   14.90    0.80
   1   3   0   13.30    0.80
   1   3   0   14.10    0.80
  -1   3   0   13.50    0.90
  -1   3   0   14.70    0.80
   2  -3   0    1.90    0.30
  -2  -3   0    1.70    0.30
   2  -3   0    1.80    0.30
   2   3   0    2.10    0.30
  -2   3   0    1.60    0.30
  -2   3   0    1.90    0.30
   3  -3   0    1.10    0.30
  -3  -3   0    2.00    0.30
  -3  -3   0    2.30    0.40
   3  -3   0    2.90    0.40
  -3   3   0    2.00    0.40
   3   3   0    2.90    0.40
  -3   3   0    2.20    0.40
   3   3   0    2.30    0.40
  -4  -3   0    0.30    0.30
  -4  -3   0    0.60    0.20
   4  -3   0    0.00    0.20
   4  -3   0    0.50    0.30
   4   3   0    0.80    0.30
  -4   3   0    1.00    0.30
  -4   3   0    0.50    0.30
   4   3   0    0.30    0.20
   5  -3   0   12.00    1.10
   5  -3   0   12.60    1.10
  -5  -3   0   14.10    1.20
  -5  -3   0   12.60    1.00
  -5   3   0   12.70    1.10
   5   3   0   13.20    1.10
  -5   3   0   10.60    1.10
   5   3   0   12.00    1.00
   6  -3   0    1.40    0.50
  -6  -3   0    0.90    0.30
  -6  -3   0    1.40    0.50
  -6   3   0    1.30    0.50
   6   3   0    1.30    0.60
   6   3   0    0.70    0.30
  -6   3   0    0.30    0.40
  -7  -3   0   87.09    4.80
   7  -3   0   90.59    5.00
  -7  -3   0   94.59    5.20
  -7   3   0   93.99    5.10
  -7   3   0   89.99    5.10
   7   3   0   84.89    4.90
   7   3   0   96.29    5.20
  -8  -3   0    7.40    1.20
   8  -3   0    9.80    1.40
   8  -3   0   10.30    1.40
  -8   3   0    9.60    1.30
   8   3   0    9.80    1.40
   8   3   0    6.80    1.20
  -8   3   0    7.10    1.30
  -9  -3   0   10.10    1.30
   9  -3   0   12.90    1.70
  -9  -3   0   14.20    1.80
  -9   3   0   12.70    1.60
   9   3   0   13.20    1.70
   9   3   0   16.10    1.90
  -9   3   0   15.20    2.40
  10  -3   0    0.50    0.60
 -10  -3   0   -0.40    0.60
  10  -3   0    0.00    0.60
 -10  -3   0    0.50    0.50
  10   3   0   -0.40    0.50
 -10   3   0   -0.20    0.50
  10   3   0   -0.20    0.50
 -10   3   0    0.00    0.60
   0  -4   0  247.78   12.00
   0  -4   0  263.37   12.00
   0   4   0  257.27   12.10
   0   4   0  249.28   12.10
   1  -4   0    8.70    0.70
   1  -4   0    8.50    0.70
  -1  -4   0    8.20    0.70
  -1   4   0   10.00    0.70
   1   4   0    8.70    0.60
   1   4   0    8.90    0.70
  -1   4   0    9.20    0.70
   1   4   0    9.70    0.70
  -2  -4   0   52.59    2.80
   2  -4   0   57.69    2.80
  -2  -4   0   59.09    2.90
  -2   4   0   52.59    2.90
   2   4   0   54.29    2.90
  -2   4   0   53.69    2.80
   2   4   0   58.09    2.90
   3  -4   0   23.90    1.60
  -3  -4   0   26.70    1.60
  -3  -4   0   25.50    1.50
   3  -4   0   24.40    1.50
  -3   4   0   27.50    1.60
  -3   4   0   25.00    1.60
   3   4   0   25.30    1.50
   3   4   0   26.80    1.60
  -4  -4   0  223.98   10.50
   4  -4   0  208.18   10.50
  -4  -4   0  217.18   10.30
   4  -4   0  216.88   10.40
   4   4   0  212.88   10.40
   4   4   0  211.38   10.40
  -4   4   0  219.18   10.50
  -4   4   0  208.28   10.60
   5  -4   0  213.88   10.00
  -5  -4   0  216.98   10.10
  -5  -4   0  199.18    9.90
   5  -4   0  193.28   10.10
   5   4   0  194.98   10.00
  -5   4   0  185.28   10.10
   5   4   0  209.48   10.10
  -5   4   0  220.98   10.10
   6  -4   0    6.10    0.90
  -6  -4   0    9.90    1.20
  -6  -4   0    7.30    1.20
   6  -4   0    7.80    1.00
   6   4   0    6.90    1.10
  -6   4   0    6.30    1.00
  -6   4   0    6.10    1.00
   6   4   0    6.90    1.00
  -7  -4   0   83.89    4.60
  -7  -4   0   70.09    4.10
   7  -4   0   71.29    4.40
   7  -4   0   80.49    4.40
  -7   4   0   73.09    4.50
   7   4   0   74.59    4.30
   7   4   0   83.19    4.60
  -7   4   0   81.69    4.50
   8  -4   0    4.30    0.90
   8  -4   0    2.50    0.70
  -8  -4   0    2.40    0.80
   8   4   0    2.20    0.70
  -8   4   0    2.30    0.80
   8   4   0    3.80    0.90
  -8   4   0    3.70    0.90
   9  -4   0   16.90    1.60
  -9  -4   0   12.10    1.40
  -9  -4   0   17.00    2.00
   9  -4   0   11.70    1.60
   9   4   0   11.20    1.50
   9   4   0   16.70    2.00
  -9   4   0   10.20    1.50
  -9   4   0   12.80    1.60
   0  -5   0    0.50    0.20
   0  -5   0    0.70    0.20
   0   5   0    0.20    0.20
   0   5   0    0.50    0.30
   1  -5   0  414.46   19.40
  -1  -5   0  414.76   19.40
  -1  -5   0  423.56   19.40
   1  -5   0  398.06   19.40
   1   5   0  415.06   19.40
  -1   5   0  411.46   19.50
  -2  -5   0    1.40    0.30
   2  -5   0    2.00    0.40
  -2   5   0    1.90    0.50
  -2   5   0    1.40    0.40
   2   5   0    1.90    0.40
   2   5   0    1.30    0.30
   2   5   0    2.10    0.50
   3  -5   0   19.00    1.40
   3  -5   0   20.20    1.20
  -3  -5   0   18.40    1.10
  -3  -5   0   22.10    1.40
  -3   5   0   24.20    1.60
  -3   5   0   20.40    1.40
   3   5   0   19.30    1.30
   3   5   0   19.90    1.30
   4  -5   0   37.50    2.40
  -4  -5   0   39.60    2.20
   4  -5   0   39.40    2.20
  -4  -5   0   42.40    2.40
  -4   5   0   39.90    2.50
   4   5   0   40.20    2.30
  -4   5   0   42.70    2.40
   4   5   0   41.10    2.40
   5  -5   0   11.20    1.00
  -5  -5   0   12.50    1.20
   5  -5   0   12.50    1.30
  -5  -5   0   12.20    0.90
   5   5   0   12.80    1.10
   5   5   0   13.30    1.20
  -5   5   0   10.70    1.30
  -5   5   0   11.30    1.20
  -6  -5   0    2.10    0.60
   6  -5   0    1.70    0.60
  -6  -5   0    1.20    0.40
   6  -5   0    1.10    0.40
   6   5   0    1.10    0.50
   6   5   0    2.00    0.60
  -6   5   0    0.40    0.40
  -6   5   0    0.80    0.40
   7  -5   0   42.10    2.60
   7  -5   0   36.20    2.70
  -7  -5   0   47.80    2.90
  -7  -5   0   36.30    2.40
  -7   5   0   40.00    2.80
   7   5   0   36.90    2.50
   7   5   0   41.90    2.80
  -7   5   0   43.00    2.70
   8  -5   0    1.00    0.60
   8  -5   0    0.10    0.50
  -8  -5   0    0.50    0.60
  -8  -5   0    0.20    0.40
   8   5   0    0.10    0.50
   8   5   0    0.40    0.50
  -8   5   0   -0.20    0.50
  -8   5   0    0.90    0.60
   0  -6   0   28.10    1.60
   0  -6   0   26.20    1.60
   0   6   0   26.50    1.70
   0   6   0   26.00    1.60
   1  -6   0   87.39    4.70
  -1  -6   0   94.69    4.60
   1  -6   0   91.99    4.60
  -1  -6   0   93.89    4.70
   1   6   0   97.59    4.70
   1   6   0   89.29    4.80
  -1   6   0   88.39    4.80
  -1   6   0   95.49    4.80
  -2  -6   0    1.10    0.30
   2  -6   0    1.00    0.40
   2   6   0    1.10    0.30
  -2   6   0    1.80    0.50
  -2   6   0    0.90    0.30
   2   6   0    0.50    0.30
  -3  -6   0   22.40    1.50
  -3   6   0   21.70    1.60
   3   6   0   24.00    1.50
   3   6   0   19.90    1.40
  -3   6   0   19.60    1.50
   3   6   0   20.40    1.50
   4  -6   0   -0.10    0.20
   4  -6   0   -0.10    0.30
  -4  -6   0   -0.10    0.30
  -4   6   0    0.00    0.30
   4   6   0   -0.30    0.20
  -4   6   0   -0.10    0.20
   4   6   0   -0.20    0.20
  -5  -6   0   42.70    2.60
  -5  -6   0   40.90    2.20
   5  -6   0   41.50    2.30
   5  -6   0   40.30    2.60
   5   6   0   43.30    2.70
  -5   6   0   40.50    2.80
   5   6   0   40.90    2.50
  -5   6   0   41.80    2.50
  -6  -6   0    0.30    0.20
   6  -6   0    0.30    0.30
   6  -6   0    0.60    0.50
  -6  -6   0    0.60    0.50
  -6   6   0   -0.20    0.30
  -6   6   0    0.10    0.40
   6   6   0    0.70    0.50
   6   6   0    0.10    0.40
  -7  -6   0   12.30    1.50
   7  -6   0    9.60    1.70
  -7  -6   0   10.40    1.20
   7  -6   0   11.00    1.00
   7   6   0    8.40    1.30
  -7   6   0   10.90    1.30
   7   6   0   11.00    1.40
   0  -7   0    0.10    0.20
   0  -7   0    0.10    0.20
   0   7   0    0.20    0.30
   0   7   0    0.60    0.30
  -1  -7   0    5.80    0.70
   1  -7   0    7.70    0.80
  -1   7   0    7.50    0.90
  -1   7   0    9.00    1.00
   1   7   0    7.50    0.90
   1   7   0    6.50    0.90
  -2  -7   0    0.20    0.30
  -2  -7   0    0.20    0.20
   2  -7   0    0.40    0.30
   2  -7   0    0.30    0.30
  -2   7   0    0.10    0.30
   2   7   0    0.20    0.30
  -2   7   0    0.10    0.30
   2   7   0    0.20    0.30
   3  -7   0   41.70    2.50
  -3  -7   0   47.30    2.50
  -3  -7   0   40.30    2.40
   3  -7   0   42.00    2.40
  -3   7   0   42.50    2.70
   3   7   0   42.10    2.60
   3   7   0   41.30    2.50
  -3   7   0   38.70    2.60
   4  -7   0   13.60    1.20
  -4  -7   0   14.50    1.50
   4  -7   0   13.10    1.10
  -4   7   0   11.00    1.30
  -4   7   0   13.60    1.30
   4   7   0   13.60    1.60
   4   7   0    9.70    1.30
   4   7   0   11.80    1.00
  -5  -7   0    0.70    0.50
   5  -7   0    0.60    0.50
   5   7   0    0.40    0.40
   5   7   0    0.60    0.40
  -5   7   0    0.60    0.50
   5   7   0    1.00    0.40
  -5   7   0    0.90    0.60
  -5   7   0    0.10    0.30
   6  -7   0    0.20    0.60
  -6  -7   0   -0.50    0.40
  -6   7   0    0.00    0.40
  -6   7   0    0.10    0.50
  -6   7   0   -0.60    0.60
   6   7   0   -0.10    0.40
   0  -8   0   51.29    2.90
   0   8   0   56.79    3.10
   0   8   0   52.99    3.20
   1  -8   0    0.20    0.30
  -1  -8   0    0.60    0.30
   1   8   0    0.30    0.30
  -1   8   0    0.60    0.40
   1   8   0    0.50    0.40
  -1   8   0    0.00    0.30
  -2  -8   0    6.30    0.80
   2  -8   0    6.00    0.80
  -2  -8   0    8.20    1.30
   2  -8   0    6.00    0.80
   2   8   0    7.70    1.00
  -2   8   0    7.30    1.00
   2   8   0    7.20    1.00
  -2   8   0    6.70    1.00
   3  -8   0    0.20    0.30
   3  -8   0    0.20    0.40
  -3  -8   0    0.10    0.30
  -3  -8   0    0.60    0.40
   3   8   0    0.10    0.50
  -3   8   0    0.40    0.40
  -3   8   0    0.50    0.40
  -4  -8   0    2.60    0.60
   4  -8   0    3.00    0.70
  -4   8   0    2.90    0.80
   4   8   0    3.90    0.80
   4   8   0    2.40    0.70
  -4   8   0    3.50    0.80
  10   0  -1   -0.30    0.40
 -10   0   1    0.30    0.50
  10   0  -1   -0.20    0.50
 -10   0   1    0.30    0.60
   9   0  -1   13.10    1.60
  -9   0   1   14.50    1.80
   9   0  -1   12.30    1.60
   8   0  -1    0.70    0.50
   8   0  -1    0.60    0.40
  -8   0   1   -0.20    0.40
  -8   0   1   -0.30    0.30
  -7   0   1  164.88    8.60
  -7   0   1  166.38    8.80
   7   0  -1  154.38    8.40
   7   0  -1  179.68    8.70
   6   0  -1    0.80    0.40
  -6   0   1    0.00    0.20
   6   0  -1   -0.30    0.20
  -6   0   1   -0.10    0.30
   5   0  -1   30.00    1.90
   5   0  -1   27.60    1.90
  -5   0   1   27.90    1.80
  -5   0   1   27.80    1.90
  -4   0   1    0.60    0.30
   4   0  -1    0.30    0.20
  -4   0   1    0.10    0.20
   4   0  -1   -0.20    0.10
  -3   0   1   97.89    4.90
   3   0  -1   99.79    4.90
   3   0  -1  100.99    4.90
  -3   0   1   93.79    4.90
  -2   0   1    0.00    0.10
  -2   0   1    0.00    0.20
   2   0  -1    0.00    0.10
   2   0  -1    0.00    0.10
  -1   0   1    0.40    0.10
  -1   0   1    0.50    0.10
   1   0  -1    0.30    0.10
   1   0  -1    0.30    0.10
   1   0   1   15.10    0.80
  -2   0  -1    0.00    0.10
   2   0   1    0.00    0.10
  -2   0  -1   -0.10    0.10
   2   0   1    0.20    0.10
   3   0   1   55.79    3.00
  -3   0  -1   62.19    3.10
  -3   0  -1   57.19    3.10
   3   0   1   60.89    3.10
   4   0   1   -0.10    0.20
  -4   0  -1   -0.30    0.10
  -4   0  -1    0.00    0.10
   4   0   1    0.00    0.20
   5   0   1    7.40    1.00
  -5   0  -1    6.80    0.90
  -5   0  -1    8.00    0.80
   5   0   1    8.50    1.00
  -6   0  -1    0.10    0.30
  -6   0  -1    0.10    0.20
   6   0   1   -0.30    0.20
   7   0   1  316.37   15.60
   7   0   1  299.87   15.40
  -7   0  -1  334.77   15.60
  -8   0  -1   -0.10    0.40
   8   0   1   -0.20    0.30
  -8   0  -1    0.30    0.30
   8   0   1    0.20    0.40
   9   0   1    2.80    0.80
  -9   0  -1    3.60    0.80
  -9   0  -1    2.50    1.20
 -10   0  -1   -0.60    0.60
 -10   0  -1    0.40    0.60
  10   0   1   -0.40    0.40
  10   0   1   -0.10    0.50
  10  -1  -1    0.00    0.50
  10  -1  -1    0.50    0.70
 -10  -1   1    0.40    0.50
 -10  -1   1    0.50    0.60
 -10   1   1    0.20    0.50
 -10   1   1    0.10    0.50
  10   1  -1   -0.30    0.40
  10   1  -1    0.90    0.70
  -9  -1   1    0.20    0.50
  -9  -1   1   -0.30    0.20
   9  -1  -1   -0.20    0.40
   9  -1  -1    0.00    0.40
   9   1  -1   -0.30    0.30
   9   1  -1    0.10    0.40
  -9   1   1   -0.20    0.40
  -9   1   1    0.00    0.50
   8  -1  -1    0.60    0.40
   8  -1  -1    0.70    0.50
  -8  -1   1    1.20    0.50
  -8  -1   1    0.00    0.50
  -8   1   1    1.00    0.50
   8   1  -1    1.20    0.60
  -8   1   1    1.20    0.60
   8   1  -1    0.80    0.50
  -7  -1   1   16.50    1.70
   7  -1  -1   13.30    1.50
   7  -1  -1    9.50    1.30
   7   1  -1   13.40    1.30
  -7   1   1   14.50    1.60
   7   1  -1   11.40    1.30
  -6  -1   1    9.30    0.90
   6  -1  -1   10.30    1.20
  -6  -1   1   12.10    1.30
   6  -1  -1   11.10    1.10
   6   1  -1    7.60    1.00
  -6   1   1    9.00    1.20
  -6   1   1   10.30    1.20
   6   1  -1    9.10    1.00
   5  -1  -1  486.65   23.30
  -5  -1   1  478.05   23.30
  -5  -1   1  519.45   23.40
   5  -1  -1  505.85   23.40
   5   1  -1  466.25   23.30
  -5   1   1  518.95   23.40
   5   1  -1  500.65   23.40
  -5   1   1  464.25   23.40
   4  -1  -1  140.29    6.90
  -4  -1   1  142.19    6.80
  -4  -1   1  136.19    6.80
   4  -1  -1  132.99    6.80
  -4   1   1  125.79    6.80
  -4   1   1  146.89    6.90
   4   1  -1  141.29    6.90
   4   1  -1  134.59    6.80
   3  -1  -1   87.09    4.20
  -3  -1   1   84.39    4.20
   3  -1  -1   78.99    4.20
  -3  -1   1   81.19    4.10
   3   1  -1   81.79    4.10
  -3   1   1   84.99    4.20
  -3   1   1   82.59    4.20
   3   1  -1   82.29    4.20
  -2  -1   1   12.30    0.80
   2  -1  -1   10.60    0.70
  -2  -1   1   11.00    0.70
   2  -1  -1   10.50    0.70
  -2   1   1   10.90    0.70
   2   1  -1   10.90    0.70
  -2   1   1   11.80    0.80
   1  -1  -1   47.00    2.30
  -1  -1   1   44.50    2.20
  -1  -1   1   45.10    2.20
   1  -1  -1   48.70    2.30
  -1   1   1   47.70    2.30
  -1   1   1   45.40    2.30
   1   1  -1   47.70    2.20
   1   1  -1   44.10    2.20
   0  -1   1  367.66   22.30
   0  -1   1  377.16   17.80
   0   1  -1  373.66   21.80
   0   1   1  320.87   19.40
   0   1   1  294.47   28.40
   0   1  -1  340.37   17.40
   1  -1   1  423.16   38.80
  -1  -1  -1  424.66   25.40
   1  -1   1  478.25   25.80
  -1   1  -1  452.65   39.70
   1   1   1  444.76   42.30
   1   1   1  429.36   25.30
  -1   1  -1  422.86   25.20
   2  -1   1 1589.34   83.39
  -2  -1  -1 1521.75  114.09
   2   1   1 1614.44   82.69
  -2   1  -1 1484.25  112.99
  -2   1  -1 1488.55   82.49
   2   1   1 1694.73   83.89
  -3  -1  -1   29.70    1.80
  -3  -1  -1   32.10    1.80
   3  -1   1   32.30    1.80
   3  -1   1   32.90    1.90
  -3   1  -1   33.50    1.80
   3   1   1   34.80    1.90
   3   1   1   31.70    1.80
  -3   1  -1   31.50    1.80
  -4  -1  -1    2.00    0.40
  -4  -1  -1    1.40    0.40
   4  -1   1    1.20    0.30
   4  -1   1    1.20    0.30
  -4   1  -1    1.80    0.40
   4   1   1    1.40    0.40
   4   1   1    0.90    0.30
  -4   1  -1    0.90    0.30
   5  -1   1   -0.10    0.20
  -5  -1  -1    0.90    0.40
  -5  -1  -1    0.10    0.20
   5  -1   1    0.00    0.20
   5   1   1    0.20    0.30
   5   1   1    0.20    0.30
  -5   1  -1    0.20    0.20
  -5   1  -1    0.20    0.30
   6  -1   1   14.10    1.20
  -6  -1  -1   12.80    1.20
   6  -1   1   12.50    1.10
  -6  -1  -1   12.00    1.10
  -6   1  -1   19.30    2.40
   6   1   1   12.40    1.70
   6   1   1   11.00    1.10
   7  -1   1   11.10    1.90
   7  -1   1    9.70    1.20
  -7  -1  -1   12.90    1.40
   7   1   1   13.80    1.20
  -7   1  -1   15.40    1.60
   7   1   1    9.10    1.20
   8  -1   1    2.90    0.70
   8  -1   1    2.20    0.60
  -8  -1  -1    4.80    0.90
  -8  -1  -1    3.10    0.70
   8   1   1    2.20    0.60
   8   1   1    2.60    0.70
  -8   1  -1    2.30    0.70
  -8   1  -1    2.00    0.70
  -9  -1  -1   34.20    2.60
   9  -1   1   34.90    2.60
  -9  -1  -1   31.10    2.30
   9  -1   1   27.70    2.30
  -9   1  -1   26.50    2.30
   9   1   1   34.90    2.60
  -9   1  -1   31.30    2.50
   9   1   1   28.00    2.30
 -10  -1  -1    0.80    0.70
  10  -1   1    0.90    0.60
 -10  -1  -1    0.60    0.50
  10  -1   1    0.60    0.60
 -10   1  -1    2.10    0.80
 -10   1  -1    0.30    0.50
  10   1   1    0.30    0.60
  10   1   1    1.00    0.60
  10  -2  -1   -0.70    0.30
 -10  -2   1    0.00    0.40
 -10  -2   1   -0.60    0.50
  10  -2  -1   -0.20    0.60
  10   2  -1   -0.40    0.50
 -10   2   1    0.20    0.60
 -10   2   1    0.20    0.60
  10   2  -1   -0.30    0.50
   9  -2  -1    6.20    1.10
  -9  -2   1   11.80    1.60
  -9  -2   1    8.70    1.30
   9  -2  -1    8.00    1.20
   9   2  -1    8.60    1.30
   9   2  -1    7.70    1.30
  -9   2   1    9.70    1.40
  -9   2   1    5.00    1.00
   8  -2  -1   26.60    2.20
  -8  -2   1   30.40    2.30
   8  -2  -1   30.30    2.30
  -8   2   1   26.40    2.20
  -8   2   1   36.10    2.40
   8   2  -1   31.80    2.40
  -7  -2   1   47.20    2.90
   7  -2  -1   49.70    3.10
   7  -2  -1   47.50    3.00
  -7  -2   1   56.09    3.50
  -7   2   1   47.00    3.10
   7   2  -1   51.09    3.00
   7   2  -1   54.29    3.20
   6  -2  -1    1.10    0.40
  -6  -2   1    1.40    0.50
  -6  -2   1    0.70    0.30
  -6   2   1    0.90    0.40
   6   2  -1    1.10    0.50
   6   2  -1    1.40    0.50
   5  -2  -1    8.00    0.90
  -5  -2   1    9.20    1.00
   5  -2  -1    6.10    0.80
  -5  -2   1    8.00    0.70
   5   2  -1    9.10    0.90
   5   2  -1    9.30    1.00
  -5   2   1    8.50    1.00
  -5   2   1    5.40    0.80
  -4  -2   1   38.70    2.20
  -4  -2   1   40.90    2.30
   4  -2  -1   39.20    2.30
   4  -2  -1   39.00    2.50
   4   2  -1   40.30    2.30
   4   2  -1   40.10    2.20
  -4   2   1   41.10    2.30
   3  -2  -1   33.60    2.00
  -3  -2   1   35.30    2.00
  -3  -2   1   36.30    1.90
   3  -2  -1   36.30    2.00
  -3   2   1   33.10    2.00
   3   2  -1   35.50    2.00
  -3   2   1   37.50    2.00
   3   2  -1   38.30    2.00
  -2  -2   1  152.18    7.00
   2  -2  -1  146.29    7.10
  -2  -2   1  153.88    7.10
   2  -2  -1  143.59    7.10
   2   2  -1  149.88    7.00
  -2   2   1  142.69    7.10
  -2   2   1  148.49    7.10
   2   2  -1  140.49    7.00
   1  -2  -1   41.70    2.20
  -1  -2   1   41.10    2.10
   1  -2  -1   43.30    2.20
  -1  -2   1   43.50    2.10
  -1   2   1   48.00    2.20
  -1   2   1   41.50    2.20
   1   2  -1   42.80    2.10
   1   2  -1   40.50    2.10
   0  -2   1  260.17   28.50
   0  -2   1  353.06   18.70
   0  -2  -1  355.86   21.00
   0  -2  -1  441.16   55.19
   0   2   1  357.26   49.10
   0   2  -1  326.57   18.70
   0   2   1  304.07   20.40
   0   2  -1  272.47   28.60
  -1  -2  -1   80.59    3.80
   1  -2   1   81.59    3.70
  -1  -2  -1   73.09    3.80
   1  -2   1   75.99    3.70
   1   2   1   75.39    3.80
  -1   2  -1   78.39    3.70
   1   2   1   80.39    3.80
  -1   2  -1   76.49    3.70
   2  -2   1  333.07   16.00
  -2   2  -1  344.57   16.00
  -2   2  -1  341.47   16.00
  -3  -2  -1    3.80    0.50
   3  -2   1    4.10    0.50
   3  -2   1    3.60    0.50
   3   2   1    2.80    0.40
  -3   2  -1    3.70    0.50
  -3   2  -1    2.70    0.40
   3   2   1    3.20    0.50
   4  -2   1    0.30    0.20
   4  -2   1    0.10    0.20
  -4  -2  -1    0.20    0.20
  -4  -2  -1    0.30    0.20
  -4   2  -1    0.20    0.30
   4   2   1   -0.10    0.10
   4   2   1    0.00    0.20
  -4   2  -1   -0.10    0.20
  -5  -2  -1    1.20    0.50
  -5  -2  -1    1.80    0.40
   5  -2   1    2.10    0.50
   5  -2   1    1.90    0.50
   5   2   1    2.80    0.60
  -5   2  -1    1.60    0.40
   5   2   1    2.20    0.50
  -5   2  -1    2.30    0.50
  -6  -2  -1   15.80    1.40
   6  -2   1   16.70    1.40
  -6  -2  -1   15.90    1.30
   6   2   1   16.70    1.30
   6   2   1   20.90    2.60
  -6   2  -1   16.60    1.40
  -7  -2  -1    9.30    1.20
   7  -2   1   10.90    1.40
   7  -2   1   10.70    1.30
   7   2   1   10.30    1.30
  -7   2  -1    9.30    1.20
   7   2   1   10.30    1.20
  -8  -2  -1    1.50    0.70
   8  -2   1    0.60    0.50
   8  -2   1    1.30    0.60
  -8  -2  -1    0.80    0.40
   8   2   1    0.40    0.40
   8   2   1    1.50    0.60
  -8   2  -1    0.60    0.40
  -8   2  -1    0.70    0.40
   9  -2   1    3.20    0.80
   9  -2   1    3.80    1.00
  -9  -2  -1    5.30    0.90
  -9  -2  -1    4.60    1.00
  -9   2  -1    6.60    1.20
   9   2   1    3.10    0.80
   9   2   1    6.00    1.20
  -9   2  -1    4.00    0.90
  10  -2   1    0.90    0.60
  10  -2   1    1.00    0.70
 -10  -2  -1    1.40    0.80
 -10  -2  -1    0.30    0.50
  10   2   1    0.80    0.70
 -10   2  -1    0.60    0.60
 -10   2  -1    1.50    0.70
  10   2   1    0.80    0.70
 -10  -3   1    0.30    0.60
 -10  -3   1    0.00    0.40
  10  -3  -1    0.60    0.60
  10  -3  -1    0.10    0.80
 -10   3   1    0.00    0.70
  10   3  -1    0.20    0.60
 -10   3   1    0.70    0.80
  10   3  -1    1.20    0.80
  -9  -3   1   11.60    1.60
  -9  -3   1    8.10    1.10
   9  -3  -1   11.30    1.60
   9   3  -1    8.00    1.20
  -9   3   1   11.20    1.60
   9   3  -1   10.50    1.50
  -9   3   1    8.00    1.60
   8  -3  -1   -0.10    0.30
  -8  -3   1    0.20    0.50
   8  -3  -1   -0.10    0.30
  -8  -3   1    0.00    0.30
  -8   3   1   -0.50    0.40
  -8   3   1   -0.10    0.30
   8   3  -1   -0.10    0.40
   8   3  -1    0.00    0.40
   7  -3  -1   96.99    5.20
  -7  -3   1   87.49    4.90
  -7  -3   1  109.29    5.40
   7  -3  -1   78.29    5.10
   7   3  -1   89.79    5.10
   7   3  -1  101.19    5.30
  -7   3   1  102.19    5.30
  -7   3   1   90.99    5.30
  -6  -3   1    3.60    0.60
   6  -3  -1    3.40    0.70
  -6  -3   1    3.50    0.70
  -6   3   1    2.10    0.60
   6   3  -1    4.10    0.80
   6   3  -1    4.00    0.80
  -5  -3   1    0.60    0.30
  -5  -3   1    1.00    0.40
   5  -3  -1    0.80    0.40
  -5   3   1    1.00    0.40
   5   3  -1    0.90    0.30
  -5   3   1    0.80    0.40
   5   3  -1    0.70    0.30
  -4  -3   1   45.10    2.40
   4  -3  -1   46.00    2.60
  -4  -3   1   46.70    2.60
   4  -3  -1   41.20    2.50
   4   3  -1   43.80    2.50
  -4   3   1   50.19    2.60
   4   3  -1   44.60    2.50
  -4   3   1   42.80    2.60
  -3  -3   1    3.10    0.40
  -3  -3   1    2.90    0.40
   3  -3  -1    3.50    0.50
   3  -3  -1    2.30    0.50
   3   3  -1    2.90    0.40
  -3   3   1    3.40    0.50
   3   3  -1    2.00    0.40
  -3   3   1    2.70    0.50
  -2  -3   1   62.79    3.10
  -2  -3   1   66.09    3.20
   2  -3  -1   66.29    3.20
   2  -3  -1   60.39    3.20
  -2   3   1   62.09    3.20
   2   3  -1   62.79    3.20
  -2   3   1   61.99    3.30
   2   3  -1   65.29    3.20
  -1  -3   1   58.59    2.90
   1  -3  -1   56.19    3.00
  -1   3   1   62.19    3.10
  -1   3   1   59.19    3.00
  -1   3   1   61.09    3.00
   1   3  -1   56.09    2.90
   1   3  -1   61.29    2.90
   0  -3  -1 1087.89   59.49
   0  -3  -1 1195.18   96.49
   0  -3   1 1161.18   80.59
   0  -3   1 1143.19   57.39
   0   3   1  950.60   84.79
   0   3   1 1139.59   60.29
   0   3  -1 1074.59   78.79
   0   3  -1 1112.29   57.79
   1  -3   1   69.29    3.50
  -1  -3  -1   67.99    3.50
  -1  -3  -1   72.89    3.50
  -1   3  -1   72.09    3.50
   1   3   1   69.79    3.50
   1   3   1   73.29    3.50
  -1   3  -1   73.29    3.50
   2  -3   1   34.20    1.80
  -2  -3  -1   36.40    1.90
  -2  -3  -1   33.00    1.80
   2  -3   1   34.90    1.90
  -2   3  -1   33.20    1.90
   2   3   1   31.40    2.00
  -2   3  -1   33.20    1.80
   2   3   1   37.00    1.90
  -3  -3  -1    4.70    0.50
   3  -3   1    5.20    0.50
  -3  -3  -1    5.40    0.70
   3  -3   1    4.40    0.60
  -3   3  -1    4.90    0.60
  -3   3  -1    4.90    0.60
   3   3   1    5.30    0.60
   3   3   1    4.50    0.60
  -4  -3  -1   83.09    4.20
  -4  -3  -1   80.89    4.10
   4  -3   1   74.19    4.10
   4  -3   1   84.59    4.20
   4   3   1   83.99    4.20
  -4   3  -1   80.29    4.20
  -4   3  -1   73.99    4.20
   4   3   1   78.19    4.10
   5  -3   1    1.80    0.50
  -5  -3  -1    1.60    0.50
   5  -3   1    2.50    0.60
  -5  -3  -1    1.70    0.40
   5   3   1    2.40    0.50
  -5   3  -1    2.40    0.60
  -5   3  -1    3.00    0.60
   5   3   1    2.20    0.50
  -6  -3  -1    8.40    0.80
  -6  -3  -1    8.80    1.10
   6  -3   1    7.40    1.00
   6   3   1    6.90    0.90
  -6   3  -1    6.80    1.00
   6   3   1    7.40    1.00
  -6   3  -1    8.30    1.40
   7  -3   1   48.60    3.00
  -7  -3  -1   50.69    3.30
  -7  -3  -1   45.00    2.70
   7   3   1   45.60    2.90
  -7   3  -1   40.60    2.90
   7   3   1   51.59    3.10
  -7   3  -1   44.30    3.00
   8  -3   1    1.60    0.60
   8  -3   1    2.30    0.70
  -8  -3  -1    3.40    0.80
   8   3   1    2.50    0.80
  -8   3  -1    2.60    0.80
  -8   3  -1    1.90    0.60
   8   3   1    2.00    0.60
  -9  -3  -1   17.20    1.60
  -9  -3  -1   16.60    2.00
   9  -3   1   19.50    1.80
   9   3   1   18.70    2.20
  -9   3  -1   20.60    2.20
   9   3   1   15.60    1.80
  10  -3   1    0.50    0.60
  10  -3   1    0.40    0.70
 -10  -3  -1    0.70    0.80
 -10  -3  -1    0.50    0.50
  10   3   1    1.10    0.80
 -10   3  -1    0.70    0.80
  10   3   1    0.20    0.60
 -10   3  -1    0.10    0.50
  -9  -4   1    3.00    0.90
   9  -4  -1    3.10    0.80
   9  -4  -1    2.20    0.80
  -9  -4   1    3.20    0.70
   9   4  -1    3.50    0.90
  -9   4   1    3.40    0.90
   9   4  -1    6.30    1.30
  -9   4   1    4.30    1.10
  -8  -4   1    8.10    1.30
   8  -4  -1    9.10    1.30
   8   4  -1    5.60    1.00
  -8   4   1    5.80    1.10
  -8   4   1   10.10    1.30
   8   4  -1   10.30    1.50
  -7  -4   1    5.10    0.80
   7  -4  -1    4.10    0.80
   7  -4  -1    4.30    0.90
  -7  -4   1    5.70    1.00
  -7   4   1    6.50    1.10
   7   4  -1    4.40    0.80
  -7   4   1    5.40    0.90
   7   4  -1    7.80    1.10
   6  -4  -1   54.09    3.10
  -6  -4   1   50.99    3.10
  -6  -4   1   48.00    2.80
   6   4  -1   52.79    3.00
  -6   4   1   54.29    3.10
   6   4  -1   51.09    3.10
  -6   4   1   49.00    3.20
  -5  -4   1   54.69    3.00
  -5  -4   1   47.00    2.70
   5  -4  -1   53.19    2.90
   5  -4  -1   41.30    2.90
  -5   4   1   52.89    3.10
   5   4  -1   51.49    2.90
   5   4  -1   50.29    2.80
  -5   4   1   49.00    2.90
  -4  -4   1   91.49    4.60
   4  -4  -1   87.69    4.50
  -4  -4   1   85.99    4.30
   4  -4  -1   84.79    4.60
  -4   4   1   83.79    4.70
   4   4  -1   88.79    4.50
   4   4  -1   87.29    4.50
  -3  -4   1   -0.10    0.10
   3  -4  -1    0.00    0.20
  -3  -4   1    0.20    0.20
   3  -4  -1   -0.20    0.20
   3   4  -1    0.00    0.10
  -3   4   1   -0.10    0.20
   3   4  -1    0.10    0.20
  -3   4   1    0.10    0.20
  -2  -4   1  103.79    4.80
   2  -4  -1   92.49    4.90
   2  -4  -1  100.09    4.80
  -2   4   1  100.19    4.80
   2   4  -1  103.09    4.80
   2   4  -1   94.99    4.80
  -2   4   1   89.59    4.90
  -1  -4   1    2.50    0.30
   1  -4  -1    2.80    0.40
   1  -4  -1    2.40    0.40
   1   4  -1    3.50    0.40
  -1   4   1    2.50    0.40
   0  -4   1  231.88   11.10
   0  -4  -1  246.28   11.20
   0  -4  -1  233.38   11.10
   0   4  -1  239.68   11.10
   0   4  -1  233.28   11.10
   0   4   1  231.48   11.20
   0   4   1  230.78   11.20
  -1  -4  -1   14.70    1.00
   1  -4   1   14.90    0.90
   1  -4   1   15.20    0.90
  -1   4  -1   16.10    1.00
   1   4   1   14.20    1.00
   1   4   1   14.70    1.00
   1   4   1   17.10    1.20
   2  -4   1  638.64   29.30
  -2  -4  -1  601.64   29.20
  -2  -4  -1  651.33   29.30
  -2   4  -1  623.74   29.30
   2   4   1  611.84   29.20
   3  -4   1   95.49    4.60
   3  -4   1   89.09    4.70
  -3  -4  -1  102.39    5.00
  -3  -4  -1   91.99    4.60
  -3   4  -1   88.79    4.80
   3   4   1   85.79    4.70
   3   4   1   93.69    4.70
  -3   4  -1   97.19    4.70
  -4  -4  -1   23.00    1.50
  -4  -4  -1   28.80    1.70
   4  -4   1   23.10    1.60
   4  -4   1   26.00    1.60
   4   4   1   25.10    1.70
   4   4   1   25.70    1.60
  -4   4  -1   29.00    1.70
  -4   4  -1   24.50    1.70
   5  -4   1   41.20    2.30
  -5  -4  -1   39.10    2.40
  -5  -4  -1   36.20    2.20
   5  -4   1   38.60    2.40
  -5   4  -1   40.60    2.40
  -5   4  -1   36.60    2.40
   5   4   1   37.30    2.30
   5   4   1   39.70    2.40
   6  -4   1    1.50    0.50
  -6  -4  -1    1.00    0.40
   6  -4   1    1.10    0.40
  -6  -4  -1    1.50    0.60
   6   4   1    0.70    0.40
  -6   4  -1    0.70    0.40
  -6   4  -1    1.90    0.60
   6   4   1    1.40    0.50
  -7  -4  -1   24.80    1.70
   7  -4   1   24.40    1.80
   7  -4   1   23.70    1.80
  -7   4  -1   23.70    1.90
  -7   4  -1   21.80    1.80
   7   4   1   21.50    1.80
   7   4   1   25.10    2.00
  -8  -4  -1   21.00    1.80
   8  -4   1   17.20    1.50
   8  -4   1   14.20    1.70
  -8  -4  -1   13.00    1.30
  -8   4  -1   16.40    1.90
  -8   4  -1   17.60    1.80
   8   4   1   17.40    1.70
   9  -4   1   14.00    1.80
   9  -4   1   18.80    1.70
  -9  -4  -1   13.70    1.40
  -9  -4  -1   17.60    2.00
   9   4   1   21.30    2.00
   9   4   1   14.90    1.80
  -9   4  -1   16.50    1.90
  -9   4  -1   13.50    1.80
  -8  -5   1    1.60    0.70
  -8  -5   1    1.30    0.50
   8  -5  -1    1.60    0.60
   8  -5  -1    0.80    0.60
  -8   5   1    1.80    0.80
   8   5  -1    1.90    0.70
  -8   5   1    2.40    0.70
  -7  -5   1    7.30    0.90
   7  -5  -1   10.30    1.20
  -7  -5   1    9.70    1.40
   7  -5  -1    7.90    1.20
   7   5  -1    8.00    1.10
   7   5  -1   11.60    1.50
  -7   5   1    6.40    1.10
  -7   5   1    7.90    1.10
   6  -5  -1   14.00    1.60
   6  -5  -1   14.00    1.20
  -6  -5   1   13.70    1.00
  -6  -5   1   15.90    1.40
  -6   5   1   13.20    1.60
  -6   5   1   14.40    1.30
   6   5  -1   11.30    1.30
   6   5  -1   14.80    1.40
   5  -5  -1   71.79    4.20
   5  -5  -1   78.09    4.10
  -5  -5   1   72.09    3.80
  -5  -5   1   79.89    4.20
   5   5  -1   78.29    4.20
  -5   5   1   76.39    4.10
   5   5  -1   75.29    4.00
  -5   5   1   73.89    4.30
  -4  -5   1   94.99    4.90
   4  -5  -1  100.49    5.00
   4   5  -1   96.19    5.10
   4   5  -1  102.99    5.20
  -4   5   1  106.69    5.20
  -4   5   1   97.39    5.30
  -3  -5   1   92.49    4.40
   3  -5  -1   86.99    4.30
   3  -5  -1   77.89    4.40
  -3   5   1   82.99    4.50
  -3   5   1   87.69    4.40
   3   5  -1   85.39    4.30
   3   5  -1   78.09    4.40
   2  -5  -1   -0.10    0.20
   2  -5  -1   -0.10    0.20
  -2  -5   1   -0.10    0.20
  -2   5   1    0.20    0.20
   2   5  -1    0.00    0.10
   2   5  -1   -0.20    0.10
  -2   5   1    0.00    0.20
   1  -5  -1    0.30    0.30
  -1  -5   1    1.40    0.30
  -1  -5   1    0.90    0.30
   1  -5  -1    1.00    0.30
   1   5  -1    1.70    0.40
  -1   5   1    0.80    0.30
   1   5  -1    1.00    0.30
  -1   5   1    1.00    0.30
   0  -5  -1  222.28   10.70
   0  -5   1  238.28   10.70
   0  -5  -1  218.78   10.70
   0   5  -1  217.78   10.70
   0   5   1  229.18   10.80
   0   5  -1  231.68   10.70
   0   5   1  213.18   10.80
  -1  -5  -1   65.19    3.40
   1  -5   1   64.39    3.30
  -1  -5  -1   67.39    3.40
   1  -5   1   62.19    3.30
  -1   5  -1   64.69    3.40
   1   5   1   67.39    3.40
   1   5   1   66.59    3.50
  -1   5  -1   67.29    3.40
  -2  -5  -1   28.40    1.80
   2  -5   1   28.10    1.70
   2   5   1   29.80    1.80
   2   5   1   28.30    1.70
   2   5   1   30.80    1.80
  -2   5  -1   30.80    1.80
  -3  -5  -1    2.90    0.60
  -3  -5  -1    3.40    0.50
   3  -5   1    2.50    0.50
   3  -5   1    2.80    0.40
   3   5   1    2.70    0.50
  -3   5  -1    3.50    0.60
   3   5   1    2.30    0.50
  -3   5  -1    2.20    0.50
  -4  -5  -1   50.59    2.90
  -4  -5  -1   48.10    2.60
   4  -5   1   47.40    3.20
   4  -5   1   50.69    2.60
  -4   5  -1   50.39    2.80
   4   5   1   50.29    2.80
   4   5   1   45.20    2.70
  -4   5  -1   48.90    2.90
   5  -5   1    0.00    0.30
  -5  -5  -1    0.00    0.20
  -5  -5  -1    0.00    0.30
   5  -5   1    0.10    0.20
  -5   5  -1    0.20    0.30
  -5   5  -1    0.30    0.30
   5   5   1    0.20    0.30
   5   5   1   -0.10    0.20
   6  -5   1   54.89    3.30
  -6  -5  -1   51.39    3.00
   6  -5   1   55.99    3.10
  -6  -5  -1   60.29    3.40
  -6   5  -1   54.49    3.40
   6   5   1   51.09    3.20
   6   5   1   58.39    3.40
  -6   5  -1   53.09    3.20
   7  -5   1    0.40    0.40
   7  -5   1    0.10    0.40
  -7  -5  -1   -0.20    0.20
  -7   5  -1   -0.20    0.40
  -7   5  -1    0.40    0.40
   7   5   1   -0.20    0.30
   7   5   1    0.30    0.40
   8  -5   1    1.40    0.60
  -8  -5  -1    1.20    0.80
   8  -5   1    2.00    0.70
  -8  -5  -1    2.10    0.80
  -8   5  -1    2.00    0.70
  -8   5  -1    1.30    0.70
   8   5   1    3.20    0.90
  -7  -6   1   14.90    1.70
   7  -6  -1   12.60    1.70
   7  -6  -1   11.90    1.10
  -7  -6   1   10.80    1.20
   7   6  -1   13.00    1.60
  -7   6   1   13.90    2.40
  -7   6   1    9.40    1.30
   7   6  -1    9.90    1.50
  -6  -6   1    5.10    0.90
   6  -6  -1    5.20    0.90
   6  -6  -1    3.30    0.60
  -6  -6   1    4.00    0.60
  -6   6   1    4.60    0.80
   6   6  -1    4.80    0.90
   6   6  -1    4.20    0.70
  -6   6   1    3.30    0.80
   5  -6  -1   14.80    1.30
   5  -6  -1   14.60    1.30
  -5  -6   1   16.80    1.40
   5   6  -1   13.40    1.20
  -5   6   1   14.10    1.20
  -5   6   1   13.00    1.50
   5   6  -1   15.70    1.60
  -4  -6   1   21.40    1.40
   4  -6  -1   18.10    1.20
   4  -6  -1   15.90    1.40
  -4   6   1   18.40    1.50
  -4   6   1   18.80    1.30
  -4   6   1   22.50    1.70
   4   6  -1   17.10    1.30
   4   6  -1   17.40    1.40
  -3  -6   1   10.40    0.90
   3   6  -1    8.00    0.80
   3   6  -1    9.00    0.80
  -3   6   1   11.30    1.20
  -3   6   1    9.00    1.10
  -2  -6   1    5.40    0.60
  -2  -6   1    5.20    0.60
   2  -6  -1    5.30    0.70
  -2   6   1    5.00    0.80
   2   6  -1    6.10    0.80
  -2   6   1    5.60    0.80
   2   6  -1    4.60    0.60
   1  -6  -1   10.50    0.90
   1  -6  -1   12.80    1.00
  -1  -6   1   14.00    1.00
  -1  -6   1   11.60    0.90
   1   6  -1   12.30    1.00
  -1   6   1   11.90    1.00
  -1   6   1   12.80    1.00
   1   6  -1   12.80    0.90
   0  -6  -1  202.38   10.00
   0  -6  -1  214.88   10.00
   0  -6   1  200.28    9.90
   0   6   1  215.08   10.10
   0   6  -1  202.98   10.00
   0   6   1  201.08   10.10
   0   6  -1  213.38   10.00
   1  -6   1    0.00    0.20
   1  -6   1   -0.20    0.20
  -1  -6  -1    0.00    0.20
  -1  -6  -1    0.00    0.20
  -1   6  -1    0.10    0.20
  -1   6  -1    0.00    0.20
   1   6   1    0.00    0.20
   1   6   1   -0.10    0.20
   2  -6   1  199.58    9.70
  -2  -6  -1  204.78    9.80
   2  -6   1  207.68    9.70
   2   6   1  189.58    9.90
  -2   6  -1  193.58    9.80
  -2   6  -1  205.18    9.90
   2   6   1  207.58    9.80
  -3  -6  -1    1.60    0.50
   3  -6   1    1.60    0.40
   3   6   1    1.80    0.50
  -3   6  -1    3.30    0.60
   3   6   1    2.00    0.50
  -3   6  -1    2.90    0.60
   3   6   1    1.60    0.40
  -4  -6  -1    0.90    0.30
  -4  -6  -1    1.00    0.40
   4  -6   1    0.90    0.40
   4   6   1    1.30    0.40
  -4   6  -1    1.00    0.30
   4   6   1    1.10    0.40
  -4   6  -1    0.70    0.40
  -5  -6  -1   51.29    3.10
   5  -6   1   47.80    3.00
   5  -6   1   50.89    2.70
  -5  -6  -1   50.09    2.70
  -5   6  -1   49.60    3.20
   5   6   1   45.60    2.90
  -5   6  -1   58.09    3.00
   5   6   1   52.09    3.10
   6  -6   1    0.00    0.40
  -6  -6  -1    0.30    0.30
  -6  -6  -1    0.20    0.40
   6  -6   1    0.00    0.20
   6   6   1    0.20    0.50
  -6   6  -1    0.10    0.40
  -6   6  -1    0.50    0.40
   6   6   1    0.60    0.50
   7  -6   1    0.40    0.30
  -7  -6  -1    0.70    0.40
  -7   6  -1    0.70    0.50
   7   6   1    0.90    0.60
   7   6   1    0.70    0.50
  -7   6  -1    0.30    0.60
   6  -7  -1   15.30    1.70
  -6  -7   1   16.70    1.70
   6   7  -1   17.80    1.60
  -6   7   1   18.10    1.80
  -6   7   1   16.50    1.40
  -6   7   1   13.20    1.70
  -5  -7   1   39.40    2.60
   5  -7  -1   40.30    2.70
  -5   7   1   36.90    2.80
  -5   7   1   39.90    2.80
   5   7  -1   45.10    2.70
  -5   7   1   43.40    2.50
   5   7  -1   40.30    2.40
   4  -7  -1    0.40    0.30
  -4  -7   1    0.20    0.30
   4  -7  -1    0.10    0.30
  -4   7   1   -0.10    0.40
   4   7  -1   -0.10    0.30
  -4   7   1    0.10    0.30
   4   7  -1    0.30    0.30
  -3  -7   1   72.89    3.70
  -3  -7   1   68.09    3.50
   3  -7  -1   67.49    3.80
  -3   7   1   68.69    3.90
   3   7  -1   61.09    3.80
  -3   7   1   65.59    3.90
   3   7  -1   69.99    3.70
  -2  -7   1    0.20    0.20
   2  -7  -1    0.80    0.40
  -2  -7   1    1.90    0.50
   2  -7  -1    1.00    0.40
  -2   7   1    1.60    0.50
   2   7  -1    2.00    0.50
   2   7  -1    1.60    0.50
  -2   7   1    0.70    0.40
   1  -7  -1    1.30    0.40
   1  -7  -1    0.70    0.30
   1   7  -1    1.40    0.40
   1   7  -1    0.80    0.30
  -1   7   1    1.70    0.60
  -1   7   1    1.30    0.40
   0  -7  -1    2.60    0.50
   0  -7   1    2.90    0.70
   0   7  -1    3.90    0.60
   0   7  -1    3.30    0.60
   0   7   1    3.70    0.60
   0   7   1    3.00    0.70
  -1  -7  -1    0.10    0.20
  -1  -7  -1    0.20    0.20
   1  -7   1    0.60    0.40
  -1   7  -1    0.30    0.30
  -1   7  -1   -0.20    0.20
   1   7   1    0.30    0.30
  -2  -7  -1   35.40    2.10
   2  -7   1   32.00    2.00
  -2  -7  -1   38.90    2.20
  -2   7  -1   32.70    2.20
   2   7   1   35.50    2.10
   2   7   1   34.90    2.30
  -3  -7  -1    7.70    1.00
  -3  -7  -1    6.30    0.80
   3  -7   1    6.10    0.80
   3  -7   1    7.90    0.80
   3   7   1    8.10    1.10
  -3   7  -1    6.90    1.00
  -3   7  -1    8.90    1.10
   3   7   1    7.40    1.00
  -4  -7  -1   34.00    2.20
   4  -7   1   36.00    2.10
   4  -7   1   30.30    2.10
   4   7   1   32.70    2.10
  -4   7  -1   31.40    2.30
   4   7   1   29.00    2.20
  -4   7  -1   31.20    2.30
   4   7   1   34.40    2.20
  -5  -7  -1    0.10    0.40
   5  -7   1    0.10    0.40
  -5   7  -1    0.40    0.50
  -5   7  -1   -0.10    0.30
   5   7   1    0.00    0.30
   5   7   1   -0.30    0.30
  -5   7  -1   -0.30    0.30
   5   7   1    0.00    0.30
  -6  -7  -1    4.80    1.00
   6   7   1    2.90    0.80
  -6   7  -1    1.50    0.90
  -6   7  -1    4.00    0.70
   4  -8  -1    0.50    0.50
  -4  -8   1    0.50    0.40
  -4   8   1    1.60    0.60
   4   8  -1    0.50    0.40
   4   8  -1    0.40    0.40
  -4   8   1    0.40    0.50
  -3  -8   1   46.00    2.60
   3  -8  -1   49.50    2.80
   3  -8  -1   44.80    2.80
  -3   8   1   46.80    3.10
   3   8  -1   43.90    2.90
   3   8  -1   52.99    2.90
  -3   8   1   53.29    3.10
  -2  -8   1    6.40    0.80
   2  -8  -1    6.10    0.90
   2  -8  -1    6.30    0.80
  -2  -8   1    6.70    0.70
   2   8  -1    4.90    0.80
   2   8  -1    8.10    0.90
  -2   8   1    5.30    0.90
  -2   8   1    8.20    1.20
  -1  -8   1   45.40    2.40
   1  -8  -1   41.30    2.50
  -1  -8   1   39.50    2.40
   1  -8  -1   46.20    2.50
   1   8  -1   41.60    2.60
  -1   8   1   45.90    2.70
   1   8  -1   44.40    2.60
  -1   8   1   45.20    2.80
   0  -8  -1    1.00    0.40
   0  -8   1    0.40    0.30
   0  -8   1    0.80    0.30
   0  -8  -1    1.10    0.40
   0   8   1    0.50    0.40
   0   8  -1    1.10    0.40
   0   8  -1    0.60    0.40
   0   8   1    0.60    0.40
   1  -8   1    7.70    0.80
   1  -8   1    7.70    0.70
  -1  -8  -1    8.60    0.90
  -1  -8  -1    8.70    0.90
  -1   8  -1    9.40    0.90
  -1   8  -1    9.70    1.10
   1   8   1    9.50    1.10
   1   8   1    8.30    1.10
  -2  -8  -1    1.70    0.50
  -2  -8  -1    1.20    0.40
   2  -8   1    0.80    0.40
  -2   8  -1    2.10    0.60
   2   8   1    1.20    0.50
   2   8   1    1.80    0.50
  -2   8  -1    1.20    0.50
   3  -8   1   10.50    1.10
  -3  -8  -1   10.30    1.10
  -3  -8  -1   10.30    1.00
   3  -8   1    8.70    1.00
  -3   8  -1   12.20    1.40
   3   8   1   12.30    1.30
   3   8   1   10.00    1.30
   4  -8   1    7.60    1.00
  -4  -8  -1    9.70    1.10
   4   8   1    8.30    1.30
   4   8   1    8.40    1.10
  -4   8  -1    6.40    1.10
  -4   8  -1    9.10    1.30
 -10   0   2   59.89    4.20
  10   0  -2   72.89    4.60
 -10   0   2   79.19    4.60
  10   0  -2   65.09    4.20
  -9   0   2   -0.10    0.50
  -9   0   2   -0.40    0.30
   9   0  -2    0.30    0.50
   9   0  -2   -0.10    0.40
   8   0  -2   -0.10    0.40
  -8   0   2   -0.10    0.30
  -8   0   2    0.70    0.50
   8   0  -2    0.30    0.40
  -7   0   2    0.10    0.40
   7   0  -2   -0.20    0.30
   7   0  -2    0.50    0.30
   6   0  -2    4.30    0.80
  -6   0   2    5.70    0.80
  -6   0   2    3.30    0.60
   6   0  -2    3.00    0.60
  -5   0   2    0.10    0.20
   5   0  -2    0.00    0.20
   5   0  -2    0.10    0.20
  -5   0   2   -0.10    0.20
  -4   0   2   73.09    3.80
  -4   0   2   71.79    3.80
   4   0  -2   73.59    3.80
   4   0  -2   74.79    3.90
  -3   0   2    0.40    0.20
  -3   0   2    0.30    0.20
   3   0  -2    0.10    0.20
   3   0  -2    0.10    0.20
   2   0  -2  907.91   81.09
  -2   0   2 1009.80   83.49
   2   0  -2  972.80   54.69
  -2   0   2  973.80   54.79
   1   0  -2   -0.10    0.10
   1   0  -2    0.10    0.10
  -1   0   2    0.10    0.10
  -1   0   2    0.00    0.10
   0   0   2    9.50    0.50
   0   0  -2    8.20    0.50
   0   0   2    9.10    0.50
   1   0   2   -0.10    0.10
  -1   0  -2    0.00    0.10
   1   0   2    0.10    0.10
  -1   0  -2   -0.10    0.10
  -2   0  -2 5053.39  279.87
   2   0   2 5104.99  245.78
  -3   0  -2   -0.10    0.10
  -3   0  -2   -0.10    0.20
   3   0   2    0.20    0.20
   3   0   2   -0.20    0.10
   4   0   2  180.78    8.70
  -4   0  -2  171.88    8.60
   4   0   2  171.88    8.60
  -4   0  -2  183.38    8.70
  -5   0  -2    0.10    0.30
   5   0   2    0.10    0.20
   5   0   2    0.00    0.20
  -5   0  -2   -0.30    0.10
  -6   0  -2    5.60    0.90
   6   0   2    4.80    1.00
  -6   0  -2    4.10    0.70
   6   0   2    2.80    0.60
   7   0   2   -0.10    0.30
  -7   0  -2    0.00    0.20
  -7   0  -2   -0.20    0.40
   7   0   2   -0.20    0.30
  -8   0  -2   13.60    1.60
   8   0   2   14.60    1.60
   8   0   2   14.10    1.80
  -8   0  -2   16.20    1.80
   9   0   2   -0.10    0.40
  -9   0  -2    0.00    0.40
   9   0   2   -0.40    0.30
 -10   0  -2    0.90    0.70
  10   0   2    0.50    0.70
 -10   0  -2    1.80    0.80
 -10  -1   2    0.90    0.70
  10  -1  -2    0.50    0.50
  10  -1  -2   -0.20    0.80
 -10  -1   2    1.50    0.70
  10   1  -2    0.70    0.60
  10   1  -2    0.40    0.50
 -10   1   2    0.30    0.70
 -10   1   2    0.40    0.50
   9  -1  -2    0.40    0.50
  -9  -1   2    1.40    0.70
  -9  -1   2    1.30    0.50
   9  -1  -2    1.20    0.60
   9   1  -2    1.40    0.60
  -9   1   2    1.10    0.70
  -9   1   2    0.70    0.50
   9   1  -2    1.20    0.70
   8  -1  -2    0.40    0.40
  -8  -1   2    0.60    0.50
  -8  -1   2    0.20    0.30
   8  -1  -2    0.60    0.50
  -8   1   2    0.20    0.40
   8   1  -2    0.30    0.40
   8   1  -2    0.60    0.50
  -8   1   2   -0.20    0.40
   7  -1  -2    0.20    0.40
  -7  -1   2    0.40    0.40
   7  -1  -2   -0.10    0.30
  -7   1   2    0.10    0.30
   7   1  -2   -0.10    0.30
   7   1  -2    0.20    0.30
  -6  -1   2   98.09    5.30
   6  -1  -2  105.29    5.50
   6  -1  -2   97.69    5.30
  -6  -1   2  106.89    5.40
  -6   1   2   92.09    5.30
   6   1  -2   91.29    5.20
   6   1  -2  108.19    5.50
  -6   1   2  106.29    5.40
  -5  -1   2    1.00    0.40
   5  -1  -2    1.70    0.50
  -5  -1   2    0.70    0.30
   5  -1  -2    1.10    0.40
  -5   1   2    1.00    0.40
  -5   1   2    0.60    0.40
   5   1  -2    0.90    0.30
   5   1  -2    1.30    0.40
   4  -1  -2   11.50    0.90
  -4  -1   2   10.60    0.80
   4  -1  -2   10.90    0.90
  -4  -1   2    9.70    0.90
   4   1  -2   10.90    0.90
   4   1  -2    9.80    0.80
  -4   1   2    9.90    0.90
  -4   1   2   10.30    0.90
   3  -1  -2  159.98    8.20
  -3  -1   2  174.98    8.20
  -3  -1   2  173.08    8.20
   3  -1  -2  171.68    8.30
   3   1  -2  169.78    8.20
  -3   1   2  168.28    8.30
  -3   1   2  169.68    8.20
   3   1  -2  170.58    8.20
  -2  -1   2    3.60    0.30
  -2  -1   2    4.70    0.50
   2  -1  -2    3.20    0.40
   2  -1  -2    4.40    0.60
   2   1  -2    4.70    0.50
  -2   1   2    3.40    0.50
  -2   1   2    4.50    0.50
   2   1  -2    4.00    0.40
  -1  -1   2  270.37   15.90
   1  -1  -2  245.48   17.50
   1  -1  -2  215.98   39.10
  -1  -1   2  269.57   33.40
  -1   1   2  196.98   31.50
  -1   1   2  216.88   17.10
   1   1  -2  260.27   26.90
   1   1  -2  261.37   15.80
   0  -1  -2   40.70    1.90
   0  -1  -2   38.00    2.00
   0  -1  -2   41.10    2.00
   0   1   2   34.20    2.00
   0   1   2   41.40    2.00
   0   1   2   39.40    1.90
  -1  -1  -2   95.09    4.60
   1  -1   2   97.89    4.60
  -1  -1  -2   99.99    4.70
   1  -1   2   90.89    4.60
  -1   1  -2   94.59    4.60
   1   1   2   97.39    4.70
   1   1   2  107.99    4.70
  -1   1  -2   96.79    4.60
  -2  -1  -2 9522.25  501.25
   2  -1   2 9999.00  463.35
  -2   1  -2 9775.22  499.95
  -2   1  -2 9780.82  462.95
  -3  -1  -2    0.40    0.20
   3  -1   2    1.10    0.30
   3  -1   2    0.60    0.20
  -3  -1  -2    1.20    0.30
   3   1   2    0.80    0.30
  -3   1  -2    0.50    0.20
  -3   1  -2    0.50    0.20
   3   1   2    0.70    0.20
  -4  -1  -2    0.50    0.30
   4  -1   2    0.40    0.20
   4  -1   2    0.50    0.30
  -4  -1  -2    0.30    0.20
   4   1   2    0.70    0.30
   4   1   2    0.70    0.30
  -4   1  -2    1.00    0.30
  -4   1  -2    0.70    0.30
   5  -1   2   29.20    1.90
  -5  -1  -2   28.80    1.80
  -5  -1  -2   28.50    1.90
   5  -1   2   31.40    2.00
  -5   1  -2   28.80    1.90
   5   1   2   35.00    2.00
  -5   1  -2   27.90    1.90
  -6  -1  -2  160.88    7.70
   6  -1   2  142.49    7.60
   6  -1   2  160.88    7.80
  -6  -1  -2  146.69    7.60
   6   1   2  137.69    7.50
  -6   1  -2  155.78    7.70
   6   1   2  149.59    8.00
  -7  -1  -2   23.30    1.80
   7  -1   2   20.80    1.70
   7  -1   2   22.70    1.80
  -7  -1  -2   20.60    1.60
   7   1   2   19.80    1.70
  -7   1  -2   23.70    1.80
   7   1   2   23.60    1.70
   8  -1   2    3.90    0.80
  -8  -1  -2    3.20    0.80
  -8  -1  -2    2.40    0.60
   8  -1   2    3.80    0.80
   8   1   2    5.00    1.00
  -8   1  -2    4.90    0.90
   8   1   2    3.60    0.80
  -8   1  -2    3.80    0.90
   9  -1   2    1.50    0.60
  -9  -1  -2    0.50    0.60
   9  -1   2    1.60    0.60
  -9   1  -2    0.60    0.50
  -9   1  -2    0.80    0.60
   9   1   2    1.90    0.80
   9   1   2    1.20    0.60
 -10  -1  -2    1.40    0.70
  10  -1   2    0.70    0.60
  10  -1   2    0.70    0.60
 -10  -1  -2    1.20    0.80
  10   1   2    1.10    0.70
  10   1   2    0.80    0.70
 -10   1  -2    0.20    0.50
 -10   1  -2    1.30    0.80
 -10  -2   2    1.50    0.80
  10  -2  -2    2.00    0.80
 -10  -2   2    1.40    0.60
  10  -2  -2    2.20    0.90
  10   2  -2    2.50    0.90
  10   2  -2    1.40    0.70
 -10   2   2    3.00    1.00
 -10   2   2    1.30    0.70
   9  -2  -2    0.00    0.50
  -9  -2   2   -0.10    0.30
  -9  -2   2    0.00    0.50
   9  -2  -2    0.00    0.40
  -9   2   2    0.00    0.40
   9   2  -2   -0.30    0.40
  -9   2   2    0.00    0.40
   9   2  -2    0.60    0.50
  -8  -2   2    0.00    0.40
   8  -2  -2   -0.10    0.30
   8  -2  -2   -0.20    0.30
  -8  -2   2   -0.10    0.20
  -8   2   2   -0.50    0.20
   8   2  -2    0.30    0.50
   8   2  -2    0.20    0.40
  -8   2   2    0.70    0.50
  -7  -2   2   13.60    1.20
   7  -2  -2   14.50    1.40
   7  -2  -2   19.30    1.60
  -7  -2   2   18.30    1.60
   7   2  -2   17.60    1.60
   7   2  -2   17.30    1.40
  -7   2   2   18.00    1.50
   6  -2  -2   54.39    3.10
  -6  -2   2   54.79    3.10
  -6  -2   2   47.10    2.80
   6  -2  -2   49.60    3.00
   6   2  -2   48.90    2.90
  -6   2   2   49.00    3.00
   6   2  -2   50.39    3.10
  -5  -2   2   10.50    0.90
   5  -2  -2    8.80    1.00
  -5  -2   2   10.30    1.00
   5  -2  -2   10.60    1.00
   5   2  -2    9.60    1.00
  -5   2   2   11.50    1.20
  -5   2   2    9.10    0.90
   5   2  -2   10.00    0.90
  -4  -2   2  258.17   12.20
   4  -2  -2  260.67   12.20
  -4  -2   2  246.58   12.00
   4  -2  -2  250.97   12.20
   4   2  -2  257.57   12.20
  -4   2   2  258.77   12.20
   4   2  -2  244.78   12.10
  -4   2   2  246.78   12.30
  -3  -2   2  233.28   10.90
  -3  -2   2  227.78   10.80
   3  -2  -2  227.68   10.90
   3  -2  -2  224.08   10.90
   3   2  -2  230.18   10.90
   3   2  -2  227.68   10.90
  -3   2   2  222.78   11.00
  -3   2   2  230.18   10.90
   2  -2  -2   93.09    4.60
   2  -2  -2   93.69    4.60
  -2  -2   2   95.99    4.50
  -2  -2   2   90.69    4.40
  -2   2   2   91.39    4.60
   2   2  -2   88.89    4.50
   2   2  -2   96.89    4.50
  -2   2   2   90.09    4.60
   1  -2  -2    1.30    0.20
   1  -2  -2    1.60    0.30
  -1   2   2    1.20    0.20
  -1   2   2    1.30    0.20
   1   2  -2    1.50    0.20
  -1   2   2    1.40    0.30
   1   2  -2    1.10    0.20
   0  -2  -2   12.10    0.80
   0  -2   2   13.00    0.60
   0  -2   2   12.50    0.60
   0  -2  -2   12.90    0.80
   0  -2  -2   11.40    0.70
   0   2   2   13.60    0.80
   0   2   2   10.90    0.80
  -1  -2  -2   29.50    1.50
  -1  -2  -2   26.90    1.40
   1  -2   2   25.50    1.40
  -1   2  -2   27.50    1.40
   1   2   2   28.10    1.40
  -1   2  -2   25.50    1.40
   1   2   2   22.80    1.50
  -2  -2  -2  166.38    7.70
  -2  -2  -2  161.98    7.70
   2  -2   2  159.18    7.60
   2  -2   2  155.38    7.70
   2   2   2  159.28    7.70
  -2   2  -2  161.78    7.70
  -2   2  -2  161.28    7.70
  -3  -2  -2    5.90    0.50
  -3  -2  -2    7.60    0.80
   3  -2   2    6.50    0.70
   3  -2   2    5.30    0.50
   3   2   2    6.10    0.60
   3   2   2    6.80    0.70
  -3   2  -2    6.40    0.60
  -3   2  -2    5.30    0.60
   4  -2   2   69.79    3.50
   4  -2   2   63.29    3.40
  -4  -2  -2   60.59    3.40
  -4  -2  -2   68.79    3.50
  -4   2  -2   66.19    3.50
   4   2   2   57.49    3.40
   4   2   2   67.19    3.50
  -5  -2  -2   33.70    2.10
  -5  -2  -2   30.70    2.00
   5  -2   2   29.10    2.00
   5  -2   2   32.60    2.10
  -5   2  -2   31.10    2.00
  -5   2  -2   34.70    2.10
   5   2   2   34.90    2.10
   5   2   2   32.70    2.00
   6  -2   2   -0.10    0.20
  -6  -2  -2   -0.10    0.30
  -6  -2  -2    0.00    0.20
  -6   2  -2    0.00    0.30
   6   2   2    0.30    0.30
   6   2   2    0.70    0.40
  -7  -2  -2   26.60    2.00
   7  -2   2   25.40    2.00
   7   2   2   26.40    1.90
   7   2   2   28.40    2.10
  -7   2  -2   27.00    2.00
  -8  -2  -2    4.50    0.80
   8  -2   2    6.50    1.10
   8  -2   2    4.90    1.00
  -8  -2  -2    5.40    1.00
   8   2   2    4.60    0.90
   8   2   2    7.00    1.20
  -8   2  -2    4.90    0.90
  -8   2  -2    6.90    1.10
   9  -2   2   40.40    2.80
   9  -2   2   35.40    2.60
  -9  -2  -2   33.40    2.50
  -9  -2  -2   33.10    2.70
   9   2   2   39.40    2.90
   9   2   2   35.70    2.60
  -9   2  -2   36.20    2.70
  -9   2  -2   43.30    2.90
  10  -2   2    0.70    0.60
 -10  -2  -2   -0.30    0.40
  10  -2   2    0.00    0.50
 -10  -2  -2    0.30    0.60
 -10   2  -2    0.30    0.60
  10   2   2    1.10    0.60
 -10   2  -2   -0.10    0.50
  10   2   2    0.40    0.60
  10  -3  -2    0.90    0.70
  10  -3  -2    0.50    0.80
 -10  -3   2    0.70    0.60
 -10  -3   2    1.10    0.80
  10   3  -2    0.80    0.60
 -10   3   2    0.70    0.70
  10   3  -2    0.70    0.60
 -10   3   2    1.20    1.10
  -9  -3   2    1.40    0.60
  -9  -3   2    1.90    0.80
   9  -3  -2    1.30    0.60
   9  -3  -2    1.00    0.90
   9   3  -2    1.70    0.70
  -9   3   2    0.30    0.70
   9   3  -2    3.20    1.00
  -9   3   2    3.30    0.90
  -8  -3   2    3.50    0.90
   8  -3  -2    3.80    0.80
   8  -3  -2    4.20    0.90
  -8   3   2    2.70    0.90
  -8   3   2    4.20    0.90
   8   3  -2    3.70    0.80
   8   3  -2    4.20    0.80
  -7  -3   2    1.90    0.50
   7  -3  -2    1.70    0.60
   7  -3  -2    1.70    0.50
  -7  -3   2    2.40    0.70
   7   3  -2    3.10    0.70
  -7   3   2    3.10    0.80
   7   3  -2    2.40    0.60
  -7   3   2    2.50    0.70
  -6  -3   2    0.00    0.20
  -6  -3   2   -0.20    0.30
   6  -3  -2   -0.10    0.30
   6   3  -2    0.10    0.30
  -6   3   2    0.00    0.30
  -6   3   2   -0.20    0.30
   6   3  -2    0.10    0.20
  -5  -3   2    6.90    0.60
   5  -3  -2    6.00    0.80
  -5  -3   2    7.50    0.90
  -5   3   2    7.00    0.90
   5   3  -2    6.60    0.80
  -5   3   2    6.40    1.00
   5   3  -2    5.70    0.80
  -4  -3   2   65.49    3.50
  -4  -3   2   64.69    3.30
   4  -3  -2   68.59    3.50
   4  -3  -2   62.29    3.50
   4   3  -2   60.89    3.40
   4   3  -2   65.69    3.50
  -4   3   2   62.19    3.60
  -4   3   2   70.89    3.50
  -3  -3   2   76.99    3.80
   3  -3  -2   82.59    4.00
   3  -3  -2   72.99    4.30
  -3  -3   2   78.09    4.00
   3   3  -2   79.49    4.00
  -3   3   2   74.59    4.10
  -3   3   2   82.19    4.00
   3   3  -2   77.29    3.90
   2  -3  -2  269.57   12.50
  -2  -3   2  273.57   12.50
  -2  -3   2  249.58   12.30
   2  -3  -2  263.17   12.60
  -2   3   2  260.07   12.60
   2   3  -2  273.17   12.40
   2   3  -2  253.37   12.40
  -2   3   2  268.67   12.50
   1  -3  -2   17.50    1.10
   1  -3  -2   19.70    1.10
  -1   3   2   17.30    1.10
   1   3  -2   18.00    1.00
  -1   3   2   19.50    1.20
  -1   3   2   18.20    1.20
   1   3  -2   18.00    1.00
   0  -3   2   18.60    1.00
   0  -3  -2   18.50    1.10
   0  -3  -2   18.30    1.10
   0  -3   2   19.00    1.00
   0   3  -2   18.30    1.00
   0   3  -2   16.90    1.00
   0   3   2   17.40    1.10
   0   3   2   19.30    1.10
   1  -3   2   28.60    1.50
  -1  -3  -2   29.00    1.60
  -1  -3  -2   29.20    1.60
  -1   3  -2   27.40    1.50
   1   3   2   29.70    1.60
  -1   3  -2   29.40    1.50
   1   3   2   28.10    1.60
   1   3   2   28.20    1.60
  -2  -3  -2  542.55   25.10
   2  -3   2  535.05   25.00
  -2   3  -2  525.85   25.00
   3  -3   2   47.40    2.50
  -3  -3  -2   48.40    2.60
  -3  -3  -2   46.80    2.50
   3  -3   2   45.60    2.50
  -3   3  -2   50.09    2.60
   3   3   2   48.50    2.60
  -3   3  -2   45.40    2.60
   3   3   2   48.50    2.60
  -4  -3  -2    3.40    0.50
  -4  -3  -2    2.60    0.50
   4  -3   2    2.40    0.40
   4  -3   2    3.10    0.50
  -4   3  -2    3.60    0.60
   4   3   2    2.70    0.50
  -4   3  -2    2.20    0.50
   4   3   2    2.20    0.50
   5  -3   2   15.60    1.20
   5  -3   2   15.70    1.20
  -5  -3  -2   15.40    1.30
  -5  -3  -2   17.50    1.20
  -5   3  -2   13.30    1.20
  -5   3  -2   13.60    1.20
   5   3   2   14.90    1.20
   5   3   2   16.70    1.30
  -6  -3  -2  139.89    6.90
  -6  -3  -2  126.49    6.60
   6  -3   2  135.19    6.80
   6   3   2  128.99    6.70
  -6   3  -2  115.59    7.20
   6   3   2  140.59    6.90
  -6   3  -2  129.69    6.80
  -7  -3  -2   45.40    2.90
   7  -3   2   41.60    2.70
  -7   3  -2   44.40    2.80
  -7   3  -2   43.70    2.80
   7   3   2   38.90    2.70
   7   3   2   42.20    2.80
   8  -3   2   18.70    1.70
  -8  -3  -2   19.50    1.80
  -8  -3  -2   18.80    1.50
   8  -3   2   18.00    1.70
   8   3   2   21.80    1.90
   8   3   2   19.80    1.70
  -8   3  -2   21.40    1.80
  -8   3  -2   15.80    1.60
  -9  -3  -2   26.30    2.20
   9  -3   2   17.00    2.80
   9  -3   2   22.30    2.00
  -9  -3  -2   18.80    1.70
  -9   3  -2   22.40    2.00
   9   3   2   23.40    2.10
   9   3   2   19.40    2.10
  -9   3  -2   17.00    2.80
   9  -4  -2    0.90    0.60
   9  -4  -2    1.20    0.60
  -9  -4   2    2.20    0.90
  -9   4   2    2.00    0.80
   9   4  -2    1.60    0.70
   9   4  -2    0.90    0.60
  -9   4   2    0.80    0.60
  -8  -4   2    1.50    0.70
  -8  -4   2    0.80    0.40
   8  -4  -2    0.40    0.40
   8  -4  -2    0.10    0.50
  -8   4   2    1.40    0.70
   8   4  -2    0.70    0.60
   8   4  -2    0.90    0.50
  -8   4   2    0.20    0.50
  -7  -4   2   33.80    2.10
  -7  -4   2   36.10    2.40
   7  -4  -2   34.30    2.30
   7  -4  -2   33.80    2.40
   7   4  -2   36.70    2.50
  -7   4   2   32.70    2.30
   7   4  -2   28.90    2.10
  -7   4   2   26.30    2.30
  -6  -4   2    1.80    0.40
   6  -4  -2    2.30    0.60
  -6  -4   2    2.20    0.60
   6   4  -2    1.40    0.50
  -6   4   2    1.50    0.50
  -6   4   2    1.40    0.50
  -5  -4   2  406.06   20.00
  -5  -4   2  453.25   20.40
   5  -4  -2  439.76   20.40
  -5   4   2  405.06   20.40
   5   4  -2  419.46   20.30
  -5   4   2  441.56   20.30
   5   4  -2  414.46   20.20
   4  -4  -2    2.90    0.60
  -4  -4   2    3.60    0.60
   4  -4  -2    4.30    0.60
  -4  -4   2    3.20    0.40
   4   4  -2    4.10    0.60
  -4   4   2    3.90    0.70
  -4   4   2    3.90    0.60
   4   4  -2    3.60    0.50
   3  -4  -2   60.19    3.10
  -3  -4   2   59.89    3.00
   3  -4  -2   51.89    3.10
  -3  -4   2   53.99    2.80
   3   4  -2   60.69    3.10
  -3   4   2   56.39    3.00
  -3   4   2   54.99    3.20
   3   4  -2   58.99    3.00
   2  -4  -2    3.00    0.50
  -2  -4   2    2.70    0.40
   2  -4  -2    3.00    0.40
  -2   4   2    3.30    0.50
   2   4  -2    3.40    0.40
  -2   4   2    2.60    0.40
   2   4  -2    3.10    0.40
   1  -4  -2   57.69    3.00
   1  -4  -2   55.99    3.00
   1  -4  -2   57.19    2.90
  -1   4   2   55.09    3.00
  -1   4   2   56.39    3.00
   1   4  -2   58.89    2.80
   0  -4  -2    0.10    0.20
   0  -4  -2    0.00    0.20
   0  -4   2    0.10    0.10
   0  -4   2    0.00    0.10
   0   4  -2   -0.10    0.10
   0   4   2    0.10    0.10
   0   4   2   -0.10    0.10
   0   4  -2    0.00    0.10
   1  -4   2  113.19    5.50
  -1  -4  -2  117.79    5.70
  -1  -4  -2  112.99    5.60
   1   4   2  121.39    5.70
   1   4   2  109.89    5.60
  -1   4  -2  112.09    5.60
   1   4   2  116.39    5.60
  -2  -4  -2    9.50    0.80
  -2  -4  -2    9.90    0.70
   2  -4   2    8.60    0.70
   2   4   2   10.00    0.80
  -2   4  -2   11.00    0.70
  -2   4  -2    9.50    0.80
   2   4   2   10.60    0.80
   3  -4   2   98.79    4.80
  -3  -4  -2   98.89    5.00
   3  -4   2   97.29    5.00
  -3  -4  -2  100.29    5.10
  -3   4  -2   99.19    5.10
   3   4   2   99.09    5.00
   3   4   2   99.19    5.00
  -3   4  -2  102.69    5.00
  -4  -4  -2    0.00    0.20
   4  -4   2   -0.10    0.20
   4  -4   2    0.30    0.20
  -4  -4  -2   -0.20    0.20
  -4   4  -2    0.10    0.30
   4   4   2    0.50    0.30
  -4   4  -2    0.10    0.30
   4   4   2   -0.20    0.20
   5  -4   2   20.90    1.40
  -5  -4  -2   22.30    1.40
   5  -4   2   17.70    1.50
  -5  -4  -2   20.50    1.60
  -5   4  -2   21.60    1.50
   5   4   2   21.70    1.60
  -5   4  -2   21.20    1.60
   5   4   2   22.30    1.60
  -6  -4  -2   24.50    1.70
   6  -4   2   21.50    1.70
   6  -4   2   28.40    1.80
  -6  -4  -2   22.60    1.80
  -6   4  -2   24.20    1.90
   6   4   2   25.50    1.90
  -6   4  -2   22.10    1.70
   6   4   2   25.40    1.80
   7  -4   2   31.50    2.30
  -7  -4  -2   31.40    2.10
   7  -4   2   34.80    2.30
  -7  -4  -2   38.50    2.50
   7   4   2   35.30    2.50
  -7   4  -2   33.50    2.40
  -7   4  -2   33.70    2.40
   7   4   2   32.20    2.30
  -8  -4  -2    1.30    0.70
   8  -4   2    0.50    0.50
   8  -4   2    1.20    0.60
  -8  -4  -2   -0.10    0.20
   8   4   2    0.20    0.40
  -8   4  -2    0.20    0.40
  -8   4  -2    0.50    0.50
   8   4   2    0.70    0.80
   9  -4   2   -0.10    0.50
   9  -4   2   -0.30    0.40
  -9  -4  -2   -0.10    0.50
  -9  -4  -2    0.40    0.40
  -9   4  -2    0.00    0.50
   9   4   2    0.80    0.60
   9   4   2   -0.10    0.50
  -9   4  -2    0.00    0.50
  -8  -5   2    2.80    0.60
  -8  -5   2    3.40    0.90
   8  -5  -2    2.50    0.80
   8  -5  -2    2.00    0.70
   8   5  -2    1.60    0.60
  -8   5   2    2.30    0.80
  -8   5   2    3.50    0.80
   8   5  -2    3.10    0.90
   7  -5  -2   17.00    1.50
  -7  -5   2   15.50    1.70
   7  -5  -2   19.90    1.70
  -7  -5   2   16.80    1.20
   7   5  -2   19.10    1.70
   7   5  -2   14.30    1.40
  -7   5   2   13.10    1.70
  -7   5   2   15.70    1.50
  -6  -5   2    0.90    0.30
   6  -5  -2    0.30    0.30
   6  -5  -2    0.80    0.50
  -6  -5   2    0.90    0.50
  -6   5   2    1.30    0.60
   6   5  -2    1.10    0.50
   6   5  -2    2.10    0.60
  -6   5   2    1.50    0.60
   5  -5  -2    0.30    0.30
  -5  -5   2    0.20    0.20
   5  -5  -2    0.20    0.30
  -5  -5   2    0.00    0.30
  -5   5   2    0.60    0.40
   5   5  -2    0.40    0.30
  -5   5   2   -0.10    0.30
   5   5  -2    0.60    0.30
   4  -5  -2   -0.10    0.30
   4  -5  -2    1.10    0.40
  -4  -5   2    1.40    0.40
  -4   5   2    1.10    0.40
   4   5  -2    1.20    0.40
  -4   5   2    0.90    0.40
   4   5  -2    1.30    0.40
  -3  -5   2  245.78   11.30
   3  -5  -2  241.38   11.30
  -3   5   2  236.38   11.30
  -3   5   2  235.98   11.60
   3   5  -2  244.98   11.30
  -3   5   2  220.48   11.50
   3   5  -2  223.78   11.20
   2  -5  -2  104.29    5.30
   2  -5  -2  107.39    5.20
   2  -5  -2  103.09    5.20
  -2  -5   2   96.49    5.10
  -2   5   2   99.69    5.30
  -2   5   2  105.19    5.40
   2   5  -2  116.59    5.40
   2   5  -2  101.49    5.10
  -1  -5   2    6.00    0.50
   1  -5  -2    7.10    0.80
   1  -5  -2    7.20    0.70
  -1   5   2    7.50    0.70
   1   5  -2    7.50    0.60
   1   5  -2    7.30    0.60
  -1   5   2    6.40    0.80
   0  -5   2   32.20    1.80
   0  -5  -2   33.10    1.90
   0  -5   2   34.10    1.80
   0  -5  -2   33.00    1.90
   0   5   2   34.20    2.00
   0   5  -2   33.70    1.90
   0   5  -2   35.20    1.80
   0   5   2   31.70    2.00
  -1  -5  -2   53.09    2.80
  -1  -5  -2   53.19    2.80
   1   5   2   54.79    2.80
   1   5   2   50.99    2.90
  -1   5  -2   51.99    2.80
  -1   5  -2   51.69    2.80
  -2  -5  -2   87.29    4.30
   2  -5   2   82.29    4.20
  -2  -5  -2   81.49    4.20
   2   5   2   86.29    4.30
  -2   5  -2   81.69    4.30
   2   5   2   81.59    4.40
   2   5   2   80.09    4.20
  -3  -5  -2  349.67   16.10
  -3  -5  -2  333.07   15.90
   3  -5   2  329.17   15.90
  -3   5  -2  323.57   16.00
   3   5   2  349.17   16.00
  -3   5  -2  335.47   15.90
   3   5   2  327.17   16.00
  -4  -5  -2    9.10    0.80
   4  -5   2   10.40    0.70
  -4  -5  -2   10.70    1.10
   4   5   2    9.60    1.00
  -4   5  -2   11.10    0.90
  -4   5  -2    9.90    1.00
   4   5   2   10.40    1.00
  -5  -5  -2    5.40    0.90
   5  -5   2    6.10    0.70
  -5  -5  -2    5.50    0.70
   5  -5   2    5.30    0.80
   5   5   2    7.20    1.00
  -5   5  -2    6.00    0.80
  -5   5  -2    5.80    0.90
   5   5   2    6.00    0.90
  -6  -5  -2    8.40    1.20
  -6  -5  -2    7.40    1.00
   6  -5   2    8.50    0.80
   6  -5   2    7.00    1.00
   6   5   2    9.20    1.20
  -6   5  -2    5.60    1.00
   6   5   2    8.00    1.10
  -6   5  -2    6.60    1.00
  -7  -5  -2   20.80    1.60
   7  -5   2   21.70    1.80
  -7  -5  -2   25.30    2.00
   7  -5   2   24.30    1.70
  -7   5  -2   23.30    2.00
  -7   5  -2   25.00    1.80
   7   5   2   24.20    2.00
   7   5   2   21.30    1.80
   8  -5   2    0.00    0.50
  -8  -5  -2   -0.50    0.40
   8  -5   2    0.90    0.50
   8   5   2   -0.20    0.40
  -8   5  -2    0.60    0.50
  -8   5  -2    0.10    0.50
   8   5   2    0.10    0.50
   7  -6  -2   12.90    1.20
  -7  -6   2   13.80    1.60
   7  -6  -2   11.20    1.60
   7   6  -2   15.30    1.70
  -7   6   2   14.60    1.50
  -7   6   2   11.90    1.70
   6  -6  -2    0.00    0.40
  -6  -6   2   -0.10    0.40
   6  -6  -2   -0.10    0.30
   6   6  -2    0.10    0.40
   6   6  -2   -0.20    0.30
  -6   6   2    0.00    0.40
  -6   6   2    0.00    0.30
  -5  -6   2   18.80    1.40
   5  -6  -2   16.50    1.50
   5  -6  -2   19.20    1.30
   5   6  -2   17.60    1.40
  -5   6   2   16.10    1.60
  -5   6   2   16.80    1.40
  -5   6   2   21.30    1.80
   5   6  -2   14.80    1.30
  -4  -6   2    5.00    0.70
   4  -6  -2    5.00    0.60
   4  -6  -2    4.00    0.80
  -4   6   2    5.70    1.00
  -4   6   2    5.20    0.70
   4   6  -2    4.20    0.70
  -4   6   2    3.40    0.70
   3  -6  -2    0.40    0.30
   3  -6  -2    1.00    0.40
  -3  -6   2    2.20    0.40
   3   6  -2    1.40    0.40
   3   6  -2    1.70    0.40
  -3   6   2    1.30    0.50
  -2  -6   2  146.29    7.00
   2  -6  -2  144.59    7.30
   2  -6  -2  149.39    7.30
  -2   6   2  138.89    7.30
  -2   6   2  150.48    7.40
   2   6  -2  138.29    7.20
   2   6  -2  149.69    7.10
  -1  -6   2  174.28    8.50
  -1  -6   2  181.18    8.50
   1  -6  -2  175.98    8.70
  -1   6   2  190.48    8.80
   1   6  -2  165.58    8.70
   1   6  -2  178.18    8.60
  -1   6   2  176.38    8.80
   0  -6   2    6.90    0.60
   0  -6   2    8.00    0.60
   0  -6  -2    8.70    0.90
   0   6   2    8.80    0.90
   0   6   2    8.30    0.90
   0   6  -2    8.70    0.70
   0   6  -2    8.70    0.70
  -1  -6  -2  163.28    8.00
   1  -6   2  160.28    7.90
   1   6   2  169.78    8.00
  -1   6  -2  168.38    8.00
  -1   6  -2  154.68    8.00
   1   6   2  160.88    8.10
   2  -6   2    9.40    0.80
  -2  -6  -2   11.20    0.90
  -2  -6  -2   11.10    0.90
   2  -6   2   10.10    0.80
   2   6   2    9.40    0.90
   2   6   2   11.60    1.00
  -2   6  -2    9.90    0.90
  -2   6  -2   10.80    0.90
  -3  -6  -2    8.00    0.90
   3   6   2    9.60    0.90
   3   6   2    9.30    0.90
  -3   6  -2    8.30    1.00
  -4  -6  -2    0.30    0.20
  -4  -6  -2    0.20    0.40
   4  -6   2    0.00    0.30
  -4   6  -2    0.00    0.20
  -4   6  -2    0.00    0.30
   4   6   2    0.40    0.30
   4   6   2   -0.10    0.20
   4   6   2   -0.10    0.20
  -5  -6  -2    5.90    0.70
   5  -6   2    5.60    0.90
  -5  -6  -2    7.10    1.00
  -5   6  -2    4.60    0.90
   5   6   2    5.00    0.80
  -5   6  -2    6.90    0.80
   5   6   2    5.90    0.90
  -6  -6  -2    0.10    0.50
   6  -6   2    0.40    0.30
   6  -6   2    0.20    0.40
  -6  -6  -2    0.80    0.30
   6   6   2    0.50    0.40
  -6   6  -2    0.30    0.50
  -6   6  -2    0.80    0.40
   6   6   2    0.80    0.50
  -7  -6  -2    3.00    0.90
  -7  -6  -2    2.70    0.80
   7  -6   2    3.40    0.60
  -7   6  -2    4.50    0.80
   7   6   2    2.80    0.80
   7   6   2    3.50    1.20
  -7   6  -2    2.10    0.80
  -6  -7   2    7.50    1.10
   6  -7  -2    6.80    0.80
   6  -7  -2    6.40    1.10
   6   7  -2    9.30    1.30
  -6   7   2    9.60    1.40
  -6   7   2    8.50    1.10
  -6   7   2    7.20    1.30
   5  -7  -2   31.00    1.80
   5  -7  -2   28.50    2.20
  -5  -7   2   32.70    2.10
   5   7  -2   34.00    2.20
  -5   7   2   32.50    2.10
   5   7  -2   29.50    1.90
  -5   7   2   30.40    2.40
  -5   7   2   26.40    2.30
   4  -7  -2    0.30    0.40
  -4  -7   2    0.40    0.40
   4  -7  -2    0.10    0.30
   4   7  -2   -0.10    0.30
  -4   7   2    0.00    0.30
  -4   7   2    0.30    0.60
   4   7  -2   -0.20    0.20
   4   7  -2    0.20    0.40
   3  -7  -2   38.90    2.30
   3  -7  -2   38.30    2.40
  -3  -7   2   41.60    2.50
   3   7  -2   33.20    2.30
  -3   7   2   38.90    2.80
  -3   7   2   34.10    2.40
   3   7  -2   36.50    2.20
   2  -7  -2    7.20    0.90
   2  -7  -2    4.80    0.80
  -2  -7   2    6.30    0.70
  -2   7   2    7.30    1.00
   2   7  -2    8.30    0.90
  -2   7   2    5.40    0.90
   2   7  -2    6.30    0.90
  -1  -7   2    3.40    0.50
   1  -7  -2    4.70    0.70
   1  -7  -2    3.30    0.60
  -1  -7   2    4.10    0.50
  -1   7   2    4.60    0.70
  -1   7   2    4.30    0.80
   1   7  -2    3.60    0.60
   1   7  -2    3.80    0.60
   0  -7  -2    0.40    0.30
   0  -7   2    0.90    0.30
   0  -7   2    0.70    0.30
   0  -7  -2    0.30    0.30
   0   7   2    0.70    0.30
   0   7  -2    0.40    0.30
   0   7   2    0.50    0.30
   0   7  -2    0.70    0.30
  -1  -7  -2   38.50    2.30
  -1  -7  -2   40.90    2.30
   1  -7   2   38.30    2.10
  -1   7  -2   38.90    2.30
  -1   7  -2   37.70    2.30
   1   7   2   38.30    2.40
   1   7   2   41.40    2.40
  -2  -7  -2    7.90    0.90
   2  -7   2    7.20    0.80
  -2  -7  -2    6.10    0.80
   2   7   2    6.60    1.00
  -2   7  -2    7.40    0.90
   2   7   2    7.60    0.90
  -2   7  -2    8.50    1.00
   3  -7   2    3.60    0.50
  -3  -7  -2    3.70    0.60
  -3  -7  -2    4.00    0.70
   3  -7   2    2.50    0.50
   3   7   2    3.70    0.70
  -3   7  -2    2.70    0.60
   3   7   2    2.80    0.70
  -3   7  -2    3.70    0.70
   4  -7   2    3.00    0.60
  -4  -7  -2    3.90    0.70
  -4   7  -2    2.00    0.60
   4   7   2    3.70    0.70
  -4   7  -2    3.40    0.80
   4   7   2    2.70    0.60
   4   7   2    2.60    0.70
   5  -7   2    4.00    0.80
  -5  -7  -2    4.70    0.90
   5   7   2    4.50    0.80
  -5   7  -2    3.70    0.80
   5   7   2    5.40    0.90
   5   7   2    3.50    0.80
  -6  -7  -2    0.30    0.50
   6  -7   2    0.30    0.50
  -6   7  -2    0.40    0.50
   6   7   2    0.00    0.50
  -6   7  -2    0.20    0.40
   6   7   2    0.80    0.60
   4  -8  -2    0.80    0.50
   4  -8  -2    0.80    0.60
  -4  -8   2    0.60    0.40
  -4   8   2    1.10    0.60
   4   8  -2    0.10    0.40
  -4   8   2    0.50    0.50
   4   8  -2    1.50    0.60
  -3  -8   2    1.20    0.30
   3  -8  -2    1.80    0.50
   3  -8  -2    1.40    0.50
   3   8  -2    1.50    0.50
  -3   8   2    1.30    0.60
  -3   8   2    1.00    0.50
   3   8  -2    0.90    0.40
   2  -8  -2   19.50    1.40
   2  -8  -2   17.40    1.60
  -2  -8   2   16.50    1.10
  -2   8   2   16.50    1.90
  -2   8   2   18.90    1.50
   2   8  -2   18.30    1.30
   2   8  -2   17.50    1.40
   1  -8  -2   23.90    1.70
   1  -8  -2   22.40    1.60
  -1  -8   2   22.40    1.40
  -1   8   2   24.60    1.90
   1   8  -2   25.10    1.60
  -1   8   2   26.00    2.10
   1   8  -2   25.10    1.70
   0  -8  -2    1.60    0.50
   0  -8   2    1.20    0.30
   0  -8  -2    1.10    0.40
   0  -8   2    2.00    0.30
   0   8   2    2.50    0.60
   0   8   2    1.20    0.50
   0   8  -2    1.30    0.40
   0   8  -2    1.20    0.40
   1  -8   2    0.00    0.20
  -1  -8  -2    0.30    0.30
   1  -8   2    0.40    0.30
  -1  -8  -2    0.00    0.30
  -1   8  -2    0.20    0.30
  -1   8  -2    0.10    0.30
   1   8   2    0.40    0.40
   1   8   2    0.30    0.40
  -2  -8  -2   28.10    1.90
   2  -8   2   24.20    1.60
   2  -8   2   26.60    1.70
  -2   8  -2   27.00    1.90
  -2   8  -2   29.40    1.90
   2   8   2   34.30    2.80
   2   8   2   28.60    1.90
  -3  -8  -2   12.00    1.20
   3  -8   2   10.50    1.00
  -3   8  -2   13.00    1.20
   3   8   2   12.60    1.40
   3   8   2    8.80    1.30
  -3   8  -2   10.50    1.30
   4  -8   2    0.30    0.40
  -4  -8  -2    0.10    0.60
  -4   8  -2    0.40    0.40
   4   8   2    0.50    0.50
   4   8   2    0.80    0.40
  -4   8  -2    0.60    0.50
  10   0  -3   -0.10    0.50
  10   0  -3    0.30    0.60
 -10   0   3   -0.10    0.40
 -10   0   3    0.30    0.60
  -9   0   3   54.29    3.80
   9   0  -3   66.79    4.20
  -9   0   3   69.39    4.10
   9   0  -3   63.59    3.90
  -8   0   3    0.20    0.40
  -8   0   3    0.20    0.50
   8   0  -3    0.30    0.40
   8   0  -3   -0.10    0.40
   7   0  -3    3.20    0.80
   7   0  -3    2.20    0.60
  -7   0   3    3.50    0.80
  -6   0   3    0.60    0.40
   6   0  -3   -0.20    0.20
   6   0  -3    0.00    0.20
  -6   0   3   -0.10    0.20
   5   0  -3  121.59    6.30
  -5   0   3  125.09    6.30
  -5   0   3  120.69    6.30
   5   0  -3  130.89    6.40
  -4   0   3   -0.20    0.10
   4   0  -3   -0.10    0.20
   4   0  -3    0.00    0.20
  -4   0   3   -0.10    0.20
  -3   0   3  480.75   36.00
  -3   0   3  483.85   84.49
   3   0  -3  544.75   81.39
   3   0  -3  532.55   37.90
  -2   0   3    0.00    0.10
  -2   0   3    0.00    0.10
   2   0  -3    0.00    0.10
   2   0  -3    0.10    0.20
  -1   0   3 2647.04  162.08
   1   0  -3 2835.22  162.98
   1   0  -3 3011.00  140.09
  -1   0   3 2938.61  140.29
   0   0  -3    0.00    0.10
   0   0  -3    0.30    0.10
   0   0  -3   -0.10    0.10
   0   0   3    0.00    0.10
   0   0   3    0.10    0.10
   0   0   3    0.00    0.10
  -1   0  -3  344.37   36.10
   1   0   3  335.97   20.80
   2   0   3   -0.10    0.10
  -2   0  -3   -0.40    0.10
   2   0   3   -0.10    0.10
  -2   0  -3   -0.10    0.10
   3   0   3  190.08    8.90
   3   0   3  178.18    8.80
  -3   0  -3  190.28    8.90
  -3   0  -3  179.38    8.90
  -4   0  -3    0.10    0.20
  -4   0  -3    0.20    0.20
   4   0   3    0.20    0.20
   4   0   3    0.00    0.20
  -5   0  -3   20.00    1.40
  -5   0  -3   25.30    1.60
   5   0   3   18.10    1.40
   5   0   3   20.80    1.50
   6   0   3   -0.50    0.20
  -6   0  -3   -0.20    0.30
  -6   0  -3    0.00    0.20
   6   0   3   -0.10    0.20
   7   0   3   17.90    1.50
   7   0   3   18.30    1.60
  -7   0  -3   17.50    1.50
   8   0   3    0.00    0.30
  -8   0  -3    0.10    0.50
   8   0   3    0.70    0.50
  -8   0  -3    0.20    0.30
   9   0   3   29.30    2.40
   9   0   3   28.20    2.20
  -9   0  -3   28.80    2.40
  -9   0  -3   28.50    2.20
 -10   0  -3    0.00    0.50
  10   0   3    0.10    0.50
 -10   0  -3    0.40    0.60
  10   0   3   -0.30    0.50
 -10  -1   3   12.90    1.60
 -10  -1   3   15.70    2.00
  10  -1  -3   17.80    2.20
 -10   1   3   17.70    2.10
 -10   1   3   18.60    2.10
  10   1  -3   18.10    2.10
  10   1  -3   13.70    1.70
  -9  -1   3    0.60    0.60
  -9  -1   3    0.90    0.50
   9  -1  -3    1.80    0.60
   9  -1  -3   -0.20    0.40
  -9   1   3    1.00    0.50
  -9   1   3    1.40    0.80
   9   1  -3    1.10    0.60
   9   1  -3    1.70    0.70
   8  -1  -3    0.40    0.40
   8  -1  -3    0.00    0.40
  -8  -1   3    0.00    0.20
  -8  -1   3    0.40    0.50
  -8   1   3    0.20    0.40
   8   1  -3    0.30    0.50
   8   1  -3   -0.20    0.30
  -8   1   3    0.90    0.50
   7  -1  -3   26.40    2.00
  -7  -1   3   31.60    2.00
   7  -1  -3   26.40    2.10
   7   1  -3   27.50    2.00
  -7   1   3   29.40    2.10
   7   1  -3   32.80    2.20
   6  -1  -3  113.39    6.40
  -6  -1   3  124.79    6.40
   6  -1  -3  131.39    6.60
  -6  -1   3  131.29    6.50
  -6   1   3  121.19    6.50
   6   1  -3  114.29    6.30
  -6   1   3  132.69    6.50
   6   1  -3  127.49    6.50
  -5  -1   3  174.78    8.60
  -5  -1   3  180.88    8.70
   5  -1  -3  163.18    8.70
  -5   1   3  175.28    8.70
   5   1  -3  177.08    8.70
  -5   1   3  174.78    8.80
   5   1  -3  182.88    8.80
  -4  -1   3   31.50    1.80
   4  -1  -3   29.90    1.90
   4  -1  -3   32.40    1.90
  -4  -1   3   29.90    1.90
   4   1  -3   31.30    1.80
  -4   1   3   28.80    1.90
  -4   1   3   31.20    1.90
   4   1  -3   32.00    1.90
   3  -1  -3  171.88    8.10
  -3  -1   3  170.28    8.00
  -3  -1   3  165.68    8.00
   3  -1  -3  162.88    8.10
   3   1  -3  166.48    8.00
  -3   1   3  164.98    8.00
   3   1  -3  163.38    8.00
  -3   1   3  161.78    8.10
  -2  -1   3    0.10    0.20
   2  -1  -3    0.30    0.20
   2  -1  -3    0.10    0.10
   2   1  -3    0.00    0.10
   2   1  -3    0.10    0.10
  -2   1   3    0.10    0.10
   1  -1  -3  128.39    6.00
   1  -1  -3  124.89    5.90
  -1  -1   3  126.99    5.90
  -1  -1   3  117.09    5.80
  -1  -1   3  127.89    5.80
   1   1  -3  125.29    5.80
   1   1  -3  113.49    5.80
  -1   1   3  125.39    6.00
  -1   1   3  127.79    5.90
   0  -1  -3  434.56   27.00
   0  -1   3  475.75   28.00
   0  -1   3  476.95   22.90
   0  -1  -3  424.76   43.10
   0   1   3  470.15   27.20
   0   1   3  430.16   43.00
   0   1  -3  460.45   22.70
   0   1  -3  483.25   28.20
  -1  -1  -3   73.09    3.70
   1  -1   3   76.29    3.60
   1  -1   3   73.79    3.60
  -1  -1  -3   73.99    3.70
   1   1   3   74.29    3.70
  -1   1  -3   79.89    3.60
   1   1   3   75.69    3.70
   2  -1   3  238.78   11.20
   2  -1   3  238.48   11.20
  -2  -1  -3  239.58   11.20
  -2   1  -3  239.08   11.20
   2   1   3  229.68   11.40
   2   1   3  243.98   11.30
  -2   1  -3  234.38   11.20
   3  -1   3   83.89    4.20
   3  -1   3   82.19    4.20
  -3  -1  -3   82.49    4.20
  -3  -1  -3   78.79    4.20
  -3   1  -3   83.59    4.20
   3   1   3   87.89    4.30
  -3   1  -3   85.29    4.20
   3   1   3   85.09    4.20
  -4  -1  -3  528.25   23.10
   4  -1   3  466.15   23.00
   4  -1   3  492.25   23.10
  -4  -1  -3  472.15   23.00
  -4   1  -3  498.95   23.10
   4   1   3  478.95   23.00
   4   1   3  494.75   23.10
  -4   1  -3  472.15   23.00
  -5  -1  -3   81.19    4.40
   5  -1   3   89.29    4.50
   5  -1   3   75.49    4.30
  -5  -1  -3   88.59    4.50
   5   1   3   84.09    4.40
  -5   1  -3   85.19    4.50
   5   1   3   84.69    4.50
  -5   1  -3   79.19    4.40
  -6  -1  -3    0.00    0.20
   6  -1   3    0.10    0.30
   6  -1   3   -0.10    0.20
  -6  -1  -3    0.10    0.30
   6   1   3   -0.20    0.20
  -6   1  -3    0.10    0.30
   6   1   3    0.50    0.40
  -7  -1  -3    1.40    0.40
  -7  -1  -3    2.50    0.70
   7  -1   3    2.40    0.60
   7  -1   3    2.30    0.60
  -7   1  -3    2.00    0.60
   7   1   3    1.80    0.50
   7   1   3    2.60    0.70
  -8  -1  -3    0.50    0.40
  -8  -1  -3    0.80    0.50
   8  -1   3   -0.20    0.30
   8  -1   3   -0.40    0.20
   8   1   3    0.10    0.30
  -8   1  -3    0.60    0.50
  -8   1  -3    0.60    0.40
   8   1   3    0.10    0.40
   9  -1   3   17.80    1.70
  -9  -1  -3   19.50    1.70
   9  -1   3   19.30    1.90
   9   1   3   22.60    2.00
   9   1   3   16.50    2.70
  -9   1  -3   19.30    1.80
  -9   1  -3   21.70    2.00
  10  -1   3    0.70    0.70
 -10  -1  -3   -0.30    0.50
 -10  -1  -3    0.30    0.60
  10  -1   3    0.90    0.60
  10   1   3    0.00    0.60
 -10   1  -3    1.40    0.80
 -10   1  -3    0.50    0.60
  10   1   3    0.30    0.60
  10  -2  -3   -0.20    0.50
  10  -2  -3   -0.40    0.50
 -10  -2   3   -0.20    0.40
 -10  -2   3    0.60    0.60
  10   2  -3   -0.30    0.50
 -10   2   3   -0.20    0.50
 -10   2   3    0.50    0.60
  10   2  -3   -0.10    0.50
  -9  -2   3   18.60    1.70
   9  -2  -3   20.80    2.00
  -9  -2   3   25.50    2.10
   9  -2  -3   21.80    2.00
  -9   2   3   25.90    2.10
   9   2  -3   19.70    1.80
  -9   2   3   18.20    1.90
   9   2  -3   22.40    2.10
   8  -2  -3    1.80    0.60
  -8  -2   3    0.80    0.40
   8  -2  -3    1.50    0.60
  -8  -2   3    0.50    0.50
   8   2  -3    1.40    0.60
   8   2  -3    0.70    0.50
  -8   2   3    1.20    0.60
  -8   2   3    0.70    0.50
   7  -2  -3   14.30    1.40
   7  -2  -3    9.70    1.30
  -7  -2   3   15.70    1.60
  -7  -2   3   10.50    1.10
  -7   2   3   14.50    1.60
   7   2  -3   13.50    1.60
   7   2  -3   13.70    1.20
   6  -2  -3   14.40    1.20
  -6  -2   3   13.60    1.20
   6  -2  -3   13.30    1.20
  -6  -2   3   10.80    1.00
   6   2  -3   14.00    1.20
  -6   2   3   11.20    1.30
   5  -2  -3  254.67   13.00
   5  -2  -3  275.27   13.10
  -5  -2   3  262.77   12.80
  -5  -2   3  294.17   13.00
  -5   2   3  263.47   13.00
   5   2  -3  266.27   12.90
   5   2  -3  271.17   13.00
  -5   2   3  256.37   13.10
  -4  -2   3   26.50    1.50
   4  -2  -3   26.80    1.70
   4  -2  -3   26.30    1.70
  -4  -2   3   26.10    1.60
  -4   2   3   24.50    1.70
   4   2  -3   26.70    1.60
  -4   2   3   27.20    1.70
   4   2  -3   26.20    1.70
  -3  -2   3  487.25   21.70
   3  -2  -3  471.75   21.80
   3  -2  -3  459.75   21.80
   3   2  -3  451.25   21.70
  -3   2   3  441.36   21.80
  -2   2   3  376.26   17.80
   1  -2  -3  169.38    8.20
  -1  -2   3  165.48    8.00
   1  -2  -3  175.08    8.20
  -1   2   3  177.98    8.20
  -1   2   3  174.38    8.20
   1   2  -3  169.18    8.00
  -1   2   3  178.38    8.20
   1   2  -3  165.18    8.00
   0  -2  -3  207.38    9.70
   0  -2  -3  206.88    9.70
   0  -2  -3  204.48    9.60
   0  -2  -3  197.38    9.70
   0   2   3  206.58    9.70
   0   2   3  200.98    9.70
  -1   2  -3  345.67   16.10
   2  -2   3   40.60    2.00
   2  -2   3   40.60    2.10
  -2  -2  -3   39.20    2.20
  -2  -2  -3   40.80    2.10
  -2   2  -3   41.30    2.10
  -2   2  -3   40.50    2.10
   2   2   3   38.60    2.10
   2   2   3   39.40    2.10
   3  -2   3  173.88    8.30
   3  -2   3  164.68    8.30
  -3  -2  -3  181.08    8.40
  -3  -2  -3  162.38    8.30
  -3   2  -3  168.38    8.30
  -3   2  -3  179.68    8.30
   3   2   3  165.98    8.30
   3   2   3  179.78    8.40
  -4  -2  -3  270.67   13.40
   4  -2   3  291.17   13.50
  -4  -2  -3  297.57   13.60
   4  -2   3  266.47   13.50
   4   2   3  270.27   13.50
   4   2   3  283.67   13.60
  -4   2  -3  294.77   13.50
  -5  -2  -3   -0.10    0.20
  -5  -2  -3    0.20    0.20
   5  -2   3    0.00    0.20
   5  -2   3    0.40    0.30
  -5   2  -3    0.00    0.20
  -5   2  -3    0.20    0.20
   5   2   3    0.00    0.20
   5   2   3   -0.10    0.20
   6  -2   3   18.20    1.50
  -6  -2  -3   18.10    1.30
  -6  -2  -3   15.20    1.40
   6   2   3   17.60    1.50
  -6   2  -3   16.50    1.40
  -6   2  -3   16.60    1.40
   6   2   3   18.50    1.40
  -7  -2  -3    1.30    0.60
  -7  -2  -3    2.40    0.60
   7  -2   3    2.50    0.70
  -7   2  -3    1.70    0.50
  -7   2  -3    1.60    0.50
   7   2   3    1.60    0.60
   7   2   3    2.10    0.60
  -8  -2  -3    0.90    0.40
   8  -2   3    1.20    0.50
  -8  -2  -3    0.70    0.60
   8  -2   3    0.30    0.40
  -8   2  -3    0.60    0.50
   8   2   3    0.30    0.40
   8   2   3    0.30    0.50
  -8   2  -3    0.60    0.40
   9  -2   3   16.30    1.90
   9  -2   3   15.30    1.70
  -9  -2  -3   15.30    1.90
  -9   2  -3   13.90    1.70
   9   2   3   19.20    1.90
   9   2   3   11.00    1.70
  -9   2  -3   16.50    2.00
 -10  -2  -3    0.50    0.50
 -10  -2  -3   -0.70    0.50
  10  -2   3    0.20    0.50
  10  -2   3    0.60    0.60
 -10   2  -3    0.60    0.60
  10   2   3    1.20    0.70
 -10   2  -3    0.30    0.50
  10   2   3    1.30    0.80
  10  -3  -3    2.60    1.50
 -10  -3   3    2.00    0.70
 -10  -3   3    3.80    1.10
  10  -3  -3    2.70    0.90
 -10   3   3    3.30    1.70
  10   3  -3    5.80    1.30
  10   3  -3    3.20    0.90
 -10   3   3    3.20    1.10
  -9  -3   3    1.10    0.70
  -9  -3   3   -0.40    0.30
   9  -3  -3    0.00    0.50
   9  -3  -3   -0.20    0.80
  -9   3   3   -0.10    0.50
   9   3  -3    0.20    0.50
   9   3  -3   -0.10    0.40
  -9   3   3   -0.20    0.50
   8  -3  -3    2.50    0.80
   8  -3  -3    1.30    0.60
  -8  -3   3    2.60    0.80
   8   3  -3    1.90    0.60
   8   3  -3    2.90    0.80
  -8   3   3    3.40    1.00
  -8   3   3    1.60    0.70
  -7  -3   3   -0.30    0.30
  -7  -3   3   -0.30    0.20
   7  -3  -3   -0.30    0.30
   7  -3  -3    0.40    0.40
   7   3  -3    0.10    0.30
  -7   3   3    0.50    0.40
   7   3  -3   -0.10    0.30
  -7   3   3    0.30    0.40
  -6  -3   3   93.99    5.00
   6  -3  -3  105.49    5.40
  -6  -3   3  104.49    5.40
   6   3  -3   94.69    5.20
   6   3  -3  101.89    5.40
  -6   3   3   95.89    5.30
  -5  -3   3   12.80    1.10
  -5  -3   3   11.40    0.90
   5  -3  -3   11.70    1.10
  -5   3   3   11.30    1.10
   5   3  -3   12.00    1.00
  -5   3   3   10.80    1.00
   5   3  -3   11.00    1.00
  -4  -3   3   93.09    4.80
  -4  -3   3  101.39    5.00
   4  -3  -3   96.79    5.00
   4  -3  -3   92.89    5.00
  -4   3   3   98.99    5.00
  -4   3   3   95.89    5.10
   4   3  -3   96.79    5.00
   4   3  -3  100.29    4.90
  -3  -3   3   33.40    1.70
  -3  -3   3   32.40    1.90
   3  -3  -3   32.00    2.00
   3  -3  -3   35.10    2.00
   3   3  -3   34.80    2.20
  -3   3   3   34.40    2.00
   2  -3  -3  234.88   11.10
  -2  -3   3  211.28   10.90
   2  -3  -3  232.98   11.00
   2   3  -3  238.08   10.90
  -2   3   3  236.98   11.10
  -2   3   3  234.88   11.10
   2   3  -3  224.78   10.90
  -2   3   3  232.08   11.00
   1  -3  -3  137.69    6.50
   1  -3  -3  137.59    6.50
  -1  -3   3  129.89    6.30
  -1   3   3  129.69    6.50
   1   3  -3  127.49    6.30
  -1   3   3  138.59    6.40
  -1   3   3  136.19    6.50
   1   3  -3  130.19    6.30
   0  -3   3   24.00    1.20
   0  -3  -3   23.30    1.40
   0  -3  -3   22.50    1.30
   0  -3   3   23.40    1.20
   0  -3  -3   22.60    1.30
   0   3   3   23.00    1.40
  -1  -3  -3    0.00    0.20
   1  -3   3    0.00    0.10
  -1  -3  -3    0.20    0.10
   1   3   3    0.00    0.10
  -1   3  -3    0.10    0.10
   1   3   3    0.30    0.20
  -1   3  -3    0.00    0.10
   1   3   3    0.00    0.10
  -2  -3  -3  423.56   19.20
  -2  -3  -3  403.66   19.10
   2  -3   3  393.96   19.00
   2   3   3  405.06   19.10
  -2   3  -3  397.06   19.10
  -2   3  -3  412.86   19.00
   2   3   3  409.46   19.10
  -3  -3  -3   16.00    1.10
  -3  -3  -3   14.70    1.10
   3  -3   3   15.10    1.10
   3  -3   3   16.60    1.00
   3   3   3   17.60    1.10
  -3   3  -3   16.90    1.10
   3   3   3   17.50    1.10
  -3   3  -3   15.20    1.10
   4  -3   3  146.29    7.40
   4  -3   3  156.58    7.40
  -4  -3  -3  157.88    7.60
  -4  -3  -3  148.89    7.40
   4   3   3  148.99    7.50
  -4   3  -3  151.08    7.50
  -4   3  -3  149.49    7.50
   4   3   3  152.68    7.50
  -5  -3  -3   15.60    1.30
   5  -3   3   12.70    1.10
  -5  -3  -3   14.60    1.10
   5  -3   3   16.00    1.20
  -5   3  -3   15.90    1.20
  -5   3  -3   14.70    1.20
   5   3   3   14.20    1.20
  -6  -3  -3   43.70    2.70
  -6  -3  -3   47.80    2.90
   6  -3   3   49.20    2.80
   6   3   3   42.60    2.70
  -6   3  -3   45.30    2.80
   6   3   3   46.70    2.90
   7  -3   3    0.90    0.50
   7  -3   3    0.30    0.40
  -7  -3  -3    0.40    0.50
  -7   3  -3    0.30    0.40
  -7   3  -3    0.30    0.30
   7   3   3    0.10    0.30
   7   3   3    0.20    0.40
  -8  -3  -3   -0.10    0.30
  -8  -3  -3   -0.30    0.40
   8  -3   3    0.10    0.40
   8  -3   3   -0.10    0.30
  -8   3  -3    0.30    0.40
   8   3   3    0.00    0.40
   8   3   3    0.20    0.40
  -8   3  -3    0.30    0.50
  -9  -3  -3   21.50    1.80
   9  -3   3   22.70    2.00
  -9  -3  -3   26.00    2.20
   9  -3   3   17.40    2.20
  -9   3  -3   22.60    2.10
  -9   3  -3   22.70    2.10
   9   3   3   22.90    2.10
   9   3   3   20.80    1.90
  -9  -4   3    1.20    0.50
   9  -4  -3    2.60    0.80
   9  -4  -3    1.90    0.80
  -9  -4   3    1.00    0.70
  -9   4   3    2.50    0.80
   9   4  -3    2.10    0.80
  -9   4   3    1.50    0.70
   9   4  -3    1.40    0.60
  -8  -4   3   33.60    2.20
   8  -4  -3   33.30    2.50
   8  -4  -3   34.70    2.50
  -8  -4   3   36.60    2.60
   8   4  -3   33.20    2.40
  -8   4   3   30.20    2.50
  -8   4   3   33.50    2.50
   8   4  -3   41.40    2.70
  -7  -4   3   21.30    1.80
   7  -4  -3   15.80    1.90
  -7  -4   3   21.10    1.90
   7  -4  -3   20.00    1.70
  -7   4   3   20.00    1.70
   7   4  -3   21.50    1.80
  -7   4   3   18.50    1.80
   7   4  -3   22.60    1.60
  -6  -4   3    0.40    0.40
  -6  -4   3    1.10    0.30
   6  -4  -3    1.10    0.50
  -6   4   3    1.50    0.50
  -6   4   3    1.30    0.60
   6   4  -3    0.90    0.40
   6   4  -3    1.20    0.40
  -5  -4   3   73.89    3.90
   5  -4  -3   70.19    3.90
  -5  -4   3   67.09    3.50
  -5   4   3   70.49    3.90
   5   4  -3   72.19    3.90
   5   4  -3   67.09    3.70
  -5   4   3   67.89    4.00
   4  -4  -3   18.50    1.30
  -4  -4   3   19.80    1.30
  -4  -4   3   19.00    1.10
   4  -4  -3   18.30    1.50
   4   4  -3   19.20    1.30
  -4   4   3   18.40    1.50
  -4   4   3   19.70    1.40
   4   4  -3   18.60    1.30
   3  -4  -3   68.79    3.80
   3  -4  -3   72.59    3.80
  -3  -4   3   75.89    3.70
  -3   4   3   70.39    3.80
   3   4  -3   72.19    3.60
   3   4  -3   77.49    3.70
  -3   4   3   67.49    3.90
   2  -4  -3  329.37   15.70
   2  -4  -3  338.47   15.60
  -2   4   3  329.27   15.60
   2   4  -3  341.87   15.50
   2   4  -3  316.77   15.40
  -2   4   3  323.27   15.70
  -2   4   3  324.87   15.70
  -1  -4   3   15.40    0.90
   1  -4  -3   14.80    1.00
   1  -4  -3   16.80    1.10
   1  -4  -3   15.80    1.10
  -1   4   3   15.40    1.10
  -1   4   3   13.90    1.10
   1   4  -3   15.00    0.90
   0  -4  -3   68.49    3.70
   0  -4   3   70.59    3.50
   0  -4   3   72.39    3.50
   0   4   3   71.19    3.70
   0   4  -3   73.69    3.50
   0   4  -3   73.19    3.50
   0   4   3   72.59    3.70
   1  -4   3    6.50    0.50
  -1  -4  -3    7.50    0.70
   1  -4   3    6.40    0.50
  -1  -4  -3    6.50    0.60
   1   4   3    7.60    0.80
  -1   4  -3    6.80    0.50
   1   4   3    6.80    0.60
   1   4   3    6.50    0.60
   2  -4   3  155.88    7.50
  -2  -4  -3  157.38    7.90
  -2  -4  -3  158.28    7.60
   2   4   3  156.58    7.60
  -2   4  -3  157.28    7.60
   2   4   3  157.28    7.70
   2   4   3  150.48    7.70
  -2   4  -3  161.18    7.50
  -3  -4  -3   13.40    1.00
   3  -4   3   13.50    1.00
   3  -4   3   12.60    0.80
  -3  -4  -3   11.50    1.00
   3   4   3   14.50    1.10
  -3   4  -3   12.90    0.90
   3   4   3   16.40    1.10
   4  -4   3   15.70    1.00
  -4  -4  -3   13.60    1.10
   4  -4   3   13.50    1.10
  -4  -4  -3   17.10    1.30
   4   4   3   13.40    1.10
   4   4   3   15.40    1.20
  -4   4  -3   16.40    1.20
  -4   4  -3   15.60    1.20
   5  -4   3   42.10    2.30
   5  -4   3   37.20    2.40
  -5  -4  -3   37.40    2.50
   5   4   3   39.90    2.60
  -5   4  -3   38.30    2.50
   5   4   3   38.40    2.50
  -5   4  -3   40.50    2.40
  -6  -4  -3    3.20    0.60
  -6  -4  -3    2.90    0.70
   6  -4   3    4.20    0.80
   6  -4   3    4.50    0.70
   6   4   3    3.50    0.70
  -6   4  -3    3.30    0.70
   6   4   3    3.10    0.70
  -6   4  -3    4.50    0.80
  -7  -4  -3    1.40    0.60
   7  -4   3    1.40    0.50
   7  -4   3    1.60    0.50
   7   4   3    1.90    0.70
  -7   4  -3    1.00    0.50
   7   4   3    1.50    0.60
  -7   4  -3    0.70    0.50
   8  -4   3    1.30    0.60
   8  -4   3    2.50    0.70
  -8  -4  -3    1.70    0.60
  -8  -4  -3    2.00    0.80
   8   4   3    2.80    0.90
   8   4   3    1.70    0.60
  -8   4  -3    1.40    0.60
  -8   4  -3    1.20    0.60
  -9  -4  -3   -0.20    0.50
   9  -4   3    0.40    0.50
   9  -4   3   -0.10    0.40
  -9  -4  -3   -0.10    0.40
   9   4   3   -0.20    0.60
  -9   4  -3    0.40    0.60
   9   4   3    0.60    0.60
  -9   4  -3    0.50    0.60
  -8  -5   3    3.10    0.90
   8  -5  -3    1.50    0.70
   8  -5  -3    1.40    0.60
   8   5  -3    1.10    0.60
  -8   5   3    1.10    0.70
  -8   5   3    2.20    0.70
   8   5  -3    1.20    0.60
  -7  -5   3    0.00    0.20
  -7  -5   3   -0.40    0.30
   7  -5  -3    0.40    0.50
   7  -5  -3    0.00    0.30
   7   5  -3    0.00    0.40
   7   5  -3    0.10    0.40
  -7   5   3    0.10    0.50
  -7   5   3   -0.10    0.40
   6  -5  -3   45.20    2.70
   6  -5  -3   36.90    2.70
  -6  -5   3   45.40    2.70
  -6  -5   3   41.60    2.30
  -6   5   3   43.60    2.70
   6   5  -3   39.90    2.50
  -6   5   3   41.50    2.90
   6   5  -3   43.70    2.70
   5  -5  -3   10.50    1.20
   5  -5  -3   10.80    1.00
  -5  -5   3    9.80    0.70
  -5  -5   3   11.50    1.10
  -5   5   3    9.00    1.20
   5   5  -3   10.50    0.90
  -5   5   3   10.10    1.10
   5   5  -3   12.40    1.10
   4  -5  -3   45.30    2.60
  -4  -5   3   48.70    2.60
  -4   5   3   44.20    2.60
   4   5  -3   46.70    2.60
   4   5  -3   44.50    2.50
  -4   5   3   38.30    2.70
   3  -5  -3  214.48   10.20
  -3  -5   3  222.18   10.20
  -3   5   3  209.18   10.50
  -3   5   3  202.88   10.40
  -3   5   3  209.78   10.20
   3   5  -3  219.68   10.20
   3   5  -3  201.08   10.10
   2  -5  -3    3.50    0.60
   2  -5  -3    3.00    0.50
   2  -5  -3    3.20    0.60
   2   5  -3    3.50    0.40
  -2   5   3    3.00    0.50
   2   5  -3    3.80    0.50
  -2   5   3    4.00    0.60
   1  -5  -3   34.70    2.00
  -1  -5   3   35.20    1.80
  -1  -5   3   33.90    1.80
   1  -5  -3   34.30    2.00
   1   5  -3   35.40    1.90
  -1   5   3   36.20    2.10
  -1   5   3   30.40    2.00
   1   5  -3   34.80    1.80
   0  -5  -3    0.40    0.30
   0  -5  -3    0.20    0.20
   0  -5   3    0.20    0.10
   0  -5   3    0.50    0.20
   0   5  -3    0.30    0.20
   0   5  -3    0.30    0.20
   0   5   3    0.30    0.20
   0   5   3    0.70    0.30
   1  -5   3   32.10    1.80
  -1  -5  -3   37.30    2.10
   1  -5   3   35.60    1.80
  -1  -5  -3   37.50    2.00
   1   5   3   34.90    2.00
   1   5   3   33.20    2.10
  -1   5  -3   34.30    1.90
  -1   5  -3   37.20    2.00
  -2  -5  -3  254.87   12.60
   2  -5   3  266.07   12.60
  -2  -5  -3  274.67   12.80
   2   5   3  260.97   12.90
  -2   5  -3  276.57   12.90
   2   5   3  254.37   12.70
   2   5   3  271.27   12.80
  -3  -5  -3  113.89    5.50
   3  -5   3  100.69    5.30
  -3  -5  -3  104.59    5.30
   3   5   3  108.59    5.40
  -3   5  -3  106.89    5.40
  -3   5  -3  109.09    5.20
   3   5   3  104.49    5.40
   3   5   3  101.19    5.50
  -4  -5  -3  198.78    9.70
  -4  -5  -3  210.78    9.90
   4   5   3  207.48    9.90
   4   5   3  195.98    9.80
  -4   5  -3  188.48    9.90
  -4   5  -3  200.78    9.70
   5  -5   3    5.00    0.60
  -5  -5  -3    4.70    0.80
   5  -5   3    3.70    0.70
  -5  -5  -3    4.60    0.70
   5   5   3    4.70    0.90
  -5   5  -3    4.70    0.80
  -5   5  -3    5.30    0.70
   5   5   3    4.00    0.80
   6  -5   3   23.20    1.80
   6  -5   3   25.80    1.70
  -6  -5  -3   23.40    1.70
  -6  -5  -3   27.00    2.00
   6   5   3   27.50    2.00
   6   5   3   22.50    1.80
  -6   5  -3   25.90    1.80
  -6   5  -3   23.10    1.90
   7  -5   3   34.10    2.40
  -7  -5  -3   37.80    2.60
  -7  -5  -3   31.60    2.20
   7  -5   3   36.00    2.20
   7   5   3   36.00    2.60
   7   5   3   30.20    2.30
  -7   5  -3   30.60    2.40
  -7   5  -3   35.60    2.40
  -8  -5  -3    8.60    1.40
   8  -5   3    7.00    1.00
   8  -5   3    4.00    0.90
   8   5   3    6.00    1.10
  -8   5  -3    5.20    1.00
   8   5   3    9.00    1.40
  -8   5  -3    5.80    1.00
   7  -6  -3    4.60    0.80
   7  -6  -3    4.30    1.00
  -7  -6   3    6.10    1.00
  -7   6   3    4.60    0.90
   7   6  -3    4.70    1.00
  -7   6   3    3.00    1.00
   6  -6  -3    2.90    0.80
  -6  -6   3    3.80    0.80
   6  -6  -3    3.20    0.70
  -6   6   3    4.20    0.80
  -6   6   3    4.00    1.00
   6   6  -3    4.10    0.80
   6   6  -3    3.10    0.60
  -6   6   3    5.70    1.10
   5  -6  -3    5.50    0.80
   5  -6  -3    4.00    0.90
  -5  -6   3    4.70    0.80
   5   6  -3    4.60    0.80
  -5   6   3    5.30    1.00
  -5   6   3    4.30    0.90
   5   6  -3    3.80    0.60
  -5   6   3    5.00    0.80
  -4  -6   3   18.20    1.30
   4  -6  -3   17.80    1.30
   4  -6  -3   17.50    1.50
   4   6  -3   18.30    1.20
  -4   6   3   17.30    1.40
  -4   6   3   21.40    1.70
  -4   6   3   17.00    1.50
   4   6  -3   18.30    1.40
   3  -6  -3    2.80    0.60
   3  -6  -3    2.90    0.50
   3  -6  -3    3.50    0.60
  -3  -6   3    2.30    0.40
  -3   6   3    2.70    0.60
   3   6  -3    2.10    0.40
  -3   6   3    1.50    0.50
   3   6  -3    2.30    0.50
   2  -6  -3   58.69    3.10
  -2  -6   3   52.39    2.80
  -2  -6   3   54.89    2.90
  -2   6   3   57.19    3.20
  -2   6   3   57.39    3.20
   2   6  -3   55.79    2.90
   2   6  -3   53.09    3.00
  -1  -6   3   68.59    3.50
   1  -6  -3   67.19    3.90
  -1  -6   3   72.19    3.50
   1   6  -3   72.69    3.60
  -1   6   3   67.59    3.80
  -1   6   3   73.49    3.80
   1   6  -3   68.89    3.60
   0  -6   3   12.40    0.80
   0  -6   3   11.80    0.80
   0  -6  -3   13.20    1.00
   0   6   3   13.20    1.10
   0   6  -3   13.20    0.90
   0   6   3   12.60    1.00
   0   6  -3   12.60    0.90
   1  -6   3    8.90    0.60
  -1  -6  -3    9.50    1.10
   1  -6   3    7.90    0.60
  -1   6  -3    8.90    0.80
   1   6   3    8.80    0.80
  -1   6  -3    8.50    0.70
   1   6   3    8.20    1.00
  -2  -6  -3   16.60    1.20
   2  -6   3   14.50    1.00
  -2   6  -3   16.70    1.20
  -2   6  -3   15.60    1.20
   2   6   3   16.00    1.30
   2   6   3   16.30    1.20
  -3  -6  -3   22.10    1.40
  -3  -6  -3   22.60    1.60
   3   6   3   21.80    1.60
   3   6   3   23.10    1.70
   3   6   3   20.60    1.50
  -3   6  -3   20.90    1.50
  -4  -6  -3    1.10    0.30
   4  -6   3    0.90    0.40
  -4  -6  -3    1.50    0.50
  -4   6  -3    1.20    0.30
  -4   6  -3    1.10    0.40
   4   6   3    0.80    0.40
   4   6   3    0.50    0.30
   4   6   3    0.80    0.40
  -5  -6  -3   12.10    1.00
  -5  -6  -3   14.40    1.30
   5  -6   3   12.50    1.10
   5   6   3   10.30    1.30
   5   6   3   14.70    1.30
  -5   6  -3    9.50    1.30
  -5   6  -3   13.30    1.10
   6  -6   3   62.69    3.70
  -6  -6  -3   70.29    3.90
  -6  -6  -3   56.79    3.40
   6  -6   3   63.49    3.20
   6   6   3   66.69    3.90
  -6   6  -3   65.29    3.70
   6   6   3   61.89    3.70
  -6   6  -3   59.89    3.80
   7  -6   3    2.60    0.50
  -7  -6  -3    3.00    0.80
  -7  -6  -3    3.30    0.90
   7   6   3    2.50    0.80
  -7   6  -3    3.20    0.70
  -7   6  -3    1.00    0.70
   7   6   3    1.70    0.60
  -6  -7   3   13.50    2.00
   6  -7  -3    9.50    1.40
   6  -7  -3   12.20    1.10
  -6   7   3   12.80    2.30
  -6   7   3   14.20    1.50
   6   7  -3   14.70    1.60
  -6   7   3   15.10    1.90
   5  -7  -3   17.50    1.30
  -5  -7   3   17.80    1.40
   5  -7  -3   15.10    1.70
  -5   7   3   19.40    1.80
   5   7  -3   17.20    1.30
   5   7  -3   17.90    2.10
  -5   7   3   17.20    1.40
  -5   7   3   17.10    1.70
   4  -7  -3   20.80    1.70
  -4  -7   3   24.20    1.60
   4  -7  -3   23.40    1.80
  -4   7   3   23.20    1.90
   4   7  -3   23.10    1.60
  -4   7   3   23.70    1.90
   4   7  -3   21.00    1.40
   3  -7  -3    1.00    0.50
   3  -7  -3    0.50    0.40
  -3  -7   3    0.60    0.30
   3   7  -3    1.10    0.40
  -3   7   3    1.10    0.50
  -3   7   3    0.70    0.40
  -2  -7   3    7.10    0.80
  -2  -7   3    7.50    0.80
   2  -7  -3    6.60    0.80
   2  -7  -3    6.20    0.90
   2   7  -3    8.40    0.70
   2   7  -3    7.10    0.90
  -2   7   3    6.70    1.00
  -2   7   3    7.40    1.00
   1  -7  -3  121.09    6.20
  -1  -7   3  127.49    5.90
   1  -7  -3  110.59    6.60
  -1  -7   3  118.29    5.80
  -1   7   3  119.19    6.30
   1   7  -3  129.29    6.00
  -1   7   3  122.59    6.30
   1   7  -3  118.19    6.10
   0  -7  -3   -0.20    0.20
   0  -7   3    0.10    0.20
   0  -7   3    0.10    0.20
   0  -7  -3   -0.10    0.30
   0   7   3    0.20    0.30
   0   7   3   -0.10    0.20
   0   7  -3    0.10    0.20
   0   7  -3    0.10    0.20
  -1  -7  -3   17.70    1.30
   1  -7   3   15.90    1.00
  -1   7  -3   16.90    1.20
   1   7   3   15.90    1.40
   1   7   3   17.00    1.30
  -1   7  -3   16.00    1.20
  -2  -7  -3   34.60    2.20
  -2  -7  -3   36.50    2.30
   2  -7   3   34.80    2.00
   2   7   3   40.70    2.30
   2   7   3   32.40    2.30
  -2   7  -3   33.60    2.20
  -2   7  -3   39.00    2.20
  -3  -7  -3    6.90    0.90
   3  -7   3    6.20    0.80
  -3  -7  -3    7.10    0.90
  -3   7  -3    8.80    1.10
  -3   7  -3    5.60    0.90
   3   7   3    7.20    1.10
   3   7   3    7.20    1.00
  -4  -7  -3   78.39    4.20
   4  -7   3   70.19    3.90
   4   7   3   64.89    4.30
   4   7   3   71.99    4.00
  -4   7  -3   73.29    4.20
   4   7   3   77.29    4.20
   5  -7   3    4.00    0.70
  -5  -7  -3    6.00    1.00
  -5   7  -3    5.70    0.80
   5   7   3    5.90    1.00
  -5   7  -3    4.10    0.90
   5   7   3    3.50    0.80
   5   7   3    4.40    0.80
  -6  -7  -3   12.40    1.50
   6  -7   3   12.70    1.40
  -6   7  -3   14.70    1.20
   6   7   3   18.10    2.00
  -6   7  -3   10.70    1.50
  -4  -8   3    1.60    0.40
   4  -8  -3    2.00    0.60
   4   8  -3    0.80    0.50
   4   8  -3    2.00    0.60
  -4   8   3    2.70    0.80
   3  -8  -3   66.89    4.00
   3  -8  -3   73.29    3.90
  -3  -8   3   64.79    3.50
  -3   8   3   64.79    4.20
  -3   8   3   76.19    4.20
   3   8  -3   73.39    3.90
   3   8  -3   70.39    3.90
   2  -8  -3    1.80    0.50
  -2  -8   3    2.20    0.40
   2  -8  -3    2.70    0.60
   2   8  -3    2.00    0.50
  -2   8   3    2.80    0.70
   2   8  -3    3.00    0.60
  -2   8   3    2.00    0.70
   1  -8  -3    2.90    0.80
   1  -8  -3    3.50    1.00
  -1   8   3    3.80    0.70
   1   8  -3    4.00    0.60
   1   8  -3    3.30    0.60
  -1   8   3    4.30    1.30
   0  -8  -3    2.20    0.50
   0   8   3    2.40    0.60
   0   8  -3    2.80    0.60
   0   8   3    2.90    0.80
   0   8  -3    3.20    0.50
  -1  -8  -3    9.50    1.50
  -1  -8  -3   10.90    1.20
  -1   8  -3    9.10    0.90
  -1   8  -3    9.50    1.00
   1   8   3   10.70    1.20
  -2  -8  -3    9.00    1.20
   2  -8   3    6.70    0.60
  -2  -8  -3    8.00    1.00
  -2   8  -3    7.40    1.00
  -2   8  -3    7.90    1.00
   2   8   3    7.80    1.00
   2   8   3    6.60    1.10
  -3  -8  -3   27.90    1.90
  -3  -8  -3   23.30    1.70
   3  -8   3   22.80    1.50
   3   8   3   23.10    1.90
  -3   8  -3   26.50    1.80
   3   8   3   22.70    1.80
  -3   8  -3   24.00    1.80
   4  -8   3    8.70    1.00
  -4   8  -3    6.50    1.10
  -4   8  -3   11.00    1.30
   4   8   3    9.20    1.20
 -10   0   4    1.90    0.80
  10   0  -4    0.00    0.50
  10   0  -4    2.60    0.90
 -10   0   4    1.30    0.70
   9   0  -4    1.00    0.70
  -9   0   4    0.00    0.40
  -9   0   4    0.50    0.50
   9   0  -4    0.50    0.60
  -8   0   4   66.69    4.10
  -8   0   4   77.59    4.30
   8   0  -4   73.79    4.40
   8   0  -4   64.69    4.10
   7   0  -4    0.30    0.30
  -7   0   4    0.30    0.40
   7   0  -4    0.00    0.30
  -6   0   4   20.20    1.50
   6   0  -4   20.70    1.70
  -6   0   4   17.40    1.40
   6   0  -4   19.00    1.50
   5   0  -4    0.10    0.20
  -5   0   4    0.10    0.20
   5   0  -4   -0.50    0.20
  -5   0   4    0.20    0.30
  -4   0   4  635.64   29.90
   3   0  -4    0.20    0.20
  -3   0   4    0.20    0.20
  -3   0   4   -0.10    0.10
   3   0  -4    0.20    0.20
  -2   0   4   83.19    4.10
   2   0  -4   84.89    4.10
  -2   0   4   79.89    4.10
   2   0  -4   85.59    4.20
   1   0  -4    0.00    0.10
   1   0  -4   -0.20    0.10
   1   0  -4   -0.10    0.10
  -1   0   4   -0.20    0.10
  -1   0   4   -0.10    0.10
   0   0  -4  401.36   36.60
   0   0   4  375.26   35.50
   0   0  -4  353.16   21.20
  -1   0  -4    0.00    0.10
   1   0   4    0.00    0.10
  -1   0  -4    0.10    0.20
   1   0   4    0.30    0.20
   1   0   4    0.10    0.10
  -2   0  -4  174.18    8.20
   2   0   4  170.88    8.10
   2   0   4  171.08    8.20
  -2   0  -4  166.78    8.10
   3   0   4    0.00    0.20
  -3   0  -4    0.00    0.20
  -3   0  -4    0.20    0.20
   3   0   4    0.00    0.10
  -4   0  -4  471.65   23.10
   4   0   4  465.45   23.00
   4   0   4  514.45   23.20
  -4   0  -4  506.35   23.10
   5   0   4    0.00    0.20
  -5   0  -4    0.20    0.30
   5   0   4    0.10    0.20
  -5   0  -4    0.10    0.20
  -6   0  -4   14.30    1.20
   6   0   4   13.50    1.20
  -6   0  -4   16.70    1.50
   6   0   4   13.70    1.30
   7   0   4    0.10    0.40
   7   0   4   -0.10    0.30
  -7   0  -4   -0.10    0.20
  -7   0  -4    0.10    0.40
  -8   0  -4   75.59    4.30
  -8   0  -4   61.19    4.00
   8   0   4   70.49    4.10
   8   0   4   78.49    4.40
   9   0   4    0.10    0.40
  -9   0  -4   -0.20    0.50
  -9   0  -4    0.10    0.40
   9   0   4    0.70    0.50
  10   0   4    2.90    0.90
 -10   0  -4    2.50    0.80
  10   0   4    3.20    0.90
 -10   0  -4    1.70    0.80
 -10  -1   4    0.70    0.60
 -10  -1   4   -0.10    0.40
  10  -1  -4    0.30    0.50
  10   1  -4   -0.40    0.60
 -10   1   4   -0.20    0.50
  10   1  -4    0.00    0.50
 -10   1   4    0.10    0.60
   9  -1  -4   28.30    2.40
   9  -1  -4   29.00    2.30
  -9  -1   4   27.20    2.20
  -9  -1   4   31.00    2.40
   9   1  -4   27.90    2.30
  -9   1   4   30.80    2.40
  -9   1   4   34.20    2.80
   9   1  -4   32.00    2.50
  -8  -1   4   72.49    4.00
   8  -1  -4   58.79    3.80
   8  -1  -4   60.59    3.90
  -8   1   4   57.29    3.80
   8   1  -4   68.79    4.10
  -8   1   4   66.09    3.90
  -7  -1   4    7.50    1.50
  -7  -1   4   10.30    1.20
   7  -1  -4    6.80    1.10
   7  -1  -4    7.20    1.00
   7   1  -4    8.80    1.10
   7   1  -4    9.50    1.30
  -7   1   4   10.20    1.30
  -6  -1   4   13.50    1.20
  -6  -1   4   12.70    1.10
   6  -1  -4   10.00    1.20
   6  -1  -4    9.40    1.20
   6   1  -4   13.20    1.20
  -6   1   4   14.00    1.20
   6   1  -4   14.40    1.30
  -6   1   4   12.80    1.20
  -5  -1   4    0.10    0.20
   5  -1  -4    0.60    0.30
   5  -1  -4    0.10    0.30
  -5  -1   4    0.20    0.30
   5   1  -4    0.00    0.20
  -5   1   4    0.20    0.20
  -5   1   4    0.30    0.30
   5   1  -4    0.20    0.30
  -4  -1   4  567.64   26.70
   4  -1  -4  531.15   26.80
  -4  -1   4  596.14   26.80
   4  -1  -4  576.94   26.90
   4   1  -4  567.84   26.70
  -4   1   4  553.64   26.80
   4   1  -4  587.04   26.80
  -3  -1   4    2.70    0.40
   3  -1  -4    2.70    0.40
  -3  -1   4    2.70    0.40
   3  -1  -4    1.80    0.40
  -3   1   4    2.50    0.50
  -3   1   4    1.70    0.40
   3   1  -4    2.90    0.40
   3   1  -4    3.60    0.50
   2  -1  -4  396.46   28.10
   2  -1  -4  362.76   63.99
  -2  -1   4  354.76   54.89
  -2  -1   4  385.06   26.40
  -2   1   4  356.66   27.80
   2   1  -4  567.24   75.79
   2   1  -4  371.76   25.90
  -2   1   4  376.06   66.69
   1  -1  -4    0.30    0.20
  -1  -1   4    0.40    0.10
   1  -1  -4    0.40    0.20
   1  -1  -4    0.50    0.20
  -1  -1   4    0.40    0.20
  -1  -1   4    0.40    0.10
  -1   1   4    0.40    0.20
   1   1  -4    0.50    0.10
  -1   1   4    0.40    0.20
   1   1  -4    0.40    0.20
   1   1  -4    0.50    0.20
  -1   1   4    0.60    0.20
   0  -1   4  340.17   27.60
   0  -1  -4  351.36   22.50
   0  -1   4  339.87   18.40
   0  -1  -4  382.66   53.99
   0   1   4  369.56   51.99
   0   1  -4  337.37   18.30
   0   1  -4  340.97   27.80
   0   1   4  354.96   22.60
  -1  -1  -4 1004.80   82.79
  -1  -1  -4  981.30   56.59
   1  -1   4 1053.39   53.99
   1  -1   4 1114.59   55.09
   1   1   4 1115.89   57.29
  -1   1  -4 1035.40   71.09
   1   1   4 1123.29   84.79
  -1   1  -4  971.50   72.29
   2  -1   4   24.50    1.40
  -2  -1  -4   24.60    1.40
   2  -1   4   26.00    1.40
  -2  -1  -4   26.70    1.50
   2   1   4   24.50    1.40
  -2   1  -4   24.70    1.40
  -2   1  -4   25.30    1.40
  -3  -1  -4   19.00    1.20
   3  -1   4   20.80    1.30
   3  -1   4   18.00    1.20
  -3  -1  -4   21.50    1.30
   3   1   4   19.70    1.30
   3   1   4   19.50    1.20
  -3   1  -4   21.40    1.30
  -3   1  -4   19.60    1.20
   4  -1   4  621.24   28.50
  -4  -1  -4  629.14   28.50
   4  -1   4  575.84   28.40
  -4  -1  -4  584.64   28.40
   4   1   4  625.84   28.50
   4   1   4  588.24   28.40
  -4   1  -4  623.44   28.50
  -4   1  -4  590.74   28.40
  -5  -1  -4    0.10    0.30
   5  -1   4    0.30    0.20
   5  -1   4    0.00    0.20
  -5  -1  -4    0.00    0.20
   5   1   4    0.10    0.20
  -5   1  -4    0.30    0.30
  -5   1  -4   -0.30    0.10
   5   1   4    0.00    0.20
   6  -1   4   15.80    1.40
  -6  -1  -4   16.60    1.40
  -6  -1  -4   15.60    1.20
   6   1   4   13.70    1.20
   6   1   4   16.30    1.40
  -6   1  -4   15.00    1.30
  -7  -1  -4    2.70    0.70
   7  -1   4    3.60    0.70
   7  -1   4    4.10    0.80
   7   1   4    3.30    0.80
  -7   1  -4    4.50    0.90
   7   1   4    2.50    0.60
   8  -1   4    8.80    1.30
   8  -1   4    8.50    1.20
  -8  -1  -4    7.90    1.20
  -8  -1  -4    7.00    1.00
  -8   1  -4    9.60    1.30
  -8   1  -4    5.60    1.00
   8   1   4    9.70    1.50
   8   1   4    6.70    1.00
  -9  -1  -4    0.80    0.40
  -9  -1  -4    0.10    0.50
   9  -1   4    1.00    0.60
   9  -1   4    0.80    0.50
  -9   1  -4    0.30    0.40
   9   1   4    0.70    0.50
   9   1   4    0.50    0.50
  -9   1  -4    0.50    0.60
 -10  -1  -4    0.50    0.60
 -10  -1  -4   -0.20    0.40
  10  -1   4   -0.40    0.40
  10  -1   4   -0.50    0.40
  10   1   4   -0.10    1.10
  10   1   4   -0.30    0.50
 -10   1  -4   -0.10    0.40
 -10   1  -4    0.90    0.70
 -10  -2   4   13.60    1.80
 -10  -2   4    8.20    1.30
  10  -2  -4    6.80    1.30
  10  -2  -4    8.10    1.40
 -10   2   4    6.40    1.20
 -10   2   4    9.10    1.40
  10   2  -4    7.70    1.30
  -9  -2   4    4.40    0.80
   9  -2  -4    4.50    1.00
   9  -2  -4    6.60    1.20
  -9  -2   4    8.40    1.30
   9   2  -4    5.00    1.10
   9   2  -4    4.00    0.90
  -9   2   4    6.30    1.20
  -9   2   4    4.20    1.00
  -8  -2   4    2.50    0.60
   8  -2  -4    5.40    1.10
   8  -2  -4    3.20    0.80
  -8  -2   4    5.20    1.00
   8   2  -4    3.50    0.90
  -8   2   4    3.50    0.90
   8   2  -4    2.90    0.70
  -8   2   4    3.80    0.90
  -7  -2   4    2.80    0.70
  -7  -2   4    4.10    0.70
   7  -2  -4    3.60    0.80
   7  -2  -4    3.10    0.80
   7   2  -4    3.20    0.80
  -7   2   4    2.20    0.60
   7   2  -4    3.00    0.70
  -6  -2   4    2.10    0.60
  -6  -2   4    2.00    0.40
   6  -2  -4    2.30    0.60
   6  -2  -4    1.70    0.50
   6   2  -4    0.60    0.40
  -6   2   4    3.10    0.70
   6   2  -4    2.20    0.60
  -5  -2   4    0.10    0.30
  -5  -2   4    0.40    0.20
   5  -2  -4    0.10    0.20
   5  -2  -4    0.30    0.30
   5   2  -4   -0.10    0.20
   5   2  -4    0.20    0.30
  -5   2   4    0.10    0.20
  -5   2   4    0.90    0.40
  -4  -2   4    3.30    0.50
   4  -2  -4    4.90    0.70
   4  -2  -4    2.50    0.50
  -4  -2   4    4.30    0.60
  -4   2   4    3.00    0.50
  -4   2   4    4.40    0.70
   4   2  -4    4.20    0.60
   4   2  -4    4.30    0.60
   3  -2  -4   84.99    4.30
  -3  -2   4   87.39    4.20
  -3  -2   4   82.59    4.10
   3  -2  -4   81.29    4.30
  -3   2   4   82.09    4.20
   3   2  -4   83.09    4.10
   3   2  -4   83.19    4.20
  -3   2   4   78.99    4.30
   2  -2  -4   15.20    1.00
  -2  -2   4   14.70    0.80
  -2  -2   4   14.60    0.90
  -2  -2   4   13.70    0.80
   2  -2  -4   13.70    1.00
  -2   2   4   15.30    1.00
   2   2  -4   13.60    0.80
  -2   2   4   14.10    1.00
   2   2  -4   13.80    0.80
  -2   2   4   14.00    1.00
  -1  -2   4  575.54   42.50
   1  -2  -4  506.05   33.80
  -1   2   4  547.05   78.39
   1   2  -4  534.55   28.40
   0  -2  -4   33.20    1.80
   0  -2  -4   31.40    1.70
   0  -2  -4   32.60    1.70
   0  -2  -4   31.50    1.80
   0   2   4   32.00    1.80
   0   2   4   32.60    1.80
  -1  -2  -4   42.00    2.20
   1  -2   4   41.10    2.00
  -1  -2  -4   42.70    2.20
   1   2   4   40.30    2.20
  -1   2  -4   41.10    2.00
   1   2   4   39.20    2.20
  -1   2  -4   42.30    2.00
   1   2   4   43.50    2.20
   2  -2   4    5.20    0.50
   2  -2   4    5.70    0.40
  -2  -2  -4    6.40    0.60
  -2  -2  -4    5.70    0.50
   2   2   4    4.60    0.50
   2   2   4    5.90    0.50
  -2   2  -4    5.90    0.50
  -2   2  -4    5.70    0.50
   3  -2   4   14.40    1.00
   3  -2   4   15.20    1.00
  -3  -2  -4   16.50    1.10
  -3  -2  -4   15.80    1.10
  -3   2  -4   17.20    1.10
   3   2   4   15.20    1.10
  -3   2  -4   15.50    1.10
   3   2   4   16.10    1.10
  -4  -2  -4 1719.23  164.78
  -4  -2  -4 1541.35  149.99
   4  -2   4 1661.53   97.39
  -4   2  -4 1738.33   95.59
   4   2   4 1683.03   95.19
   4   2   4 1527.45   96.29
  -4   2  -4 1643.24  159.18
  -5  -2  -4   25.80    1.80
   5  -2   4   26.80    1.80
  -5  -2  -4   33.30    2.00
   5  -2   4   30.80    1.90
  -5   2  -4   26.50    1.90
   5   2   4   33.80    2.00
  -5   2  -4   26.60    1.80
   5   2   4   27.80    1.80
   6  -2   4    1.40    0.50
  -6  -2  -4    1.10    0.40
  -6  -2  -4    0.80    0.50
  -6   2  -4    2.50    0.60
  -6   2  -4    1.40    0.40
   6   2   4    1.90    0.60
   6   2   4    1.30    0.50
  -7  -2  -4    0.20    0.20
  -7  -2  -4    0.00    0.40
   7  -2   4    0.30    0.40
   7  -2   4   -0.10    0.20
   7   2   4   -0.20    0.30
  -7   2  -4    1.00    0.50
  -7   2  -4    0.10    0.30
   7   2   4    0.30    0.40
  -8  -2  -4   70.29    4.30
   8  -2   4   79.19    4.60
  -8  -2  -4   80.39    4.60
   8   2   4   74.19    4.40
   8   2   4   80.59    4.70
  -8   2  -4   75.59    4.50
  -8   2  -4   75.39    5.00
  -9  -2  -4    0.30    0.40
   9  -2   4   -0.10    0.40
   9  -2   4    0.40    0.50
   9   2   4   -0.10    0.40
  -9   2  -4    0.00    0.40
   9   2   4    0.60    0.60
  -9   2  -4    0.40    0.60
  10  -2   4    0.50    0.60
 -10  -2  -4    1.40    0.80
  10  -2   4   -0.10    0.50
 -10   2  -4    1.20    0.70
 -10   2  -4    0.50    0.50
  10   2   4   -0.40    0.40
  10   3  -4    2.40    0.90
   9  -3  -4    0.80    0.90
   9  -3  -4    0.20    0.50
  -9  -3   4   -0.40    0.40
  -9  -3   4    0.10    0.30
  -9   3   4    0.10    0.50
   9   3  -4    0.20    0.50
   9   3  -4    0.30    0.50
   8  -3  -4    0.70    0.50
  -8  -3   4    1.30    0.50
  -8  -3   4    1.10    0.60
   8   3  -4    1.70    0.60
  -8   3   4    0.70    0.40
  -8   3   4    0.80    0.50
   8   3  -4    1.70    0.60
  -7  -3   4    0.50    0.30
   7  -3  -4    0.60    0.40
  -7  -3   4    1.00    0.50
   7  -3  -4   -0.30    0.30
  -7   3   4    0.60    0.40
   7   3  -4   -0.10    0.30
  -7   3   4   -0.20    0.30
   7   3  -4    0.80    0.50
   6  -3  -4   17.90    1.50
  -6  -3   4   17.60    1.30
  -6  -3   4   19.70    1.50
  -6   3   4   19.00    1.50
   6   3  -4   22.90    1.60
   6   3  -4   18.10    1.40
  -5  -3   4   20.60    1.50
   5  -3  -4   18.80    1.70
  -5  -3   4   18.50    1.20
   5   3  -4   20.80    1.40
   5   3  -4   21.90    1.50
  -5   3   4   17.30    1.40
  -4  -3   4   16.50    1.20
  -4  -3   4   16.60    1.00
   4  -3  -4   13.90    1.20
   4  -3  -4   15.80    1.20
  -4   3   4   16.90    1.20
   4   3  -4   16.10    1.20
  -4   3   4   15.20    1.30
   4   3  -4   15.90    1.10
  -3  -3   4  224.38   10.70
   3  -3  -4  237.68   11.10
  -3  -3   4  232.28   10.90
   3  -3  -4  225.48   11.10
   3   3  -4  224.88   10.90
   3   3  -4  232.58   10.90
  -3   3   4  219.78   11.10
  -3   3   4  232.58   11.00
   2  -3  -4  178.18    8.60
   2  -3  -4  171.58    8.60
   2   3  -4  184.98    8.40
   2   3  -4  171.38    8.40
  -2   3   4  177.58    8.60
  -2   3   4  174.78    8.50
  -2   3   4  180.88    8.70
  -1  -3   4   41.70    2.00
   1  -3  -4   39.60    2.30
   1  -3  -4   44.10    2.30
   1  -3  -4   43.90    2.30
  -1   3   4   39.20    2.30
  -1   3   4   44.10    2.30
   1   3  -4   41.30    2.00
   1   3  -4   43.50    2.00
   0  -3  -4   87.29    4.10
   0  -3  -4   82.59    4.00
   0  -3  -4   79.69    4.10
   0  -3  -4   76.79    4.10
   0   3   4   79.49    4.10
   0   3   4   79.49    4.10
  -1  -3  -4   54.29    2.90
  -1  -3  -4   55.89    2.90
   1  -3   4   55.79    2.70
  -1   3  -4   54.19    2.70
   1   3   4   53.99    2.90
   1   3   4   56.99    2.90
   1   3   4   53.79    2.90
  -2  -3  -4    1.70    0.40
  -2  -3  -4    1.10    0.30
   2  -3   4    0.80    0.20
   2   3   4    1.10    0.30
  -2   3  -4    1.30    0.30
  -2   3  -4    0.80    0.20
   2   3   4    0.80    0.30
   2   3   4    0.60    0.30
   3  -3   4    2.30    0.30
  -3  -3  -4    3.70    0.60
  -3  -3  -4    2.40    0.40
   3  -3   4    2.10    0.40
   3   3   4    2.00    0.40
  -3   3  -4    2.50    0.40
  -3   3  -4    2.20    0.40
   3   3   4    1.90    0.40
   4  -3   4    1.20    0.30
  -4  -3  -4    1.30    0.40
   4  -3   4    0.90    0.30
  -4  -3  -4    1.30    0.30
  -4   3  -4    1.50    0.40
  -4   3  -4    0.80    0.30
   4   3   4    1.40    0.40
   4   3   4    0.70    0.30
   5  -3   4   13.10    1.10
  -5  -3  -4   13.30    1.20
  -5  -3  -4   12.50    1.00
   5  -3   4   11.70    1.10
  -5   3  -4   12.40    1.10
   5   3   4   13.00    1.10
   5   3   4   14.40    1.20
  -5   3  -4   13.90    1.20
   6  -3   4   64.19    3.50
  -6  -3  -4   61.29    3.60
  -6  -3  -4   58.49    3.40
  -6   3  -4   59.49    3.80
   6   3   4   62.29    3.60
  -6   3  -4   57.49    3.50
   6   3   4   60.59    3.50
  -7  -3  -4   44.60    2.90
   7  -3   4   40.80    2.70
  -7  -3  -4   34.90    2.50
   7  -3   4   43.10    2.70
  -7   3  -4   38.20    2.70
  -7   3  -4   44.70    2.80
   7   3   4   42.30    2.70
   7   3   4   47.90    2.90
  -8  -3  -4   20.20    1.90
   8  -3   4   20.90    1.70
   8  -3   4   21.50    1.80
  -8  -3  -4   19.50    1.60
   8   3   4   17.50    2.10
  -8   3  -4   17.70    1.70
   8   3   4   18.80    1.70
  -8   3  -4   19.20    1.80
   9  -3   4   25.50    2.10
   9  -3   4   20.10    1.90
  -9  -3  -4   21.50    2.50
   9   3   4   25.90    2.20
  -9   3  -4   19.20    1.90
  -9   3  -4   24.30    2.10
   9   3   4   18.50    2.40
  -9  -4   4   13.50    1.70
   9  -4  -4   11.90    1.60
   9  -4  -4    9.00    1.50
   9   4  -4   12.90    1.80
  -9   4   4   10.20    1.60
   9   4  -4    9.50    1.40
  -9   4   4    9.80    1.50
  -8  -4   4    7.00    0.90
   8  -4  -4    8.00    1.20
  -8  -4   4    8.90    1.30
   8  -4  -4    6.70    1.20
  -8   4   4    6.30    1.10
   8   4  -4    7.80    1.20
  -8   4   4    7.20    1.10
   8   4  -4    7.30    1.10
  -7  -4   4   13.80    1.10
  -7  -4   4   16.10    1.70
   7  -4  -4   14.10    1.40
  -7   4   4   13.50    2.10
   7   4  -4   15.20    1.40
  -7   4   4   12.30    1.40
   7   4  -4   12.00    1.30
   6  -4  -4   22.80    1.70
  -6  -4   4   24.00    1.70
  -6  -4   4   20.50    1.40
   6   4  -4   19.90    1.50
  -6   4   4   21.10    1.70
  -6   4   4   19.70    1.70
   6   4  -4   22.80    1.70
  -5  -4   4    7.70    0.70
  -5  -4   4    7.80    1.00
   5  -4  -4   10.10    1.20
   5   4  -4    8.10    0.90
  -5   4   4    8.90    1.10
   5   4  -4    9.30    1.10
   4  -4  -4    1.10    0.40
  -4  -4   4    1.00    0.20
  -4  -4   4    1.30    0.40
   4   4  -4    0.70    0.30
  -4   4   4    0.80    0.40
   4   4  -4    1.00    0.30
  -4   4   4    0.80    0.30
   3  -4  -4  157.98    8.10
   3  -4  -4  167.68    8.10
  -3  -4   4  168.78    7.90
   3   4  -4  153.58    7.80
  -3   4   4  156.28    8.20
   3   4  -4  179.38    8.10
  -3   4   4  167.08    8.00
  -3   4   4  156.68    8.20
   2  -4  -4   34.70    2.10
   2  -4  -4   36.50    2.10
  -2   4   4   35.20    2.10
  -2   4   4   35.00    2.00
  -2   4   4   36.20    2.10
   2   4  -4   33.30    1.80
   2   4  -4   35.00    1.80
  -1  -4   4    5.50    0.30
  -1  -4   4    5.60    0.40
   1  -4  -4    4.70    0.60
   1  -4  -4    5.90    0.70
   1  -4  -4    3.80    0.60
  -1   4   4    5.30    0.60
  -1   4   4    4.80    0.70
   0  -4  -4   10.70    0.90
   0  -4  -4    8.20    0.70
   0   4  -4    8.80    0.60
   0   4   4    8.60    0.80
   0   4  -4    8.90    0.60
   0   4   4    9.60    0.90
  -1  -4  -4   18.60    1.20
  -1  -4  -4   17.20    1.20
   1  -4   4   16.70    1.00
   1  -4   4   17.60    1.00
  -1   4  -4   17.20    1.00
   1   4   4   17.90    1.20
   1   4   4   17.40    1.20
   1   4   4   18.90    1.30
  -2  -4  -4    0.20    0.20
   2  -4   4    0.60    0.20
  -2  -4  -4    0.40    0.30
  -2   4  -4    0.30    0.20
   2   4   4    0.50    0.20
   2   4   4    0.30    0.20
   2   4   4    0.20    0.20
  -2   4  -4    0.30    0.20
   3  -4   4  117.49    5.90
  -3  -4  -4  122.09    6.10
  -3  -4  -4  115.79    5.90
  -3   4  -4  124.89    5.90
   3   4   4  121.39    6.00
   3   4   4  114.79    6.00
  -4  -4  -4  126.49    6.30
   4  -4   4  128.29    6.10
   4  -4   4  121.39    6.30
  -4  -4  -4  130.89    6.50
  -4   4  -4  130.59    6.30
   4   4   4  125.69    6.40
   4   4   4  124.59    6.40
  -4   4  -4  121.49    6.40
   5  -4   4  229.58   10.80
  -5  -4  -4  211.18   10.90
  -5  -4  -4  229.18   11.10
   5  -4   4  215.28   10.90
   5   4   4  230.78   11.10
  -5   4  -4  239.48   11.00
   5   4   4  221.98   11.00
  -5   4  -4  215.08   11.00
   6  -4   4    0.30    0.30
  -6  -4  -4    0.20    0.30
   6  -4   4    0.40    0.30
  -6  -4  -4   -0.30    0.40
  -6   4  -4    1.00    0.50
   6   4   4    0.20    0.40
  -6   4  -4    0.20    0.30
   6   4   4   -0.20    0.30
   7  -4   4    2.20    0.70
  -7  -4  -4    1.60    0.60
  -7  -4  -4    3.20    0.80
   7  -4   4    1.30    0.50
  -7   4  -4    2.20    0.60
   7   4   4    1.90    0.70
  -7   4  -4    2.10    0.60
   7   4   4    0.90    0.50
  -8  -4  -4   11.50    1.60
   8  -4   4    9.10    1.30
  -8  -4  -4   10.90    1.30
   8  -4   4   10.30    1.30
   8   4   4    9.90    1.40
  -8   4  -4   11.00    1.40
  -8   4  -4    9.10    1.30
   8   4   4   10.50    1.50
  -9  -4  -4    3.90    1.00
   9  -4   4    5.00    1.10
   9  -4   4    5.20    1.00
  -9  -4  -4    4.20    1.20
  -9   4  -4    4.50    1.10
  -9   4  -4    6.40    1.20
   9   4   4    7.00    1.30
   9   4   4    4.50    1.10
  -8  -5   4    1.80    0.60
  -8  -5   4    2.70    0.90
   8  -5  -4    2.20    0.80
   8  -5  -4    2.90    0.80
  -8   5   4    3.70    0.90
   8   5  -4    3.90    1.00
   8   5  -4    1.20    0.60
  -8   5   4    1.70    0.70
   7  -5  -4    8.50    1.10
  -7  -5   4   10.50    1.30
   7  -5  -4   10.70    1.40
  -7  -5   4    8.50    0.80
   7   5  -4    9.80    1.40
  -7   5   4    7.50    1.40
  -7   5   4    9.80    1.30
   7   5  -4    7.40    1.00
   6  -5  -4    0.00    0.30
   6  -5  -4    0.20    0.40
  -6  -5   4   -0.60    0.30
  -6   5   4   -0.30    0.30
   6   5  -4    0.10    0.30
   6   5  -4    0.00    0.30
  -6   5   4    0.50    0.40
   5  -5  -4   98.69    5.20
   5  -5  -4   91.89    5.30
   5   5  -4  100.79    5.20
   5   5  -4   98.19    5.00
  -5   5   4  102.39    5.20
  -5   5   4   90.79    5.40
  -4  -5   4    0.30    0.30
   4  -5  -4    0.20    0.30
   4  -5  -4    0.20    0.30
  -4   5   4    0.10    0.30
   4   5  -4    0.50    0.30
   4   5  -4    0.50    0.30
  -4   5   4    0.50    0.40
  -4   5   4    0.10    0.30
  -3  -5   4  199.08    9.70
   3  -5  -4  205.98    9.80
   3   5  -4  202.18    9.70
  -3   5   4  210.18   10.10
  -3   5   4  196.98   10.00
  -3   5   4  205.18    9.80
   3   5  -4  192.98    9.60
   2  -5  -4   15.10    1.10
   2  -5  -4   16.50    1.20
   2  -5  -4   14.70    1.20
  -2  -5   4   16.60    1.00
  -2   5   4   15.80    1.30
   2   5  -4   16.20    1.00
  -2   5   4   15.60    1.20
   1  -5  -4   92.39    4.80
  -1  -5   4  102.49    4.60
  -1  -5   4   90.39    4.50
   1  -5  -4   96.39    4.80
  -1   5   4   88.49    4.90
   1   5  -4   95.09    4.60
  -1   5   4   97.09    4.90
   0  -5   4   14.10    0.80
   0  -5  -4   13.00    1.00
   0  -5   4   12.70    0.80
   0  -5  -4   13.90    1.10
   0   5   4   14.30    1.10
   0   5  -4   13.70    0.90
   0   5  -4   14.90    0.90
   0   5   4   14.90    1.10
  -1  -5  -4  195.08    9.40
   1  -5   4  193.08    9.10
   1  -5   4  194.38    9.10
  -1  -5  -4  201.48    9.40
   1   5   4  195.08    9.40
   1   5   4  189.18    9.50
  -1   5  -4  184.38    9.20
  -2  -5  -4    1.20    0.40
  -2  -5  -4    1.10    0.30
   2  -5   4    1.20    0.30
   2   5   4    0.80    0.40
   2   5   4    1.50    0.40
  -2   5  -4    1.10    0.30
   2   5   4    1.10    0.40
   3  -5   4    1.00    0.30
  -3  -5  -4    1.40    0.40
  -3  -5  -4    0.40    0.30
   3   5   4    1.50    0.40
   3   5   4    0.40    0.30
  -3   5  -4    0.80    0.30
   3   5   4    0.60    0.40
  -3   5  -4    1.30    0.40
  -4  -5  -4   38.70    2.40
  -4  -5  -4   38.00    2.30
   4   5   4   39.10    2.40
  -4   5  -4   38.30    2.20
   4   5   4   39.80    2.40
  -4   5  -4   40.60    2.40
  -5  -5  -4   19.70    1.50
   5  -5   4   20.50    1.50
   5  -5   4   21.70    1.20
  -5  -5  -4   21.40    1.70
  -5   5  -4   19.70    1.40
   5   5   4   21.10    1.60
  -5   5  -4   20.70    1.60
   5   5   4   18.00    1.50
  -6  -5  -4    0.70    0.50
   6  -5   4   -0.40    0.20
  -6  -5  -4    0.30    0.30
   6  -5   4    0.20    0.30
  -6   5  -4    0.10    0.30
   6   5   4   -0.50    0.30
  -6   5  -4   -0.30    0.30
   6   5   4    0.40    0.50
   7  -5   4    1.60    0.50
   7  -5   4    1.10    0.50
  -7  -5  -4    1.70    0.70
  -7   5  -4    1.50    0.60
  -7   5  -4    1.90    0.70
   7   5   4    1.60    0.60
   7   5   4    1.00    0.60
   8  -5   4    1.80    0.60
  -8  -5  -4    1.00    0.50
   8  -5   4    2.20    0.80
  -8  -5  -4    1.70    0.80
   8   5   4    1.80    0.70
  -8   5  -4    1.80    0.70
   8   5   4    0.80    0.60
  -8   5  -4    2.40    0.80
  -7  -6   4    2.40    0.70
   7  -6  -4    1.50    0.70
   7  -6  -4    4.20    1.30
   7   6  -4    2.40    0.80
  -7   6   4    2.00    0.80
  -7   6   4    2.20    0.70
  -7   6   4    2.80    0.90
  -6  -6   4   40.20    2.40
   6  -6  -4   32.20    2.40
   6  -6  -4   32.70    2.20
  -6   6   4   29.20    2.50
  -6   6   4   34.80    2.30
   6   6  -4   33.90    2.40
  -6   6   4   34.10    2.60
   6   6  -4   30.10    2.10
   5  -6  -4    9.40    1.10
   5  -6  -4    6.50    1.60
  -5  -6   4    6.80    0.90
  -5   6   4    7.80    1.00
   5   6  -4    8.20    1.10
  -5   6   4    9.80    1.60
  -5   6   4    8.30    1.30
   5   6  -4    7.80    0.90
   4  -6  -4    3.70    0.60
   4  -6  -4    2.90    0.70
  -4  -6   4    2.70    0.50
  -4   6   4    4.00    0.90
   4   6  -4    2.80    0.50
   4   6  -4    4.70    0.70
  -4   6   4    4.10    0.70
  -4   6   4    3.30    0.70
   3  -6  -4   19.60    1.50
   3  -6  -4   19.50    1.30
   3  -6  -4   22.00    1.50
  -3  -6   4   15.30    1.30
  -3   6   4   22.70    1.60
   3   6  -4   18.70    1.10
  -3   6   4   18.70    1.60
   3   6  -4   20.20    1.30
  -2  -6   4    2.30    0.40
   2  -6  -4    1.80    0.50
  -2  -6   4    2.30    0.30
  -2   6   4    2.60    0.60
   2   6  -4    2.20    0.40
  -2   6   4    2.10    0.60
  -1  -6   4  167.18    7.90
   1  -6  -4  170.08    8.20
  -1  -6   4  169.58    7.90
  -1   6   4  161.48    8.30
  -1   6   4  162.28    8.30
   1   6  -4  166.08    8.00
   0  -6  -4  158.28    7.70
   0  -6   4  151.38    7.30
   0  -6   4  156.88    7.30
   0  -6  -4  143.59    7.60
   0   6   4  156.18    7.80
   0   6  -4  160.88    7.50
   0   6   4  152.58    7.70
   0   6  -4  153.58    7.50
   1  -6   4   14.20    1.00
   1  -6   4   14.60    0.90
   1   6   4   16.20    1.30
  -1   6  -4   15.90    1.10
  -1   6  -4   15.40    1.00
   1   6   4   15.90    1.20
   2  -6   4   14.30    1.00
  -2  -6  -4   15.40    1.20
   2  -6   4   16.30    1.00
  -2   6  -4   16.00    1.10
   2   6   4   16.00    1.90
   2   6   4   15.30    1.20
  -3  -6  -4   12.30    1.20
  -3  -6  -4    8.50    0.80
   3   6   4   10.70    1.00
   3   6   4   11.10    1.10
   3   6   4   10.00    1.10
  -3   6  -4   10.20    1.00
  -4  -6  -4    0.60    0.30
  -4  -6  -4   -0.10    0.30
   4  -6   4    0.20    0.20
   4   6   4    0.20    0.30
   4   6   4    0.20    0.30
   4   6   4    0.10    0.30
  -4   6  -4   -0.20    0.20
   5  -6   4   21.50    1.60
  -5  -6  -4   22.00    1.60
  -5  -6  -4   25.80    1.90
   5   6   4   18.90    3.10
   5   6   4   26.70    1.90
  -5   6  -4   25.10    1.60
   5   6   4   21.30    1.70
  -5   6  -4   24.40    1.80
  -6  -6  -4    0.10    0.30
   6  -6   4    0.40    0.40
  -6   6  -4   -0.10    0.40
   6   6   4   -0.20    0.30
  -6   6  -4   -0.20    0.40
   6   6   4    0.90    0.50
  -7  -6  -4    0.80    0.70
  -7  -6  -4    1.50    0.70
   7  -6   4    1.00    0.40
   7   6   4    0.50    0.50
   7   6   4    0.70    0.50
  -7   6  -4    0.70    0.50
  -7   6  -4    1.00    1.00
   6  -7  -4   10.40    1.00
   6  -7  -4    8.30    1.30
   6   7  -4   11.20    1.40
  -6   7   4   11.20    1.30
  -6   7   4    8.70    1.40
  -6   7   4    6.40    1.30
   5  -7  -4    0.80    0.50
  -5  -7   4    1.00    0.40
   5  -7  -4    1.00    0.40
   5   7  -4    1.90    0.60
  -5   7   4    1.60    0.60
   5   7  -4    1.40    0.40
  -5   7   4    1.40    0.70
  -5   7   4    1.80    0.60
   4  -7  -4   16.30    1.40
   4  -7  -4   14.10    1.60
   4   7  -4   17.80    1.40
  -4   7   4   15.80    1.60
  -4   7   4   15.80    1.50
   3  -7  -4    1.90    0.60
   3  -7  -4    4.00    0.70
  -3  -7   4    2.90    0.50
  -3   7   4    4.40    0.80
  -3   7   4    3.00    0.80
   3   7  -4    3.90    0.70
   3   7  -4    3.20    0.60
  -2  -7   4    0.10    0.20
   2  -7  -4   -0.10    0.30
  -2  -7   4   -0.10    0.20
   2  -7  -4    0.20    0.30
   2   7  -4   -0.10    0.20
  -2   7   4   -0.10    0.30
  -2   7   4    0.20    0.40
   2   7  -4    0.30    0.30
   1  -7  -4    3.30    0.70
   1  -7  -4    2.90    0.60
   1   7  -4    5.00    0.60
  -1   7   4    4.90    0.80
   1   7  -4    4.10    0.60
  -1   7   4    3.30    0.70
   0  -7  -4   91.79    4.90
   0  -7  -4   90.39    4.90
   0   7   4   95.79    4.90
   0   7  -4   85.69    4.70
   0   7   4   92.69    5.00
   0   7  -4   97.09    4.70
  -1  -7  -4  117.89    6.00
  -1  -7  -4  116.19    6.00
  -1   7  -4  115.69    6.10
   1   7   4  121.49    6.10
  -1   7  -4  110.59    5.80
   1   7   4  119.39    6.20
  -2  -7  -4    2.00    0.60
   2  -7   4    2.30    0.40
   2  -7   4    1.70    0.40
  -2  -7  -4    1.70    0.50
   2   7   4    1.40    0.50
  -2   7  -4    1.80    0.50
   2   7   4    2.60    0.80
  -2   7  -4    1.80    0.50
   3  -7   4   47.50    2.60
  -3  -7  -4   50.69    2.90
  -3  -7  -4   47.60    2.80
   3   7   4   51.09    2.90
   3   7   4   45.70    3.00
  -3   7  -4   44.30    2.80
  -3   7  -4   47.70    2.90
  -4  -7  -4   15.00    1.50
   4  -7   4   12.60    1.10
   4   7   4   15.10    1.30
   4   7   4   12.50    1.20
  -4   7  -4   12.10    1.20
   4   7   4   10.90    1.50
   5  -7   4    9.70    1.10
  -5  -7  -4   10.30    1.30
  -5  -7  -4    8.70    0.90
  -5   7  -4   10.40    0.90
   5   7   4    9.90    1.20
  -5   7  -4   11.40    1.40
   5   7   4    6.30    1.10
   5   7   4   13.00    1.50
   6  -7   4   -0.60    0.80
  -6  -7  -4    0.20    0.50
   6   7   4    0.80    0.60
  -6   7  -4    0.30    0.30
  -6   7  -4   -0.20    0.40
   6   7   4   -0.20    0.40
   4  -8  -4    6.30    1.00
  -4  -8   4    6.60    0.70
   4  -8  -4    7.10    1.10
  -4   8   4    7.00    1.20
   4   8  -4    7.60    1.00
  -4   8   4    6.20    1.10
   3  -8  -4   27.30    2.10
   3  -8  -4   30.50    2.00
  -3   8   4   30.50    2.20
   3   8  -4   24.70    1.90
   3   8  -4   29.80    1.90
  -3   8   4   28.20    2.20
   2  -8  -4    1.10    0.50
   2  -8  -4    0.70    0.50
  -2   8   4    1.00    0.50
   2   8  -4    0.90    0.40
   2   8  -4    1.20    0.40
  -2   8   4    1.10    0.50
   1  -8  -4   22.10    1.70
   1  -8  -4   23.60    1.70
   1   8  -4   26.40    1.60
  -1   8   4   23.70    1.90
  -1   8   4   22.70    1.80
   0  -8  -4   34.90    2.20
   0  -8  -4   33.30    2.20
   0   8  -4   31.70    2.10
   0   8  -4   34.60    2.00
   0   8   4   33.70    2.40
   0   8   4   40.20    2.40
  -1  -8  -4    0.10    0.30
  -1  -8  -4    0.60    0.40
   1   8   4   -0.30    0.30
  -1   8  -4    0.20    0.30
   1   8   4    0.60    0.50
  -1   8  -4    0.40    0.30
  -2  -8  -4    0.20    0.40
  -2  -8  -4    0.40    0.40
   2   8   4    0.60    0.40
  -2   8  -4    0.00    0.30
  -2   8  -4    0.80    0.40
   2   8   4    0.70    0.50
  -3  -8  -4   19.20    1.50
  -3  -8  -4   21.00    1.60
   3  -8   4   18.90    1.20
   3   8   4   19.70    1.60
  -3   8  -4   20.20    1.50
   3   8   4   17.60    1.70
  -3   8  -4   17.10    1.50
   4  -8   4    0.10    0.30
  -4  -8  -4    0.40    0.80
  -4  -8  -4   -0.10    0.40
   4   8   4    0.10    0.40
   4   8   4    0.10    0.40
  -4   8  -4    0.00    0.40
  -4   8  -4    0.60    0.50
 -10   0   5    0.10    0.50
  10   0  -5   -0.40    0.50
 -10   0   5    0.30    0.50
  10   0  -5    0.00    0.50
   9   0  -5  190.88    9.80
   9   0  -5  164.18    9.40
  -9   0   5  206.88    9.80
  -9   0   5  175.08    9.50
  -8   0   5    0.40    0.40
   8   0  -5    0.20    0.40
   8   0  -5   -0.10    0.30
  -8   0   5   -0.30    0.40
  -7   0   5   27.90    2.00
   7   0  -5   23.50    2.00
   7   0  -5   24.20    1.80
   6   0  -5    0.10    0.30
  -6   0   5    0.00    0.30
  -6   0   5   -0.10    0.20
   5   0  -5   10.40    1.00
   5   0  -5   10.10    1.00
  -5   0   5   10.30    1.00
  -5   0   5    9.80    0.90
   4   0  -5    0.10    0.20
  -4   0   5    0.00    0.20
  -4   0   5    0.10    0.20
   4   0  -5   -0.30    0.20
   3   0  -5   56.99    3.10
   3   0  -5   56.89    3.00
  -3   0   5   59.19    3.00
  -3   0   5   57.19    3.00
   2   0  -5    0.10    0.20
  -2   0   5    0.20    0.20
  -2   0   5   -0.10    0.10
  -2   0   5    0.00    0.20
   2   0  -5    0.00    0.20
  -1   0   5  296.17   39.00
  -1   0   5  299.07   21.40
   1   0  -5  322.07   21.30
   1   0  -5  356.26   54.09
   0   0   5    0.10    0.10
   0   0  -5   -0.10    0.10
   0   0   5    0.20    0.20
   0   0  -5    0.00    0.10
   0   0   5    0.00    0.10
   0   0  -5    0.00    0.10
   1   0   5  270.97   18.80
  -1   0  -5  159.58   29.70
  -1   0  -5  268.27   18.80
   1   0   5  300.97   48.30
   2   0   5    0.20    0.20
  -2   0  -5   -0.10    0.10
  -2   0  -5    0.00    0.10
   2   0   5    0.00    0.10
  -3   0  -5  107.59    5.50
  -3   0  -5  114.89    5.50
   3   0   5  109.39    5.50
   3   0   5  112.19    5.50
  -4   0  -5    0.10    0.30
  -4   0  -5   -0.10    0.10
   4   0   5    0.20    0.20
   4   0   5    0.00    0.20
   5   0   5  105.19    5.30
   5   0   5   98.39    5.20
  -5   0  -5   96.89    5.20
  -5   0  -5  106.09    5.30
   6   0   5    0.00    0.30
   6   0   5    0.00    0.30
  -6   0  -5    0.10    0.30
   7   0   5   77.59    4.50
  -7   0  -5   88.59    4.80
   7   0   5   82.09    4.70
  -8   0  -5   -0.10    0.30
   8   0   5    0.00    0.40
  -8   0  -5    0.20    0.50
   8   0   5    0.10    0.40
  -9   0  -5    0.50    0.50
  -9   0  -5    1.30    0.70
   9   0   5    0.70    0.50
   9   0   5    1.10    0.60
  10   0   5    0.40    0.50
 -10   0  -5    0.30    0.50
  10   0   5   -0.20    0.50
 -10   0  -5    0.10    0.50
  10  -1  -5    0.00    0.50
 -10  -1   5    0.20    0.60
 -10  -1   5    0.80    0.60
 -10   1   5    0.70    0.60
  10   1  -5    2.20    0.90
 -10   1   5    1.10    0.70
  10   1  -5    0.00    0.50
  -9  -1   5   21.50    1.80
   9  -1  -5   22.40    2.00
  -9  -1   5   23.70    2.00
   9  -1  -5   22.50    2.10
   9   1  -5   23.30    2.10
   9   1  -5   18.00    1.80
  -9   1   5   19.60    1.90
  -9   1   5   26.30    2.80
  -8  -1   5   18.00    1.70
   8  -1  -5   16.20    1.50
   8  -1  -5   17.50    1.70
   8   1  -5   17.90    1.70
  -8   1   5   18.70    1.70
   8   1  -5   15.80    2.40
  -8   1   5   17.00    1.60
   7  -1  -5   41.80    2.80
   7  -1  -5   47.10    3.00
  -7  -1   5   47.70    3.10
  -7  -1   5   41.50    2.70
   7   1  -5   44.50    2.90
  -7   1   5   47.00    2.90
   7   1  -5   41.50    2.70
   6  -1  -5   18.50    1.50
  -6  -1   5   18.50    1.40
  -6  -1   5   18.90    1.50
   6  -1  -5   17.20    1.40
   6   1  -5   18.20    1.40
  -6   1   5   18.80    1.60
  -6   1   5   17.60    1.50
   6   1  -5   19.90    1.60
   5  -1  -5   46.90    2.80
  -5  -1   5   50.69    2.70
  -5  -1   5   44.70    2.60
   5  -1  -5   42.70    2.70
   5   1  -5   45.30    2.70
   5   1  -5   47.10    2.80
  -5   1   5   43.90    2.70
  -5   1   5   48.80    2.70
   4  -1  -5  214.78   10.50
  -4  -1   5  216.68   10.40
  -4  -1   5  207.68   10.30
   4   1  -5  217.68   10.40
   4   1  -5  211.88   10.40
  -4   1   5  218.28   10.40
  -3   1   5  568.34   26.70
  -2  -1   5    2.10    0.30
  -2  -1   5    2.20    0.30
   2  -1  -5    2.30    0.40
   2  -1  -5    2.80    0.40
   2   1  -5    2.20    0.30
   2   1  -5    2.90    0.40
  -2   1   5    2.00    0.40
  -2   1   5    1.70    0.30
  -2   1   5    2.50    0.40
   1  -1  -5  154.58    7.50
  -1  -1   5  154.48    7.40
   1  -1  -5  156.78    7.60
  -1  -1   5  151.58    7.40
  -1   1   5  167.98    7.70
   1   1  -5  148.19    7.40
   1   1  -5  168.38    7.50
  -1   1   5  161.98    7.60
  -1   1   5  159.88    7.50
   1   1  -5  157.48    7.50
   0  -1  -5   96.69    4.70
   0  -1  -5   94.79    4.70
   0  -1   5   96.29    4.60
   0  -1  -5   99.39    4.80
   0   1  -5   90.09    4.60
   0   1   5   97.99    4.70
   0   1  -5   99.29    4.60
   0   1  -5  106.89    4.60
   0   1   5   95.29    4.70
  -1  -1  -5 2036.00  102.79
   1  -1   5 2107.29  123.89
  -1  -1  -5 1928.71  135.79
   1  -1   5 2002.10   98.89
  -1   1  -5 1999.50   99.59
  -1   1  -5 1930.91  119.29
   1   1   5 2003.20  102.59
   1   1   5 2133.69  137.29
   2  -1   5  398.46   18.90
  -3  -1  -5  326.67   15.20
   3  -1   5  302.47   15.00
  -3  -1  -5  313.07   15.10
   3  -1   5  326.27   15.10
   3   1   5  336.07   15.20
   3   1   5  307.97   15.10
  -3   1  -5  325.47   15.10
  -3   1  -5  311.57   15.10
  -4  -1  -5   56.09    3.10
   4  -1   5   60.39    3.20
  -4  -1  -5   59.19    3.20
   4  -1   5   57.79    3.20
   4   1   5   56.19    3.10
  -4   1  -5   61.29    3.20
   4   1   5   58.39    3.20
   5  -1   5   12.60    1.10
   5  -1   5   10.90    0.90
  -5  -1  -5   10.80    1.00
  -5  -1  -5    9.30    0.90
   5   1   5   10.90    1.00
   5   1   5   11.70    1.10
  -5   1  -5   10.70    1.00
  -5   1  -5   10.70    1.00
  -6  -1  -5    2.10    0.60
  -6  -1  -5    0.80    0.40
   6  -1   5    1.70    0.50
  -6   1  -5    2.10    0.60
   6   1   5    2.20    0.60
   6   1   5    1.50    0.50
  -7  -1  -5    0.10    0.40
   7  -1   5    1.20    0.50
   7  -1   5    0.50    0.40
  -7  -1  -5    0.20    0.30
   7   1   5    0.20    0.40
  -7   1  -5    0.30    0.40
  -7   1  -5    0.00    0.20
   7   1   5    0.20    0.50
  -8  -1  -5    3.90    0.70
   8  -1   5    4.10    0.80
   8  -1   5    5.90    1.10
  -8  -1  -5    4.60    0.90
  -8   1  -5    4.70    0.80
   8   1   5    4.80    0.90
   8   1   5    5.10    0.90
  -8   1  -5    7.30    1.20
   9  -1   5    3.60    0.90
  -9  -1  -5    3.60    0.90
   9  -1   5    4.00    0.90
  -9  -1  -5    3.40    1.00
  -9   1  -5    2.80    0.70
  -9   1  -5    5.00    1.10
   9   1   5    2.70    0.80
   9   1   5    2.80    0.70
 -10  -1  -5    0.40    0.60
  10  -1   5    0.10    0.60
 -10  -1  -5    0.00    0.50
  10  -1   5    0.70    0.60
  10   1   5    0.70    0.70
 -10   1  -5    0.70    0.70
  10   1   5    0.10    0.60
 -10   1  -5    0.20    0.60
 -10  -2   5    0.30    0.50
  10  -2  -5    1.20    0.70
 -10  -2   5    0.30    0.60
  10  -2  -5   -0.10    0.60
  10   2  -5    0.10    0.50
 -10   2   5   -0.60    0.50
  10   2  -5    0.60    0.60
 -10   2   5    0.10    0.50
  -9  -2   5   11.80    1.60
   9  -2  -5    8.60    1.40
   9  -2  -5   12.00    1.60
  -9  -2   5    5.80    1.00
   9   2  -5    7.70    1.20
  -9   2   5    8.50    1.30
   9   2  -5    8.10    1.30
  -9   2   5    8.70    1.30
  -8  -2   5    1.40    0.60
   8  -2  -5    0.90    0.50
   8  -2  -5    1.00    0.60
  -8   2   5    0.90    0.50
   8   2  -5    1.00    0.50
   8   2  -5    0.80    0.50
  -8   2   5    0.70    0.50
   7  -2  -5   15.30    1.40
  -7  -2   5   13.00    1.10
   7  -2  -5   11.60    1.40
  -7  -2   5   13.80    1.50
   7   2  -5   13.80    1.60
  -7   2   5   10.50    1.40
   7   2  -5   13.50    1.20
  -7   2   5   13.90    1.60
   6  -2  -5    8.30    1.10
   6  -2  -5    7.40    1.00
  -6  -2   5    8.40    1.00
  -6   2   5    8.40    1.10
   6   2  -5    8.90    1.20
   6   2  -5    9.10    1.00
   5  -2  -5    1.30    0.40
  -5  -2   5    1.30    0.30
  -5  -2   5    1.90    0.50
   5  -2  -5    0.80    0.40
  -5   2   5    1.60    0.50
   5   2  -5    1.70    0.40
  -5   2   5    1.40    0.50
   5   2  -5    0.70    0.30
   4  -2  -5  509.95   24.90
   4  -2  -5  551.04   25.00
  -4  -2   5  520.15   24.70
  -4   2   5  513.15   25.00
   4   2  -5  547.75   24.90
   4   2  -5  513.75   24.80
  -4   2   5  531.15   24.90
   3  -2  -5   40.20    2.30
  -3  -2   5   43.30    2.20
  -3  -2   5   39.80    2.10
   3  -2  -5   40.30    2.30
   3   2  -5   43.00    2.20
  -3   2   5   38.80    2.40
  -3   2   5   41.30    2.30
   3   2  -5   40.40    2.20
   2  -2  -5  461.25   20.30
   2   2  -5  406.06   20.00
  -2   2   5  429.86   20.30
  -2   2   5  420.66   20.30
   1  -2  -5   69.39    3.40
   1  -2  -5   67.09    3.40
  -1  -2   5   67.49    3.20
   1  -2  -5   64.99    3.40
   1   2  -5   66.09    3.10
  -1   2   5   64.39    3.40
  -1   2   5   68.89    3.30
   1   2  -5   60.99    3.10
  -1   2   5   66.99    3.40
   0  -2  -5   51.69    2.70
   0  -2  -5   49.20    2.70
   0  -2  -5   52.59    2.60
   0  -2  -5   52.29    2.70
   0   2   5   50.69    2.70
   0   2   5   52.49    2.70
  -1  -2  -5  340.47   17.60
  -1   2  -5  393.36   17.30
  -1   2  -5  378.86   17.30
   2  -2   5   23.50    1.30
   2  -2   5   23.10    1.30
  -2  -2  -5   23.00    1.40
  -2  -2  -5   24.80    1.40
   2  -2   5   23.30    1.30
   2   2   5   24.80    1.50
   2   2   5   24.00    1.40
   2   2   5   21.20    1.40
  -2   2  -5   24.60    1.30
  -2   2  -5   23.40    1.30
   3  -2   5  152.58    7.90
  -3  -2  -5  156.58    7.90
   3  -2   5  169.08    7.90
  -3  -2  -5  172.08    8.00
  -3   2  -5  155.38    7.90
   3   2   5  160.78    8.00
   3   2   5  169.48    8.00
  -3   2  -5  172.28    7.90
  -4  -2  -5    0.60    0.40
   4  -2   5    0.20    0.20
   4  -2   5    0.60    0.30
  -4  -2  -5    0.40    0.30
  -4   2  -5    0.30    0.30
  -4   2  -5   -0.10    0.20
   4   2   5    0.10    0.20
   4   2   5    0.00    0.20
  -5  -2  -5   40.20    2.40
  -5  -2  -5   33.30    2.20
   5  -2   5   39.30    2.30
   5  -2   5   36.40    2.20
  -5   2  -5   34.10    2.20
   5   2   5   35.20    2.30
   5   2   5   37.00    2.30
  -5   2  -5   38.60    2.30
   6  -2   5  185.78    8.80
  -6  -2  -5  170.88    8.70
  -6   2  -5  160.68    8.70
  -6   2  -5  182.08    8.80
   6   2   5  172.18    8.90
   6   2   5  173.48    8.80
   7  -2   5   -0.10    0.20
   7  -2   5   -0.20    0.30
  -7  -2  -5   -0.10    0.20
  -7  -2  -5    0.20    0.40
  -7   2  -5    0.30    0.30
   7   2   5    0.10    0.40
  -7   2  -5    0.40    0.50
   7   2   5   -0.10    0.30
   8  -2   5   32.10    2.40
   8  -2   5   29.20    2.50
  -8  -2  -5   28.80    2.20
  -8  -2  -5   30.80    2.40
  -8   2  -5   31.00    2.50
  -8   2  -5   37.90    3.30
   8   2   5   31.10    2.30
   8   2   5   33.60    2.50
   9  -2   5   -0.30    0.40
  -9  -2  -5    0.60    0.60
  -9  -2  -5   -0.30    0.40
   9  -2   5   -0.20    0.40
  -9   2  -5   -0.60    0.40
   9   2   5    0.20    0.50
   9   2   5    0.10    0.50
  -9   2  -5    0.00    0.40
 -10  -2  -5    1.30    0.80
 -10  -2  -5    0.20    0.50
  10  -2   5    0.90    0.70
  10   2   5    0.20    0.60
  10   2   5    0.40    0.60
  -9  -3   5    1.10    0.70
  -9  -3   5    0.00    0.30
   9  -3  -5    0.70    0.50
   9   3  -5    1.00    0.60
  -9   3   5    0.50    0.70
   9   3  -5    1.30    0.70
  -9   3   5    1.20    0.70
  -8  -3   5   17.50    1.40
   8  -3  -5   21.40    1.90
  -8  -3   5   22.30    1.80
   8  -3  -5   14.50    1.70
  -8   3   5   16.20    1.70
  -8   3   5   19.70    1.70
   8   3  -5   15.90    1.50
   8   3  -5   18.10    1.70
  -7  -3   5    1.70    0.40
  -7  -3   5    2.30    0.70
   7  -3  -5    1.60    0.60
   7  -3  -5    1.00    0.50
   7   3  -5    1.40    0.50
  -7   3   5    1.40    0.60
  -7   3   5    1.80    0.70
   7   3  -5    2.20    0.60
  -6  -3   5   80.09    4.40
   6  -3  -5   72.29    4.40
   6  -3  -5   82.49    4.50
  -6  -3   5   75.69    4.10
   6   3  -5   80.29    4.40
  -6   3   5   81.99    4.40
   6   3  -5   78.39    4.20
  -5  -3   5   16.50    1.10
   5  -3  -5   17.60    1.40
  -5  -3   5   19.80    1.40
   5   3  -5   16.90    1.30
  -5   3   5   16.80    1.30
   5   3  -5   14.60    1.20
  -4  -3   5   29.20    1.70
  -4  -3   5   27.40    1.50
   4  -3  -5   27.30    1.80
   4  -3  -5   25.90    1.80
   4   3  -5   25.50    1.60
  -4   3   5   24.30    1.80
   4   3  -5   28.60    1.70
  -4   3   5   28.00    1.80
   3  -3  -5  252.87   12.00
  -3  -3   5  232.78   11.70
  -3  -3   5  246.78   11.70
   3  -3  -5  250.97   12.10
  -3  -3   5  255.67   11.90
  -3   3   5  255.07   12.20
   3   3  -5  239.48   11.80
  -3   3   5  260.97   12.00
  -3   3   5  249.18   12.10
   3   3  -5  257.27   11.90
   2  -3  -5   78.09    4.10
   2  -3  -5   78.89    4.10
  -2   3   5   80.09    4.20
   2   3  -5   86.09    3.90
   2   3  -5   78.09    3.90
  -2   3   5   79.29    4.10
  -2   3   5   82.49    4.20
   1  -3  -5  968.70   58.19
   1  -3  -5 1022.20  106.39
  -1   3   5  982.20   60.19
  -1   3   5 1015.30  103.09
   0  -3  -5  862.41  109.19
   0  -3  -5  844.32   52.29
   0   3   5  960.80   98.89
   0   3   5  891.61   53.49
  -1  -3  -5  259.57   12.30
  -1  -3  -5  259.87   12.30
   1  -3   5  250.27   12.00
   1   3   5  249.97   12.20
   1   3   5  256.97   12.30
   1   3   5  248.48   12.20
  -1   3  -5  280.47   12.00
  -1   3  -5  248.78   12.00
  -2  -3  -5   48.00    2.60
  -2  -3  -5   44.60    2.50
   2  -3   5   44.70    2.30
  -2   3  -5   45.50    2.40
  -2   3  -5   46.90    2.40
   2   3   5   46.30    2.50
   2   3   5   48.60    2.50
   2   3   5   44.20    2.60
   3  -3   5   16.70    0.90
  -3  -3  -5   14.10    1.10
   3  -3   5   14.50    1.00
  -3  -3  -5   14.30    1.10
   3   3   5   14.10    1.10
  -3   3  -5   15.00    1.10
   3   3   5   14.40    1.10
  -3   3  -5   17.60    1.10
  -4  -3  -5    2.00    0.50
   4  -3   5    2.00    0.40
   4  -3   5    2.20    0.40
  -4   3  -5    2.00    0.40
   4   3   5    2.30    0.50
   4   3   5    1.80    0.50
  -4   3  -5    3.00    0.50
  -5  -3  -5    0.80    0.40
  -5  -3  -5    0.60    0.30
   5  -3   5    0.60    0.30
  -5   3  -5    0.00    0.30
   5   3   5    0.50    0.40
  -5   3  -5    0.80    0.30
   6  -3   5    3.10    0.70
   6  -3   5    6.40    0.90
  -6  -3  -5    5.70    0.80
  -6   3  -5    4.50    0.80
  -6   3  -5    4.70    0.80
   6   3   5    4.60    0.80
   6   3   5    6.60    1.00
   7  -3   5   15.80    1.40
   7  -3   5   14.00    1.30
  -7  -3  -5   19.40    1.60
  -7   3  -5   17.50    1.50
  -7   3  -5   13.10    1.50
   7   3   5   13.00    1.60
   7   3   5   15.20    1.50
  -8  -3  -5    0.50    0.40
  -8  -3  -5    1.00    0.70
   8  -3   5    0.70    0.50
   8  -3   5    1.10    0.60
   8   3   5    0.00    0.50
  -8   3  -5    0.40    0.50
  -8   3  -5    0.80    0.40
   8   3   5    0.90    0.60
   9  -3   5    1.70    0.70
   9  -3   5    2.90    0.90
  -9  -3  -5    3.00    0.90
  -9  -3  -5    2.20    0.70
   9   3   5    3.00    1.00
  -9   3  -5    3.20    0.90
  -9   3  -5    2.40    0.80
   9   3   5    2.00    0.80
   9  -4  -5    7.20    1.40
   9  -4  -5   15.30    1.80
  -9  -4   5   11.10    1.60
   9   4  -5    8.00    1.50
   9   4  -5   12.60    1.70
  -9   4   5   11.70    1.60
  -9   4   5    9.30    1.60
  -8  -4   5    4.20    0.70
   8  -4  -5    3.70    0.90
  -8  -4   5    4.30    1.50
   8  -4  -5    2.90    0.80
  -8   4   5    5.50    1.00
   8   4  -5    3.70    0.80
  -8   4   5    6.50    1.20
   8   4  -5    4.50    1.00
  -7  -4   5   12.60    1.10
  -7  -4   5   13.50    1.50
   7  -4  -5   15.80    1.50
   7  -4  -5   15.10    2.40
  -7   4   5   13.20    1.90
   7   4  -5   15.90    1.50
   7   4  -5   12.40    1.50
  -7   4   5   13.50    1.60
  -6  -4   5   13.80    1.20
   6  -4  -5   11.90    1.20
  -6  -4   5   11.00    0.90
  -6   4   5   13.30    1.20
  -6   4   5   11.10    1.40
   6   4  -5   13.10    1.20
   6   4  -5    9.80    1.10
  -5  -4   5    7.70    0.90
  -5  -4   5    6.30    0.50
   5  -4  -5    7.50    0.90
  -5   4   5    6.40    0.90
   5   4  -5    6.20    0.80
   5   4  -5    6.90    0.90
  -5   4   5    6.00    0.90
  -4  -4   5  191.58    8.90
   4  -4  -5  196.68    9.10
  -4   4   5  172.38    9.10
  -4   4   5  189.48    9.00
  -4   4   5  176.78    9.20
   4   4  -5  161.38    9.00
   4   4  -5  184.18    8.90
   3  -4  -5   29.00    1.90
  -3  -4   5   25.30    1.60
   3  -4  -5   27.80    1.80
   3   4  -5   29.10    1.70
  -3   4   5   30.60    1.90
  -3   4   5   28.90    1.90
   3   4  -5   28.40    1.60
  -3   4   5   30.10    1.80
   2  -4  -5   23.60    1.50
   2  -4  -5   21.20    1.50
  -2  -4   5   21.10    1.20
  -2   4   5   21.70    1.40
   2   4  -5   22.90    1.20
   2   4  -5   23.10    1.20
  -2   4   5   25.60    1.60
  -2   4   5   21.80    1.50
   1  -4  -5   54.49    2.90
   1  -4  -5   53.49    2.80
   1  -4  -5   53.49    2.80
   1   4  -5   51.79    2.50
  -1   4   5   48.90    2.90
  -1   4   5   51.79    2.90
   0  -4  -5    7.50    0.70
   0  -4  -5    8.00    0.70
   0  -4  -5    8.00    0.70
   0   4   5    8.50    0.80
   0   4   5    8.10    0.70
  -1  -4  -5    8.30    0.80
   1  -4   5    9.10    0.50
   1  -4   5    8.00    0.50
  -1  -4  -5    8.30    0.70
   1   4   5    8.30    0.70
   1   4   5    7.60    0.80
  -1   4  -5    8.60    0.60
   1   4   5    9.00    0.80
  -2  -4  -5   22.90    1.50
  -2  -4  -5   24.30    1.60
   2  -4   5   23.40    1.30
   2   4   5   25.20    1.50
   2   4   5   22.80    1.60
   2   4   5   21.60    1.50
  -2   4  -5   25.40    1.40
  -2   4  -5   24.10    1.30
  -3  -4  -5   72.89    3.90
  -3  -4  -5   70.49    3.80
   3  -4   5   71.99    3.70
  -3   4  -5   71.89    3.60
   3   4   5   71.99    3.80
   3   4   5   72.59    3.80
  -3   4  -5   72.09    4.00
   3   4   5   69.79    3.90
   4  -4   5  178.18    8.50
  -4  -4  -5  173.28    8.90
  -4  -4  -5  183.88    8.90
   4  -4   5  173.28    8.70
   4   4   5  175.58    8.80
  -4   4  -5  184.38    8.70
   4   4   5  178.38    8.90
  -4   4  -5  177.08    8.80
  -5  -4  -5   73.49    3.90
  -5  -4  -5   76.99    4.10
   5  -4   5   69.19    3.70
   5  -4   5   60.29    3.80
  -5   4  -5   79.39    3.90
   5   4   5   74.19    4.10
  -5   4  -5   72.39    4.00
   5   4   5   70.49    4.00
  -6  -4  -5   15.70    1.30
   6  -4   5   15.40    1.20
  -6  -4  -5   17.40    2.00
   6  -4   5   14.50    1.30
  -6   4  -5   15.20    1.40
  -6   4  -5   17.90    1.40
   6   4   5   14.80    1.40
   6   4   5   15.20    1.40
   7  -4   5    2.50    0.60
  -7  -4  -5    4.00    0.90
  -7   4  -5    2.90    0.70
  -7   4  -5    1.90    0.60
   7   4   5    2.20    0.70
  -8  -4  -5    6.10    1.00
  -8  -4  -5    7.20    1.30
   8  -4   5    6.90    1.10
   8  -4   5    6.80    1.10
   8   4   5   10.00    1.50
  -8   4  -5    7.10    1.20
  -8   4  -5    5.70    1.10
   8   4   5    6.20    1.10
  -9  -4  -5    7.70    1.40
   9  -4   5    4.80    1.00
   9  -4   5    4.20    0.90
  -9  -4  -5    3.40    0.80
   9   4   5    5.30    1.20
  -9   4  -5    3.60    1.00
   9   4   5    4.30    1.10
  -9   4  -5    4.40    1.00
   8  -5  -5   51.29    3.30
   8  -5  -5   47.10    3.50
  -8  -5   5   55.59    3.50
  -8   5   5   46.20    3.60
  -8   5   5   53.39    3.40
   8   5  -5   57.29    3.60
  -7  -5   5    0.50    0.40
  -7  -5   5    1.00    0.30
   7  -5  -5    0.50    0.50
   7  -5  -5    0.80    0.50
   7   5  -5    0.30    0.40
  -7   5   5    0.90    0.60
  -7   5   5    0.30    0.40
   7   5  -5    0.10    0.40
  -6  -5   5   50.69    2.60
   6  -5  -5   49.10    3.10
  -6  -5   5   56.39    3.10
  -6   5   5   50.99    3.10
  -6   5   5   49.10    3.80
   6   5  -5   46.90    2.90
   6   5  -5   54.59    3.40
  -5  -5   5    3.20    0.60
   5  -5  -5    2.30    0.70
   5  -5  -5    3.30    0.70
  -5   5   5    4.00    0.90
  -5   5   5    3.60    0.80
   5   5  -5    2.40    0.50
  -5   5   5    3.70    0.70
   5   5  -5    3.60    0.70
   4  -5  -5   14.70    1.30
   4  -5  -5   15.70    1.20
  -4  -5   5   12.30    1.00
  -4   5   5   14.90    1.40
   4   5  -5   14.80    1.10
   4   5  -5   13.10    1.00
  -4   5   5   13.80    1.30
  -4   5   5   13.80    1.20
   3  -5  -5   31.30    2.00
   3  -5  -5   28.90    1.90
   3   5  -5   32.70    1.70
  -3   5   5   32.20    2.10
  -3   5   5   32.30    1.90
  -3   5   5   30.90    2.10
   2  -5  -5   13.60    1.10
   2  -5  -5   13.40    1.10
  -2  -5   5   12.50    0.80
  -2   5   5   15.20    1.20
   2   5  -5   14.00    0.90
  -2   5   5   12.00    1.10
   1  -5  -5    0.40    0.30
   1  -5  -5    0.20    0.30
  -1   5   5    0.10    0.20
   1   5  -5    0.30    0.10
  -1   5   5    0.30    0.20
   0  -5  -5   49.00    2.60
   0  -5  -5   44.10    2.60
   0   5  -5   45.90    2.30
   0   5   5   44.80    2.60
   0   5  -5   44.80    2.30
   0   5   5   46.40    2.70
  -1  -5  -5    0.50    0.30
  -1  -5  -5    1.50    0.40
   1  -5   5    0.80    0.20
  -1  -5  -5    0.60    0.30
   1  -5   5    1.00    0.20
  -1   5  -5    0.90    0.20
   1   5   5    0.80    0.30
   1   5   5    0.90    0.30
  -2  -5  -5    3.30    0.60
  -2  -5  -5    3.80    0.60
   2   5   5    2.30    0.50
   2   5   5    3.20    0.60
  -2   5  -5    3.30    0.50
   2   5   5    2.70    0.50
   3  -5   5    8.70    0.70
  -3  -5  -5    8.40    1.00
  -3  -5  -5    8.50    1.00
  -3   5  -5    8.70    0.80
  -3   5  -5    9.30    0.70
   3   5   5    9.00    1.00
   3   5   5    9.30    0.90
   3   5   5    6.10    0.90
  -4  -5  -5   22.40    1.70
  -4  -5  -5   20.50    1.50
  -4   5  -5   26.20    1.50
  -4   5  -5   22.70    1.60
   4   5   5   22.20    1.70
   4   5   5   24.20    1.70
   4   5   5   22.10    1.60
  -5  -5  -5    0.20    0.30
   5  -5   5    0.40    0.20
  -5  -5  -5    0.10    0.40
   5  -5   5    0.30    0.30
  -5   5  -5    0.30    0.30
   5   5   5   -0.20    0.20
   5   5   5    0.50    0.40
  -5   5  -5    0.20    0.30
   6  -5   5   20.70    1.30
   6  -5   5   18.70    1.50
  -6  -5  -5   21.20    1.90
  -6  -5  -5   22.10    1.80
  -6   5  -5   20.50    1.70
   6   5   5   19.90    1.80
  -6   5  -5   22.20    1.60
   6   5   5   19.80    1.70
  -7  -5  -5    0.00    0.30
   7  -5   5    0.10    0.40
  -7  -5  -5   -0.50    0.40
   7  -5   5   -0.20    0.20
  -7   5  -5    0.10    0.40
   7   5   5    0.30    0.60
  -7   5  -5   -0.30    0.30
  -8  -5  -5   10.90    1.60
   8  -5   5   11.40    1.10
   8  -5   5    7.40    1.20
  -8  -5  -5    6.90    1.00
  -8   5  -5   11.90    1.50
   8   5   5    6.20    1.20
   8   5   5    9.40    1.50
  -8   5  -5    8.70    1.30
   7  -6  -5    4.00    0.80
   7  -6  -5    1.80    0.80
  -7  -6   5    2.50    0.70
  -7   6   5    2.70    0.70
  -7   6   5    2.00    0.80
  -7   6   5    2.60    0.90
   7   6  -5    2.40    0.80
  -6  -6   5    0.50    0.40
   6  -6  -5    1.20    0.50
   6  -6  -5    1.50    0.70
  -6   6   5    0.70    0.60
  -6   6   5    0.50    0.40
   6   6  -5    0.80    0.50
  -6   6   5    2.40    0.90
   6   6  -5    1.30    0.50
   5  -6  -5    1.50    0.60
  -5  -6   5    0.80    0.40
   5  -6  -5    1.40    0.50
   5   6  -5    1.10    0.40
  -5   6   5    0.30    0.40
   5   6  -5    0.80    0.30
  -5   6   5    1.20    0.60
  -4  -6   5  133.59    6.20
   4  -6  -5  108.19    6.20
   4  -6  -5  120.39    6.10
  -4   6   5  125.39    6.40
   4   6  -5  121.99    6.00
   4   6  -5  112.19    5.80
  -4   6   5  119.39    6.10
  -4   6   5  105.89    6.30
  -3  -6   5    2.00    0.40
   3  -6  -5    2.40    0.60
   3  -6  -5    2.50    0.60
   3  -6  -5    2.50    0.60
  -3   6   5    2.60    0.70
   3   6  -5    1.70    0.40
  -3   6   5    2.40    0.70
  -2  -6   5   56.29    2.70
  -2  -6   5   50.29    2.70
   2  -6  -5   55.59    3.20
   2  -6  -5   58.39    3.20
  -2   6   5   58.59    3.30
   2   6  -5   56.29    2.90
  -2   6   5   53.09    3.20
   1  -6  -5   39.70    2.40
   1   6  -5   38.90    2.10
  -1   6   5   36.30    2.50
  -1   6   5   40.30    2.40
   1   6  -5   40.80    2.10
   0  -6  -5   24.90    1.70
   0   6   5   22.40    1.60
   0   6  -5   24.20    1.40
   0   6   5   23.60    1.70
   0   6  -5   24.10    1.40
  -1  -6  -5  197.48    9.70
  -1   6  -5  194.58    9.40
  -1   6  -5  194.38    9.40
   1   6   5  203.88    9.70
   1   6   5  191.78    9.90
   2  -6   5    0.00    0.20
  -2  -6  -5    0.30    0.30
   2  -6   5    0.20    0.20
  -2  -6  -5    0.10    0.30
  -2  -6  -5    0.10    0.30
   2   6   5    0.10    0.30
  -2   6  -5    0.10    0.20
   2   6   5   -0.10    0.20
  -3  -6  -5    1.70    0.40
   3  -6   5    2.50    0.40
  -3  -6  -5    2.70    0.60
   3   6   5    1.80    0.60
   3   6   5    2.50    0.60
   3   6   5    2.30    0.60
  -3   6  -5    2.20    0.50
  -4  -6  -5   13.70    1.20
  -4  -6  -5   16.00    1.40
   4   6   5   16.50    1.50
   4   6   5   13.40    1.30
  -4   6  -5   18.50    2.30
  -4   6  -5   16.50    1.10
  -5  -6  -5   17.40    1.50
   5  -6   5   16.10    1.30
   5   6   5   14.40    1.50
   5   6   5   19.00    1.50
  -5   6  -5   14.20    1.40
   5   6   5   15.30    1.40
  -5   6  -5   18.20    1.30
  -6  -6  -5   42.40    2.70
  -6  -6  -5   48.70    3.00
   6  -6   5   41.10    2.70
  -6   6  -5   43.00    2.90
   6   6   5   36.70    2.90
   6   6   5   43.70    2.80
   6   6   5   50.49    3.10
  -6   6  -5   45.20    3.30
  -7  -6  -5   14.00    1.70
  -7   6  -5   14.00    2.40
  -7   6  -5   13.30    1.40
   7   6   5    9.10    1.40
   7   6   5   15.30    1.90
   6  -7  -5   46.30    3.20
   6  -7  -5   45.40    2.80
  -6   7   5   51.29    3.40
   6   7  -5   44.70    3.00
  -6   7   5   47.80    2.90
  -6   7   5   42.30    3.30
   5  -7  -5    4.70    1.10
   5  -7  -5    6.80    0.90
  -5  -7   5    7.60    1.20
   5   7  -5    7.80    1.10
  -5   7   5    7.30    1.20
   5   7  -5    7.40    0.70
  -5   7   5    6.00    1.20
  -4  -7   5   10.80    0.90
   4  -7  -5   10.30    1.30
   4  -7  -5   13.40    1.40
   4  -7  -5   12.60    1.10
   4   7  -5   13.10    1.10
  -4   7   5   10.30    1.40
  -4   7   5   12.60    1.60
  -3  -7   5    1.80    0.40
   3  -7  -5    1.90    0.60
   3  -7  -5    1.00    0.60
  -3  -7   5    2.00    0.30
   3   7  -5    2.50    0.50
   3   7  -5    2.20    0.50
  -3   7   5    2.80    0.70
  -3   7   5    0.50    0.50
   2  -7  -5   10.20    1.20
   2  -7  -5   11.10    1.20
  -2   7   5   10.20    1.20
   2   7  -5    9.20    0.80
  -2   7   5    9.60    1.20
   1  -7  -5    1.70    0.50
   1  -7  -5    1.80    0.50
   1   7  -5    1.80    0.40
   1   7  -5    2.20    0.40
  -1   7   5    1.90    0.60
  -1   7   5    2.20    0.60
   0  -7  -5   21.10    1.60
   0  -7  -5   21.00    1.60
   0   7   5   23.60    2.10
   0   7   5   22.70    1.70
   0   7  -5   20.40    1.30
   0   7  -5   21.40    1.30
  -1  -7  -5    1.80    0.50
  -1  -7  -5    1.60    0.50
   1   7   5    0.90    0.50
   1   7   5    1.30    0.50
  -1   7  -5    1.10    0.30
  -1   7  -5    1.50    0.40
  -2  -7  -5    7.60    0.90
  -2  -7  -5    6.60    0.90
   2  -7   5    6.80    0.50
   2  -7   5    6.40    0.50
   2   7   5    5.30    1.00
  -2   7  -5    8.00    0.90
   2   7   5    7.30    0.90
  -2   7  -5    5.40    0.70
   3  -7   5   15.70    1.10
  -3  -7  -5   16.30    1.40
  -3  -7  -5   14.40    1.60
   3  -7   5   17.60    1.20
   3   7   5   16.40    1.40
  -3   7  -5   15.60    1.30
   3   7   5   12.40    2.00
   4  -7   5    5.40    0.70
  -4  -7  -5    6.50    0.80
  -4  -7  -5    6.20    1.00
   4   7   5    6.70    1.00
  -4   7  -5    6.20    0.90
   4   7   5    7.90    1.10
  -5  -7  -5   42.70    2.80
  -5  -7  -5   32.90    2.40
  -5   7  -5   42.40    2.30
   5   7   5   37.50    2.50
   5   7   5   35.60    2.80
   5   7   5   44.00    2.80
  -5   7  -5   40.30    2.70
   6  -7   5    1.20    0.50
  -6  -7  -5    1.30    0.70
  -6   7  -5    2.70    0.60
  -6   7  -5    1.80    0.70
   6   7   5    1.00    0.70
   6   7   5    1.40    0.70
   4  -8  -5    0.60    0.40
   4  -8  -5    0.00    0.50
   4   8  -5   -0.20    0.30
  -4   8   5    0.10    0.40
   4   8  -5   -0.20    0.30
  -4   8   5    0.60    0.60
   3  -8  -5    0.30    0.50
   3  -8  -5    0.70    0.50
   3   8  -5    0.40    0.30
  -3   8   5    1.50    0.60
  -3   8   5    0.50    0.50
   3   8  -5    0.30    0.30
   2  -8  -5    0.20    0.40
   2  -8  -5    0.00    0.40
   2   8  -5    0.10    0.30
  -2   8   5    0.40    0.40
  -2   8   5    0.40    0.40
   2   8  -5    0.00    0.30
   1  -8  -5   39.90    2.50
   1  -8  -5   37.30    2.40
   1   8  -5   36.50    2.20
  -1   8   5   37.40    2.60
  -1   8   5   38.40    2.50
   1   8  -5   38.70    2.20
   0  -8  -5    8.90    1.20
   0  -8  -5   13.60    1.30
   0   8   5   12.30    1.50
   0   8   5   13.30    1.40
   0   8  -5   10.30    0.90
  -1  -8  -5   77.29    4.20
  -1  -8  -5   73.39    4.20
   1   8   5   80.99    4.30
  -1   8  -5   75.89    4.00
  -1   8  -5   72.89    4.00
   1   8   5   71.79    4.40
  -2  -8  -5    1.70    0.60
  -2  -8  -5    1.80    0.60
   2   8   5    2.10    0.60
  -2   8  -5    1.20    0.40
   2   8   5    2.50    0.70
  -2   8  -5    2.00    0.50
  -3  -8  -5    5.90    1.00
  -3  -8  -5    8.70    1.20
  -3   8  -5    5.10    0.80
  -3   8  -5    7.00    1.00
   3   8   5    6.90    1.10
   3   8   5    4.70    1.00
  -4  -8  -5   23.30    1.80
  -4  -8  -5   23.80    2.10
  -4   8  -5   19.20    1.70
   4   8   5   23.90    1.90
  -4   8  -5   25.20    1.90
   4   8   5   19.10    1.90
 -10   0   6   12.30    1.70
  10   0  -6   13.60    2.00
 -10   0   6   15.40    1.90
  10   0  -6   12.50    1.70
  -9   0   6   -0.60    0.40
   9   0  -6   -0.40    0.40
  -9   0   6    0.30    0.40
   9   0  -6   -0.30    0.40
   8   0  -6    1.50    0.60
  -8   0   6    2.30    0.70
   8   0  -6    2.50    0.80
  -8   0   6    2.40    0.70
   7   0  -6   -0.40    0.30
  -7   0   6   -0.10    0.40
   7   0  -6    0.00    0.30
  -6   0   6    7.90    1.10
  -6   0   6   11.10    1.20
   6   0  -6   12.50    1.50
   6   0  -6    7.10    1.00
  -5   0   6    0.00    0.20
   5   0  -6    0.20    0.30
   5   0  -6    0.00    0.20
  -5   0   6    0.00    0.20
  -4   0   6   74.09    4.00
  -4   0   6   74.49    4.00
   4   0  -6   81.49    4.10
   4   0  -6   77.79    4.00
  -3   0   6    0.10    0.20
   3   0  -6    0.00    0.20
  -3   0   6    0.10    0.20
   3   0  -6    0.00    0.20
  -2   0   6 4610.54  268.67
  -2   0   6 4517.85  222.68
   2   0  -6 4512.15  221.88
  -1   0   6   -0.10    0.10
  -1   0   6   -0.10    0.10
   1   0  -6   -0.10    0.10
  -1   0   6   -0.10    0.10
   1   0  -6    0.20    0.20
   1   0  -6   -0.10    0.10
   0   0  -6  546.05   53.59
   0   0   6  510.65   52.19
   0   0  -6  563.54   32.50
   1   0   6    0.10    0.10
   1   0   6   -0.10    0.10
   1   0   6    0.00    0.10
  -1   0  -6    0.00    0.10
  -1   0  -6    0.10    0.10
  -1   0  -6    0.10    0.10
   2   0   6   21.40    1.30
   2   0   6   20.70    1.30
   2   0   6   23.70    1.30
  -2   0  -6   22.90    1.30
  -2   0  -6   19.40    1.20
  -3   0  -6    0.10    0.10
   3   0   6   -0.10    0.20
  -3   0  -6    0.00    0.20
   3   0   6    0.10    0.20
  -4   0  -6    7.30    0.70
   4   0   6    5.90    0.80
  -4   0  -6    7.60    0.90
   4   0   6    8.20    0.80
   5   0   6    0.30    0.30
  -5   0  -6    0.00    0.10
  -5   0  -6    0.00    0.20
   5   0   6    0.00    0.30
  -6   0  -6   30.00    2.00
   6   0   6   26.60    1.90
   6   0   6   29.60    2.00
   7   0   6   -0.10    0.30
  -7   0  -6    0.30    0.40
   7   0   6    0.30    0.30
  -7   0  -6   -0.10    0.10
   8   0   6    0.00    0.40
  -8   0  -6    0.40    0.30
  -8   0  -6    0.40    0.50
   8   0   6    0.90    0.50
   9   0   6    0.00    0.40
   9   0   6    0.20    0.50
  -9   0  -6    0.20    0.40
  -9   0  -6    0.80    0.60
 -10   0  -6    8.60    1.40
  10   0   6    7.50    1.30
  10   0   6    9.80    1.50
 -10   0  -6    6.70    1.30
  10  -1  -6    5.10    1.10
 -10  -1   6    3.60    0.90
 -10  -1   6    4.90    1.10
  10   1  -6    3.90    1.00
 -10   1   6    3.20    1.00
 -10   1   6    5.00    1.10
  10   1  -6    4.80    1.20
  -9  -1   6    1.30    0.50
  -9  -1   6    1.60    0.70
   9  -1  -6    0.70    0.60
   9  -1  -6    2.80    0.90
  -9   1   6    1.60    0.60
  -9   1   6    1.20    0.60
   9   1  -6    1.20    0.70
   9   1  -6    1.80    0.70
   8  -1  -6   43.70    3.00
   8  -1  -6   38.20    2.80
  -8  -1   6   46.90    2.90
  -8   1   6   38.50    2.80
   8   1  -6   45.20    3.00
   8   1  -6   38.70    2.90
  -8   1   6   40.30    2.80
  -7  -1   6   62.69    3.70
   7  -1  -6   58.69    3.60
  -7  -1   6   61.39    3.50
   7  -1  -6   56.79    3.70
   7   1  -6   63.69    3.70
  -7   1   6   60.89    3.60
   7   1  -6   58.59    3.50
   6  -1  -6  147.69    7.80
  -6  -1   6  162.08    7.80
   6  -1  -6  157.58    7.90
  -6  -1   6  147.39    7.70
  -6   1   6  142.39    7.80
  -6   1   6  165.08    8.70
   6   1  -6  148.99    7.70
   6   1  -6  160.08    7.90
   5  -1  -6   15.10    1.30
   5  -1  -6   16.00    1.30
  -5  -1   6   14.40    1.20
  -5  -1   6   18.70    1.30
   5   1  -6   17.10    1.30
  -5   1   6   16.80    1.30
  -5   1   6   17.70    1.30
   5   1  -6   17.00    1.30
  -4  -1   6    8.10    0.80
   4  -1  -6    8.80    0.90
  -4  -1   6    9.20    0.80
   4  -1  -6    7.50    0.90
   4   1  -6    9.10    0.80
  -4   1   6    9.00    0.80
  -4   1   6    9.60    0.90
   4   1  -6    9.60    0.90
   3  -1  -6    0.50    0.30
  -3  -1   6    0.30    0.20
   3  -1  -6    0.10    0.20
  -3  -1   6   -0.30    0.10
   3   1  -6    0.20    0.20
   3   1  -6    0.00    0.20
  -3   1   6    0.10    0.20
  -3   1   6    0.20    0.20
   2  -1  -6  114.09    5.70
  -2  -1   6  121.39    5.60
  -2  -1   6  121.09    5.70
  -2  -1   6  116.39    5.70
   2  -1  -6  115.59    5.80
   2   1  -6  122.69    5.70
  -2   1   6  117.69    5.80
  -2   1   6  114.09    5.70
  -2   1   6  115.09    5.80
   2   1  -6  109.49    5.60
  -1  -1   6  139.69    6.50
   1  -1  -6  136.79    6.60
   1  -1  -6  130.99    6.60
  -1  -1   6  132.19    6.40
  -1  -1   6  141.39    6.40
   1   1  -6  129.79    6.50
   1   1  -6  144.09    6.50
  -1   1   6  136.29    6.60
  -1   1   6  136.49    6.60
   1   1  -6  137.29    6.50
   0  -1   6    1.60    0.20
   0  -1  -6    1.80    0.30
   0  -1   6    1.90    0.20
   0  -1  -6    1.80    0.30
   0  -1   6    1.70    0.20
   0   1   6    1.20    0.30
   0   1   6    1.20    0.30
   0   1  -6    1.80    0.20
   0   1  -6    1.60    0.20
   0   1   6    1.30    0.30
   0   1  -6    1.50    0.20
   0   1  -6    1.60    0.20
   1  -1   6  111.79    5.30
   1  -1   6  112.49    5.30
   1  -1   6  110.59    5.30
  -1  -1  -6  109.89    5.50
  -1  -1  -6  117.19    5.40
  -1   1  -6  113.29    5.30
   1   1   6  107.89    5.40
   1   1   6  111.09    5.40
  -1   1  -6  106.99    5.30
   1   1   6  108.39    5.40
  -2  -1  -6   44.70    2.40
  -2  -1  -6   46.20    2.40
   2  -1   6   43.40    2.30
   2  -1   6   44.60    2.40
   2  -1   6   46.90    2.40
   2   1   6   44.60    2.40
  -2   1  -6   46.40    2.40
  -2   1  -6   49.00    2.40
   2   1   6   42.60    2.40
   2   1   6   46.30    2.50
  -3   1  -6  702.03   32.10
  -3   1  -6  670.83   32.10
  -4  -1  -6   74.29    3.90
   4  -1   6   65.49    3.70
  -4  -1  -6   68.19    3.80
   4  -1   6   76.89    3.90
  -4   1  -6   68.29    3.80
   4   1   6   74.09    3.90
  -4   1  -6   79.09    3.90
  -5  -1  -6   35.30    2.20
   5  -1   6   31.80    2.10
  -5  -1  -6   32.40    2.00
   5   1   6   35.60    2.20
  -5   1  -6   35.40    2.20
  -5   1  -6   31.60    2.10
   5   1   6   32.20    2.10
  -6  -1  -6   62.69    3.50
   6  -1   6   57.79    3.40
  -6   1  -6   57.39    3.40
   6   1   6   56.99    3.40
   6   1   6   55.99    3.30
   7  -1   6    5.40    0.90
  -7  -1  -6    5.90    1.00
  -7  -1  -6    4.80    0.80
   7  -1   6    5.20    0.90
   7   1   6    6.70    1.00
  -7   1  -6    5.80    1.00
   7   1   6    6.20    1.10
  -8  -1  -6    0.70    0.60
  -8  -1  -6    1.60    0.50
   8  -1   6    1.70    0.60
   8  -1   6    2.10    0.70
   8   1   6    3.40    0.90
  -8   1  -6    1.90    0.70
  -8   1  -6    1.90    0.60
   8   1   6    1.10    0.50
   9  -1   6    8.90    1.30
  -9  -1  -6   12.20    1.70
  -9  -1  -6    9.50    1.30
   9  -1   6   10.50    1.60
  -9   1  -6    8.00    1.40
   9   1   6   10.10    1.50
   9   1   6    8.40    1.30
  -9   1  -6    8.00    1.20
 -10  -1  -6   21.90    2.10
  10  -1   6   23.70    2.20
 -10  -1  -6   29.00    2.50
  10  -1   6   30.50    2.50
  10   1   6   24.40    2.20
 -10   1  -6   22.40    2.20
  10   1   6   25.00    2.40
 -10   1  -6   28.60    2.50
  10  -2  -6   10.20    1.60
  10  -2  -6   16.90    2.10
 -10  -2   6   14.40    1.90
 -10   2   6   18.20    2.10
 -10   2   6   10.70    1.60
  10   2  -6    8.80    1.50
  10   2  -6   16.00    2.10
   9  -2  -6    0.50    0.50
  -9  -2   6    0.40    0.40
  -9  -2   6    0.50    0.60
   9  -2  -6    0.00    0.50
  -9   2   6    1.00    0.60
   9   2  -6    0.80    0.60
  -9   2   6    0.20    0.50
   9   2  -6   -0.10    0.40
   8  -2  -6    3.80    0.90
  -8  -2   6    3.00    0.80
   8  -2  -6    3.20    0.80
   8   2  -6    1.90    0.60
   8   2  -6    1.70    0.70
  -8   2   6    1.90    0.70
  -8   2   6    3.10    0.80
   7  -2  -6    5.60    1.00
  -7  -2   6    7.80    1.00
   7  -2  -6    8.10    1.20
  -7  -2   6    6.50    1.10
  -7   2   6    7.40    1.10
   7   2  -6    8.60    1.10
   7   2  -6    5.20    0.90
  -7   2   6    7.40    1.10
  -6  -2   6   60.19    3.50
   6  -2  -6   60.69    3.60
  -6  -2   6   53.69    3.30
   6  -2  -6   65.79    3.70
  -6   2   6   61.99    3.50
   6   2  -6   64.99    3.60
   6   2  -6   59.59    3.40
   5  -2  -6   11.80    1.10
  -5  -2   6   10.80    1.00
  -5  -2   6    9.80    0.80
   5  -2  -6   11.80    1.10
   5   2  -6    9.90    0.90
  -5   2   6   11.10    1.00
  -5   2   6    9.20    1.20
   5   2  -6   12.20    1.10
   4  -2  -6    6.10    0.80
  -4  -2   6    5.10    0.50
   4  -2  -6    5.10    0.70
  -4   2   6    3.90    0.60
   4   2  -6    6.60    0.80
   4   2  -6    5.40    0.60
  -4   2   6    5.50    0.70
  -3  -2   6    8.70    0.70
   3  -2  -6    9.70    0.80
   3  -2  -6    8.90    0.80
  -3  -2   6    9.40    0.70
  -3   2   6    7.80    0.80
  -3   2   6    9.80    0.80
  -3   2   6    6.80    0.80
   3   2  -6    8.60    0.80
   3   2  -6    9.40    0.70
   2  -2  -6  222.88   10.60
   2  -2  -6  224.38   10.60
  -2   2   6  227.68   10.60
  -2   2   6  211.38   10.70
  -2   2   6  216.88   10.70
   2   2  -6  232.18   10.50
   2   2  -6  211.88   10.40
   1  -2  -6   46.50    2.40
   1  -2  -6   43.60    2.50
   1  -2  -6   48.10    2.50
   1  -2  -6   42.70    2.40
  -1  -2   6   43.70    2.20
  -1   2   6   45.60    2.40
   1   2  -6   43.60    2.20
   1   2  -6   44.50    2.20
   1   2  -6   45.90    2.20
  -1   2   6   45.50    2.50
   0  -2  -6  122.89    6.00
   0  -2  -6  129.39    6.10
   0  -2  -6  123.79    6.00
   0   2   6  122.59    6.00
   0   2   6  120.99    6.10
   1  -2   6  462.65   27.50
  -1  -2  -6  452.85   32.70
  -1  -2  -6  363.36   63.19
   1  -2   6  496.85   26.50
   1   2   6  472.15   73.29
  -1   2  -6  476.35   46.60
   1   2   6  432.06   32.00
  -1   2  -6  518.15   43.80
   2  -2   6  110.29    5.10
   2  -2   6  104.59    5.10
  -2  -2  -6  102.79    5.30
   2  -2   6  102.59    5.10
  -2  -2  -6  114.29    5.30
   2   2   6  107.79    5.30
   2   2   6  103.69    5.30
  -2   2  -6  107.29    5.20
   2   2   6  103.29    5.40
  -2   2  -6  107.39    5.20
   3  -2   6  409.86   18.70
  -3  -2  -6  407.76   18.90
  -3  -2  -6  397.56   18.80
   3  -2   6  382.76   18.70
   3   2   6  393.36   18.80
  -3   2  -6  381.46   18.70
  -3   2  -6  407.96   18.80
   3   2   6  398.56   18.80
  -4  -2  -6   64.89    3.40
  -4  -2  -6   60.29    3.30
   4  -2   6   61.09    3.30
   4  -2   6   59.29    3.30
  -4   2  -6   65.79    3.40
  -4   2  -6   58.39    3.30
   4   2   6   68.19    3.50
  -5  -2  -6    3.60    0.60
  -5  -2  -6    2.70    0.60
   5  -2   6    3.60    0.60
   5  -2   6    3.50    0.60
  -5   2  -6    3.70    0.60
   5   2   6    4.60    0.70
   5   2   6    4.70    0.80
  -6  -2  -6  184.08    9.20
   6  -2   6  188.48    9.10
  -6   2  -6  190.98    9.20
   6   2   6  182.98    9.20
  -6   2  -6  167.38    9.10
   6   2   6  174.28    9.10
   7  -2   6    0.60    0.40
  -7  -2  -6    0.70    0.40
  -7  -2  -6    1.70    0.60
  -7   2  -6    0.70    0.40
   7   2   6    1.20    0.50
   7   2   6    0.50    0.40
  -7   2  -6    0.60    0.50
  -8  -2  -6   21.00    1.90
   8  -2   6   19.30    1.70
  -8  -2  -6   19.80    1.70
   8  -2   6   22.50    1.90
   8   2   6   21.50    2.90
  -8   2  -6   20.60    1.80
   8   2   6   20.70    1.80
  -8   2  -6   22.10    2.60
  -9  -2  -6    3.50    1.00
  -9  -2  -6    3.00    0.80
   9  -2   6    3.60    0.90
   9   2   6    4.40    1.10
  -9   2  -6    2.60    0.80
   9   2   6    2.60    0.80
 -10  -2  -6   23.40    2.50
 -10  -2  -6   18.20    2.10
  10  -2   6   20.70    2.00
  10  -2   6   15.60    2.10
  10   2   6   18.00    2.10
 -10   2  -6   21.00    2.00
 -10   2  -6   18.90    2.40
  10   2   6   16.50    2.30
   9  -3  -6   13.60    1.80
  -9  -3   6   13.70    1.70
   9  -3  -6   12.50    2.20
   9   3  -6   16.20    1.90
  -9   3   6   13.30    1.90
   9   3  -6   12.50    1.60
  -9   3   6   12.10    1.60
  -8  -3   6    1.60    0.70
   8  -3  -6    1.10    0.60
   8  -3  -6    1.20    0.60
  -8  -3   6    1.80    0.50
   8   3  -6    1.10    0.50
  -8   3   6    0.80    0.60
  -8   3   6    1.00    0.60
   8   3  -6    1.20    0.60
  -7  -3   6    3.00    0.60
   7  -3  -6    2.10    0.60
  -7  -3   6    4.60    0.80
   7  -3  -6    4.30    0.90
   7   3  -6    2.10    0.60
  -7   3   6    3.50    0.70
  -7   3   6    5.40    1.10
   7   3  -6    4.00    0.90
  -6  -3   6   22.40    1.60
  -6  -3   6   19.10    1.40
   6  -3  -6   21.30    1.70
   6  -3  -6   22.70    1.70
   6   3  -6   20.00    1.60
  -6   3   6   21.80    1.70
   6   3  -6   22.50    1.60
  -5  -3   6   17.50    1.30
   5  -3  -6   16.00    1.40
  -5  -3   6   16.40    1.10
   5   3  -6   16.60    1.30
   5   3  -6   16.40    1.20
  -5   3   6   16.40    1.30
  -4  -3   6    7.20    0.80
   4  -3  -6    8.20    0.90
   4  -3  -6    6.90    0.90
  -4   3   6    5.50    0.90
  -4   3   6    7.70    0.90
   4   3  -6    8.00    0.80
   4   3  -6    7.60    0.70
   3  -3  -6   62.39    3.60
  -3  -3   6   68.89    3.50
   3  -3  -6   68.19    3.70
  -3   3   6   67.69    3.60
  -3   3   6   66.99    3.70
   3   3  -6   70.49    3.50
  -3   3   6   75.39    3.80
   3   3  -6   68.29    3.40
  -2  -3   6    0.20    0.10
   2  -3  -6   -0.10    0.20
   2  -3  -6    0.20    0.20
  -2   3   6    0.00    0.20
   2   3  -6    0.00    0.10
  -2   3   6    0.10    0.20
  -2   3   6    0.10    0.20
   2   3  -6    0.10    0.10
   1  -3  -6   98.29    5.10
   1  -3  -6  103.99    5.10
   1  -3  -6  102.39    5.10
  -1   3   6  103.49    5.20
  -1   3   6  101.29    5.20
   0  -3  -6   51.19    2.60
   0  -3  -6   48.20    2.70
   0  -3  -6   47.20    2.70
   0  -3  -6   48.20    2.60
   0   3   6   49.80    2.60
   0   3   6   48.00    2.70
   1  -3   6    2.40    0.20
  -1  -3  -6    2.20    0.40
  -1  -3  -6    2.00    0.40
   1   3   6    2.10    0.40
  -1   3  -6    2.60    0.20
  -1   3  -6    2.50    0.20
   1   3   6    1.80    0.40
   1   3   6    3.30    0.50
  -2  -3  -6   27.20    1.70
   2  -3   6   27.10    1.50
  -2  -3  -6   30.50    1.80
   2   3   6   27.30    1.70
  -2   3  -6   28.60    1.50
   2   3   6   29.50    1.70
  -2   3  -6   29.70    1.60
   3  -3   6   28.90    1.50
   3  -3   6   27.20    1.70
  -3  -3  -6   31.30    1.90
  -3  -3  -6   28.40    1.80
   3  -3   6   30.00    1.60
   3   3   6   32.20    1.90
  -3   3  -6   31.40    1.70
  -3   3  -6   28.00    1.70
   3   3   6   27.70    1.80
   3   3   6   28.00    1.90
  -4  -3  -6    7.70    0.90
  -4  -3  -6    5.40    0.80
   4  -3   6    7.20    0.60
   4  -3   6    7.50    0.80
  -4   3  -6    7.50    0.80
   4   3   6    7.70    0.90
  -4   3  -6    6.50    0.80
   4   3   6    5.00    1.00
  -5  -3  -6   61.59    3.60
   5  -3   6   69.89    3.60
  -5  -3  -6   66.39    3.80
   5   3   6   65.29    3.70
  -5   3  -6   67.59    3.70
   5   3   6   66.89    3.70
  -5   3  -6   62.39    3.60
  -6  -3  -6  313.57   14.50
   6  -3   6  301.87   14.20
   6  -3   6  269.47   14.20
   6   3   6  280.17   14.30
  -6   3  -6  270.77   14.30
   6   3   6  305.97   14.50
  -6   3  -6  314.77   14.40
  -7  -3  -6  101.99    5.60
   7  -3   6  102.49    5.40
  -7  -3  -6   94.19    5.30
   7  -3   6   87.09    5.30
  -7   3  -6  106.89    5.50
  -7   3  -6  100.69    5.50
   7   3   6   94.69    5.40
   7   3   6  105.79    5.60
   8  -3   6    8.00    1.20
  -8  -3  -6    7.80    1.10
  -8  -3  -6    9.60    1.40
   8  -3   6    9.40    1.30
  -8   3  -6    8.50    1.30
   8   3   6   12.30    1.50
  -8   3  -6   10.60    1.40
   8   3   6   10.50    1.50
   9  -3   6    7.50    1.20
  -9  -3  -6    9.20    1.40
   9  -3   6    8.90    1.30
  -9  -3  -6    7.80    1.30
   9   3   6    8.30    1.40
  -9   3  -6    7.90    1.30
   9   3   6    6.00    1.20
  -9   3  -6    7.50    1.30
   9  -4  -6    0.40    0.50
   9  -4  -6    0.60    0.70
  -9  -4   6    0.90    0.70
  -9   4   6    0.30    0.50
  -9   4   6    0.00    0.50
   9   4  -6    0.40    0.60
  -8  -4   6    0.50    0.40
  -8  -4   6   -0.10    0.50
   8  -4  -6    0.00    0.40
   8  -4  -6    0.20    0.50
   8   4  -6    0.70    0.60
  -8   4   6    0.40    0.50
   8   4  -6    0.20    0.40
  -8   4   6    0.10    0.40
  -7  -4   6   12.40    1.40
   7  -4  -6    9.90    1.40
   7  -4  -6   10.50    1.30
  -7  -4   6   10.80    0.90
   7   4  -6   12.60    1.50
  -7   4   6    7.90    1.30
   7   4  -6    9.50    1.30
  -6  -4   6    6.10    0.60
  -6  -4   6    7.30    1.00
   6  -4  -6    8.10    1.10
   6  -4  -6    6.50    1.00
   6   4  -6    8.40    1.10
  -6   4   6    5.70    1.00
  -6   4   6    7.40    1.00
   6   4  -6    6.90    0.90
  -5  -4   6   19.70    1.10
   5  -4  -6   15.30    1.40
  -5  -4   6   17.10    1.00
  -5   4   6   17.00    1.40
   5   4  -6   17.60    1.20
  -5   4   6   17.00    1.50
   5   4  -6   17.40    1.40
   4  -4  -6   13.80    1.20
  -4  -4   6   13.80    1.00
  -4   4   6   13.10    1.10
   4   4  -6   13.70    1.00
  -4   4   6   13.80    1.30
   4   4  -6   13.70    1.10
  -4   4   6   16.00    1.40
   3  -4  -6    6.10    0.80
  -3  -4   6    7.60    0.80
   3  -4  -6    6.10    0.90
  -3   4   6    6.80    0.90
   3   4  -6    5.80    0.50
  -3   4   6    7.90    1.00
   3   4  -6    5.90    0.60
  -2  -4   6    5.90    0.50
   2  -4  -6    7.20    0.80
   2  -4  -6    6.50    0.80
  -2   4   6    7.50    0.90
  -2   4   6    6.20    0.80
   2   4  -6    7.50    0.50
   2   4  -6    6.20    0.40
  -2   4   6    6.90    0.80
   1  -4  -6   17.90    1.30
   1  -4  -6   19.60    1.30
   1  -4  -6   18.50    1.30
  -1   4   6   18.60    1.30
  -1   4   6   15.80    1.30
   0  -4  -6   27.60    1.70
   0  -4  -6   26.30    1.70
   0  -4  -6   28.20    1.70
   0   4   6   26.80    1.70
   0   4   6   28.90    1.70
  -1  -4  -6   39.20    2.30
  -1  -4  -6   41.30    2.30
  -1   4  -6   40.30    2.00
   1   4   6   42.00    2.30
   1   4   6   41.70    2.30
   1   4   6   39.80    2.40
  -2  -4  -6   11.10    0.90
  -2  -4  -6   10.10    0.90
   2  -4   6   11.20    0.70
   2   4   6   10.20    1.00
  -2   4  -6   11.50    0.70
   2   4   6   12.10    1.00
   2   4   6   11.80    0.90
  -2   4  -6   11.40    0.80
   3  -4   6  128.29    6.30
  -3  -4  -6  128.49    6.50
  -3  -4  -6  128.79    6.40
  -3   4  -6  131.09    7.00
   3   4   6  127.79    6.50
   3   4   6  119.89    6.60
  -3   4  -6  129.59    6.30
   3   4   6  131.19    6.50
   4  -4   6   20.50    1.40
   4  -4   6   22.00    1.20
  -4  -4  -6   20.80    1.50
  -4  -4  -6   21.50    1.60
   4   4   6   23.60    1.60
  -4   4  -6   23.40    1.50
  -4   4  -6   22.40    1.50
   4   4   6   24.40    1.60
   5  -4   6   18.60    1.20
  -5  -4  -6   18.50    1.40
  -5  -4  -6   20.30    1.60
  -5   4  -6   19.90    1.50
   5   4   6   19.90    1.60
  -5   4  -6   20.70    1.50
   5   4   6   20.60    1.50
   6  -4   6   20.50    1.50
  -6  -4  -6   19.20    1.70
  -6   4  -6   21.20    1.60
   6   4   6   19.80    1.70
  -6   4  -6   18.10    1.50
   6   4   6   18.20    1.60
   7  -4   6   21.50    1.60
   7  -4   6   18.90    1.80
  -7  -4  -6   19.00    1.60
  -7  -4  -6   25.40    2.00
  -7   4  -6   22.90    1.90
  -7   4  -6   21.30    2.50
   7   4   6   22.30    1.90
   7   4   6   20.40    1.80
   8  -4   6   13.60    1.30
  -8  -4  -6   12.00    1.50
   8  -4   6   11.30    1.40
  -8  -4  -6   11.30    1.60
   8   4   6   12.80    1.60
  -8   4  -6   11.60    1.60
   8   4   6   11.40    1.50
  -8   4  -6   13.40    1.60
   9  -4   6    0.20    0.60
  -9  -4  -6    0.80    0.80
  -9  -4  -6    0.30    0.50
   9  -4   6    1.30    0.60
  -9   4  -6    0.80    0.70
   9   4   6    0.60    0.70
   9   4   6    1.00    0.70
  -9   4  -6    0.70    0.70
   8  -5  -6   -0.10    0.50
  -8  -5   6   -0.20    0.50
   8  -5  -6    1.00    0.60
  -8   5   6    0.00    0.50
  -8   5   6    0.20    0.60
   8   5  -6   -0.10    0.40
  -7  -5   6   26.70    1.60
   7  -5  -6   26.20    2.10
  -7  -5   6   25.90    2.00
   7  -5  -6   25.70    2.10
   7   5  -6   25.70    1.90
  -7   5   6   24.90    2.40
   7   5  -6   25.10    2.10
  -7   5   6   28.90    2.10
  -7   5   6   24.70    2.20
   6  -5  -6    1.60    0.60
  -6  -5   6    2.10    0.60
   6  -5  -6    1.50    0.60
   6   5  -6    2.70    0.70
  -6   5   6    1.90    0.70
  -6   5   6    1.40    0.60
   6   5  -6    1.80    0.50
   5  -5  -6    6.10    0.90
   5  -5  -6    4.50    0.90
  -5  -5   6    5.60    0.80
  -5   5   6    4.90    0.90
   5   5  -6    5.20    0.80
  -5   5   6    5.70    0.90
  -5   5   6    3.90    0.90
   5   5  -6    4.90    0.70
  -4  -5   6  172.48    8.10
   4  -5  -6  169.78    8.40
  -4   5   6  162.28    8.50
  -4   5   6  168.08    8.30
  -4   5   6  164.38    8.60
   4   5  -6  167.58    8.20
   4   5  -6  158.68    8.00
   3  -5  -6  135.29    7.20
  -3  -5   6  133.19    6.60
  -3   5   6  131.39    7.10
  -3   5   6  139.19    6.90
   3   5  -6  134.09    6.50
   3   5  -6  143.99    6.70
  -3   5   6  139.99    7.10
   2  -5  -6    1.80    0.50
   2  -5  -6    1.60    0.40
  -2  -5   6    1.90    0.20
   2   5  -6    2.20    0.30
  -2   5   6    2.50    0.60
  -2   5   6    2.10    0.60
   1  -5  -6  261.67   11.80
   1  -5  -6  243.88   11.80
   1   5  -6  237.78   11.40
  -1   5   6  241.68   11.80
  -1   5   6  228.68   11.80
   0  -5  -6   19.80    1.30
   0  -5  -6   15.50    1.30
   0   5  -6   16.70    0.90
   0   5   6   17.10    1.30
   0   5   6   18.70    1.40
  -1  -5  -6    1.90    0.50
  -1  -5  -6    2.20    0.50
  -1   5  -6    2.50    0.30
   1   5   6    3.20    0.60
   1   5   6    1.90    0.50
   2  -5   6    7.00    0.50
  -2  -5  -6    7.80    0.90
  -2  -5  -6    9.70    1.00
   2   5   6    9.60    1.00
   2   5   6    8.50    1.00
  -2   5  -6    8.60    0.70
   2   5   6    7.60    1.00
   3  -5   6   48.10    2.70
  -3  -5  -6   50.89    2.90
  -3  -5  -6   53.99    3.00
   3   5   6   50.19    3.10
  -3   5  -6   51.99    2.60
   3   5   6   54.29    3.00
   3   5   6   51.29    3.00
  -3   5  -6   50.59    2.80
  -4  -5  -6    0.60    0.40
  -4  -5  -6    0.70    0.40
  -4   5  -6    1.00    0.30
   4   5   6    0.90    0.40
   4   5   6    0.70    0.40
  -4   5  -6    0.70    0.30
   4   5   6    1.00    0.40
  -5  -5  -6    2.00    0.60
   5  -5   6    2.50    0.50
  -5  -5  -6    2.80    0.60
   5   5   6    3.20    0.70
   5   5   6    1.90    0.60
   5   5   6    1.30    0.60
  -5   5  -6    1.60    0.50
  -5   5  -6    2.30    0.50
   6  -5   6    3.70    0.70
  -6  -5  -6    4.90    1.00
  -6  -5  -6    2.10    0.70
   6  -5   6    4.50    0.50
  -6   5  -6    3.40    0.70
  -6   5  -6    3.30    0.70
   6   5   6    3.40    0.80
   6   5   6    4.60    0.80
  -7  -5  -6    2.80    0.80
   7  -5   6    3.30    0.80
   7  -5   6    4.80    0.70
  -7   5  -6    2.00    0.70
   7   5   6    4.20    1.00
  -7   5  -6    2.40    0.70
   7   5   6    3.30    0.80
   8  -5   6    2.20    0.70
   8  -5   6    3.40    0.70
  -8  -5  -6    3.60    1.00
  -8  -5  -6    2.40    0.70
   8   5   6    4.10    1.10
  -8   5  -6    3.00    0.90
   8   5   6    3.50    0.90
  -8   5  -6    3.00    0.80
   7  -6  -6   34.60    2.70
   7  -6  -6   35.10    2.50
  -7  -6   6   37.60    2.50
  -7   6   6   35.30    2.50
   7   6  -6   39.50    2.70
  -7   6   6   38.50    3.00
  -7   6   6   40.50    3.00
  -6  -6   6   72.59    4.00
   6  -6  -6   65.79    4.20
   6  -6  -6   67.99    4.00
  -6   6   6   76.19    4.40
   6   6  -6   65.09    3.70
   6   6  -6   68.39    4.00
  -6   6   6   72.29    4.00
  -6   6   6   65.49    4.30
   5  -6  -6   10.60    1.40
  -5  -6   6   10.90    1.00
   5  -6  -6   10.90    1.30
  -5   6   6   10.10    1.40
   5   6  -6   10.50    1.10
  -5   6   6   11.10    1.30
   5   6  -6    9.90    0.90
  -5   6   6    9.20    1.40
   4  -6  -6   20.30    1.50
   4  -6  -6   18.20    1.60
  -4   6   6   20.30    1.50
  -4   6   6   21.20    1.70
   4   6  -6   18.70    1.20
  -4   6   6   18.60    1.70
   4   6  -6   19.50    1.40
   3  -6  -6   28.30    2.00
   3  -6  -6   29.00    2.00
   3  -6  -6   30.00    1.90
   3   6  -6   29.90    1.90
  -3   6   6   31.20    2.10
  -3   6   6   28.00    2.10
   2  -6  -6   40.70    2.50
   2  -6  -6   44.50    2.50
  -2   6   6   41.20    2.80
   2   6  -6   40.60    2.20
  -2   6   6   36.70    2.50
   1  -6  -6   53.69    3.00
   1  -6  -6   47.90    2.90
  -1   6   6   54.79    3.00
  -1   6   6   49.30    3.00
   1   6  -6   48.40    2.60
   1   6  -6   51.79    2.60
   0  -6  -6    0.90    0.40
   0  -6  -6    1.00    0.40
   0   6  -6    0.60    0.20
   0   6   6    1.30    0.40
   0   6  -6    0.60    0.20
   0   6   6    1.00    0.40
  -1  -6  -6   17.00    1.30
  -1  -6  -6   16.20    1.20
  -1   6  -6   15.90    1.00
   1   6   6   15.80    1.30
  -1   6  -6   14.00    1.00
   1   6   6   17.50    1.40
  -2  -6  -6    0.00    0.20
   2  -6   6   -0.10    0.10
  -2  -6  -6    0.20    0.30
  -2  -6  -6    0.10    0.30
   2  -6   6   -0.10    0.10
  -2   6  -6   -0.20    0.20
   2   6   6    0.50    0.30
   2   6   6    0.20    0.50
  -3  -6  -6   69.89    3.90
  -3  -6  -6   74.29    4.00
   3  -6   6   69.89    3.60
  -3   6  -6   70.29    3.80
   3   6   6   73.89    4.00
   3   6   6   70.79    3.90
   3   6   6   71.29    4.10
  -4  -6  -6    4.90    0.80
  -4  -6  -6    4.80    0.90
  -4   6  -6    5.30    0.90
   4   6   6    3.80    0.70
   4   6   6    5.80    0.90
  -4   6  -6    5.30    0.60
   4   6   6    4.30    0.90
   5  -6   6    0.00    0.30
  -5  -6  -6    0.30    0.30
  -5  -6  -6   -0.20    0.40
   5   6   6    0.40    0.50
   5   6   6    0.00    0.30
  -5   6  -6    0.00    0.30
   5   6   6   -0.10    0.30
  -5   6  -6    0.20    0.30
  -6  -6  -6    0.50    0.40
  -6  -6  -6   -0.30    0.40
   6  -6   6    0.10    0.40
   6   6   6    0.40    0.50
   6   6   6    0.20    0.40
  -6   6  -6   -0.20    0.40
   6   6   6    0.00    0.40
  -7  -6  -6    0.40    0.60
   7   6   6   -0.10    0.50
  -7   6  -6    0.60    0.50
   7   6   6    0.50    0.80
   7   6   6    1.10    0.70
   6  -7  -6    2.90    0.70
   6  -7  -6    2.70    0.90
   6   7  -6    3.20    0.80
  -6   7   6    4.00    1.00
  -6   7   6    0.70    0.70
  -6   7   6    2.20    0.60
   5  -7  -6    9.20    2.00
  -5  -7   6    9.30    1.40
   5  -7  -6    9.90    1.30
   5  -7  -6    8.60    1.10
  -5   7   6   12.30    1.60
   5   7  -6    9.90    1.20
   5   7  -6    9.10    0.80
  -4  -7   6   11.80    1.10
   4  -7  -6   15.30    1.40
   4  -7  -6   14.60    1.20
   4  -7  -6   15.30    1.70
   4   7  -6   17.40    1.30
  -4   7   6   14.20    1.70
  -4   7   6   16.10    1.60
   3  -7  -6    6.20    0.90
   3  -7  -6    5.30    0.90
  -3   7   6    6.30    1.00
   3   7  -6    6.00    0.70
   2  -7  -6    0.40    0.40
   2  -7  -6    0.40    0.40
  -2   7   6    0.70    0.40
  -2   7   6    0.30    0.40
   2   7  -6    0.30    0.20
   2   7  -6    0.50    0.30
   1  -7  -6   12.80    1.20
   1  -7  -6   12.80    1.20
   1   7  -6   13.40    1.00
  -1   7   6   16.10    1.30
  -1   7   6   13.80    1.30
   1   7  -6   14.20    0.90
   0  -7  -6    0.50    0.40
   0  -7  -6    0.20    0.30
   0   7   6    1.00    0.50
   0   7  -6    0.50    0.20
   0   7   6    0.90    0.40
   0   7  -6    1.00    0.30
  -1  -7  -6  106.89    5.40
  -1  -7  -6  100.79    5.40
   1   7   6  100.59    5.40
  -1   7  -6  106.79    5.10
  -1   7  -6   98.99    5.10
   1   7   6  101.29    5.60
  -2  -7  -6  178.68    8.70
  -2  -7  -6  165.08    8.80
   2   7   6  178.88    8.70
  -2   7  -6  162.48    8.40
   2   7   6  177.38    8.90
  -3  -7  -6   30.20    2.00
   3  -7   6   24.60    1.40
  -3  -7  -6   24.60    1.80
  -3   7  -6   23.70    1.70
   3   7   6   25.10    2.00
   3   7   6   29.40    2.00
   4  -7   6    2.10    0.40
  -4  -7  -6    1.30    0.40
  -4  -7  -6    1.90    0.70
  -4   7  -6    1.40    0.50
   4   7   6    1.60    0.60
   4   7   6    1.20    0.50
   4   7   6    2.60    0.70
  -5  -7  -6    1.30    0.70
   5  -7   6    0.90    0.50
   5   7   6    1.00    0.90
   5   7   6    1.30    0.60
   5   7   6    1.90    0.70
  -5   7  -6    1.30    0.60
  -5   7  -6    1.70    0.40
   6  -7   6    3.20    0.70
  -6  -7  -6    3.50    0.90
  -6   7  -6    5.00    0.70
   6   7   6    2.40    0.90
   6   7   6    5.20    1.00
  -6   7  -6    4.40    1.00
   4  -8  -6    4.30    0.80
   4  -8  -6    3.10    0.90
  -4   8   6    3.70    1.20
  -4   8   6    4.90    1.10
   4   8  -6    2.30    0.90
   3  -8  -6    2.20    0.60
   3  -8  -6    1.30    0.70
   3   8  -6    1.10    0.40
   3   8  -6    1.80    0.50
  -3   8   6    0.80    0.70
  -3   8   6    1.40    0.60
   2  -8  -6   51.29    3.20
   2  -8  -6   50.19    3.20
   2   8  -6   50.69    2.90
  -2   8   6   50.29    3.30
   2   8  -6   57.89    3.00
  -2   8   6   50.99    3.40
   1  -8  -6    2.10    0.60
   1  -8  -6    2.80    0.70
  -1   8   6    3.70    0.80
  -1   8   6    2.40    0.70
   1   8  -6    3.20    0.50
   1   8  -6    2.20    0.50
   0  -8  -6    3.80    0.80
   0  -8  -6    3.80    0.80
   0   8  -6    3.30    0.50
   0   8   6    5.30    0.90
   0   8  -6    3.40    0.50
   0   8   6    2.70    0.70
  -1  -8  -6   -0.20    0.30
  -1  -8  -6    0.50    0.40
   1   8   6   -0.10    0.40
  -1   8  -6   -0.10    0.20
   1   8   6    0.30    0.40
  -1   8  -6    0.30    0.30
  -2  -8  -6    1.70    0.60
  -2  -8  -6    0.90    0.50
   2   8   6    1.00    0.50
  -2   8  -6    0.70    0.40
  -2   8  -6    1.30    0.50
   2   8   6    1.20    0.50
  -3  -8  -6   26.30    2.10
  -3  -8  -6   27.00    2.00
   3   8   6   30.90    2.20
  -3   8  -6   28.10    1.90
   3   8   6   28.40    2.40
  -3   8  -6   27.80    1.90
  10   0  -7    0.60    0.60
  10   0  -7    0.40    0.60
 -10   0   7    0.90    0.70
 -10   0   7    0.50    0.50
  -9   0   7    0.50    0.50
   9   0  -7    0.00    0.40
   9   0  -7    0.30    0.50
  -9   0   7    0.60    0.50
  -8   0   7   -0.10    0.20
   8   0  -7   -0.10    0.30
   8   0  -7    0.20    0.40
  -8   0   7   -0.20    0.40
   7   0  -7   16.20    1.80
   7   0  -7   14.20    1.30
  -7   0   7   13.30    1.50
   6   0  -7    0.10    0.30
  -6   0   7    0.50    0.40
  -6   0   7   -0.20    0.20
   6   0  -7    0.20    0.30
  -5   0   7    5.40    0.80
   5   0  -7    5.40    0.80
   5   0  -7    7.00    1.00
  -5   0   7    6.40    0.90
  -4   0   7    0.20    0.20
  -4   0   7   -0.10    0.20
   4   0  -7   -0.20    0.20
   4   0  -7    0.00    0.20
  -3   0   7  138.79    7.00
  -3   0   7  147.19    6.90
  -3   0   7  139.29    7.00
   3   0  -7  140.59    6.90
   3   0  -7  139.19    7.00
  -2   0   7    0.00    0.10
   2   0  -7   -0.10    0.10
  -2   0   7    0.10    0.20
  -2   0   7   -0.10    0.10
   2   0  -7    0.00    0.20
  -1   0   7  584.84   37.30
  -1   0   7  810.12   92.79
   1   0  -7  597.14   36.40
   0   0  -7    0.00    0.10
   0   0   7    0.10    0.10
   0   0  -7    0.00    0.10
   0   0  -7    0.10    0.10
   0   0  -7   -0.10    0.10
   0   0   7    0.00    0.10
   1   0   7    1.20    0.20
  -1   0  -7    1.50    0.30
   1   0   7    1.40    0.30
   1   0   7    1.70    0.30
  -1   0  -7    1.50    0.30
  -1   0  -7    1.10    0.20
  -2   0  -7    0.00    0.10
   2   0   7    0.00    0.10
   2   0   7    0.00    0.20
  -2   0  -7   -0.10    0.20
   2   0   7    0.10    0.20
   3   0   7  360.86   17.10
   3   0   7  355.16   17.00
  -3   0  -7  364.46   17.10
  -4   0  -7    0.00    0.20
   4   0   7    0.20    0.20
   4   0   7   -0.20    0.20
  -4   0  -7    0.10    0.20
   5   0   7  217.38   11.20
  -5   0  -7  240.08   11.40
   5   0   7  235.78   11.40
  -6   0  -7    0.30    0.40
   6   0   7    0.40    0.40
   6   0   7   -0.10    0.20
   7   0   7    5.30    0.90
   7   0   7    4.90    0.90
  -7   0  -7    6.80    1.10
  -8   0  -7   -0.20    0.40
   8   0   7   -0.20    0.30
   8   0   7   -0.20    0.30
  -8   0  -7    0.50    0.40
  -9   0  -7    5.10    1.10
  -9   0  -7    3.80    0.80
   9   0   7    6.60    1.20
   9   0   7    5.90    1.10
 -10   0  -7    0.20    0.70
  10   0   7    0.30    0.60
 -10   0  -7    0.10    0.50
  10   0   7   -0.20    0.50
 -10  -1   7    6.50    1.20
 -10  -1   7    7.40    1.40
  10  -1  -7    7.50    1.40
  10  -1  -7    7.70    1.80
 -10   1   7    7.40    1.40
  10   1  -7    5.90    1.20
 -10   1   7    7.40    1.40
  10   1  -7    7.60    1.40
   9  -1  -7   -0.10    0.40
   9  -1  -7    0.50    0.50
  -9  -1   7    0.80    0.60
  -9  -1   7    0.70    0.50
   9   1  -7    0.50    0.50
  -9   1   7    0.50    0.60
  -9   1   7    0.00    0.40
   9   1  -7    0.20    0.50
   8  -1  -7    6.30    1.20
   8  -1  -7    5.20    1.00
  -8  -1   7    4.10    0.90
  -8   1   7    5.80    1.10
   8   1  -7    5.90    1.10
   8   1  -7    3.80    0.90
  -8   1   7    3.40    0.80
   7  -1  -7  220.88   12.20
  -7  -1   7  253.87   12.00
   7  -1  -7  251.57   12.10
  -7  -1   7  231.28   11.80
   7   1  -7  254.57   12.10
  -7   1   7  243.78   12.00
   7   1  -7  224.18   11.80
  -6  -1   7   13.40    1.20
   6  -1  -7   13.20    1.30
  -6  -1   7   14.10    1.30
   6  -1  -7   15.10    1.30
   6   1  -7   17.50    1.40
  -6   1   7   13.80    1.30
   6   1  -7   14.60    1.30
   5  -1  -7   16.20    1.30
  -5  -1   7   17.20    1.30
  -5  -1   7   16.10    1.20
   5  -1  -7   15.50    1.30
   5   1  -7   17.30    1.30
   5   1  -7   16.80    1.30
  -5   1   7   15.80    1.30
  -5   1   7   16.10    1.30
   4  -1  -7   -0.20    0.20
  -4  -1   7    0.30    0.20
   4  -1  -7    0.40    0.30
  -4  -1   7    0.00    0.20
   4   1  -7    0.10    0.20
   4   1  -7    0.00    0.20
  -4   1   7    0.20    0.20
  -3  -1   7  123.49    6.10
  -3  -1   7  128.19    6.20
  -3  -1   7  136.19    6.20
   3  -1  -7  117.59    6.20
  -3   1   7  127.29    6.30
   3   1  -7  122.89    6.20
  -3   1   7  129.89    6.20
  -3   1   7  123.29    6.30
   3   1  -7  120.99    6.20
   2  -1  -7   81.89    4.10
   2  -1  -7   79.09    4.10
  -2  -1   7   79.99    4.00
  -2  -1   7   82.09    4.00
  -2  -1   7   80.09    4.00
  -2   1   7   78.99    4.10
   2   1  -7   85.29    4.10
  -2   1   7   75.69    4.10
  -2   1   7   82.89    4.10
   1  -1  -7  390.46   17.60
   1   1  -7  357.06   17.50
   0  -1   7  250.57   11.70
   0  -1  -7  255.97   11.90
   0  -1  -7  250.77   11.90
   0  -1  -7  244.68   11.90
   0  -1   7  242.88   11.80
   0  -1  -7  258.97   12.00
   0   1   7  251.67   12.00
   0   1   7  255.87   11.90
   0   1   7  256.77   11.90
   0   1  -7  259.77   11.80
   0   1  -7  240.98   11.80
   1  -1   7   30.60    1.60
  -1  -1  -7   34.40    1.80
   1  -1   7   31.40    1.60
  -1  -1  -7   29.70    1.70
   1  -1   7   30.10    1.60
  -1   1  -7   32.80    1.60
   1   1   7   32.50    1.70
   1   1   7   30.00    1.70
  -1   1  -7   30.40    1.60
   1   1   7   31.40    1.80
  -1   1  -7   30.50    1.70
   2  -1   7    3.80    0.50
   2  -1   7    3.90    0.40
  -2  -1  -7    3.50    0.50
   2  -1   7    3.10    0.40
  -2  -1  -7    2.50    0.40
   2   1   7    3.80    0.60
  -2   1  -7    2.70    0.40
   2   1   7    3.90    0.50
  -2   1  -7    3.20    0.40
   2   1   7    3.00    0.40
   3  -1   7   16.30    1.10
  -3  -1  -7   19.50    1.30
  -3  -1  -7   17.30    1.20
   3  -1   7   20.00    1.20
   3   1   7   16.00    1.20
   3   1   7   17.40    1.20
  -3   1  -7   17.60    1.20
  -3   1  -7   18.20    1.20
   4  -1   7   63.99    3.30
   4  -1   7   59.09    3.20
  -4  -1  -7   60.29    3.30
   4   1   7   60.69    3.30
  -4   1  -7   64.09    3.30
  -4   1  -7   57.69    3.20
   4   1   7   55.59    3.20
   5  -1   7   95.59    4.90
  -5  -1  -7   82.39    4.70
  -5  -1  -7   97.09    4.90
  -5   1  -7   83.79    4.70
  -5   1  -7   98.09    4.90
   5   1   7   88.19    4.80
   5   1   7   94.59    4.90
  -6  -1  -7    2.20    0.60
  -6  -1  -7    3.70    0.80
   6  -1   7    4.40    0.80
   6   1   7    4.10    0.70
   6   1   7    3.80    0.70
  -6   1  -7    3.10    0.70
   7  -1   7   18.50    1.60
  -7  -1  -7   18.50    1.70
   7  -1   7   21.80    1.70
  -7  -1  -7   18.80    1.60
  -7   1  -7   21.40    1.70
   7   1   7   18.00    1.60
   7   1   7   24.20    1.90
  -8  -1  -7    2.40    0.80
  -8  -1  -7    2.60    0.70
   8  -1   7    1.10    0.60
  -8   1  -7    1.30    0.60
   8   1   7    1.90    0.60
   8   1   7    4.10    1.10
  -8   1  -7    4.30    1.00
  -9  -1  -7    1.80    0.70
   9  -1   7    1.50    0.60
  -9  -1  -7    3.30    1.00
   9  -1   7    3.30    0.90
  -9   1  -7    1.30    0.60
  -9   1  -7    2.20    0.80
   9   1   7    2.30    0.80
   9   1   7    1.90    0.70
  10  -1   7   14.60    2.00
 -10  -1  -7    9.30    1.40
 -10  -1  -7   14.60    1.90
  10  -1   7   11.20    2.00
  10   1   7    8.80    1.40
 -10   1  -7   14.60    2.70
  10   1   7   14.30    3.00
 -10   1  -7   11.80    2.00
 -10  -2   7    0.30    0.40
  10  -2  -7    0.00    0.50
 -10  -2   7    0.70    0.60
  10  -2  -7    0.50    0.80
  10   2  -7   -0.10    0.50
  10   2  -7    0.00    0.50
 -10   2   7    0.20    0.60
 -10   2   7    0.50    0.60
  -9  -2   7   68.39    4.00
  -9  -2   7   53.89    3.60
   9  -2  -7   54.89    3.90
   9  -2  -7   71.09    4.20
  -9   2   7   68.89    4.10
  -9   2   7   60.19    4.00
   9   2  -7   56.09    3.80
   9   2  -7   66.19    4.10
   8  -2  -7    1.00    0.60
   8  -2  -7   -0.20    0.40
  -8  -2   7    0.30    0.50
  -8   2   7    0.50    0.40
   8   2  -7    0.20    0.50
   8   2  -7    0.20    0.40
  -8   2   7   -0.20    0.40
  -7  -2   7   32.80    2.30
   7  -2  -7   40.70    2.70
   7  -2  -7   34.00    2.50
  -7  -2   7   42.50    2.60
   7   2  -7   37.80    2.60
  -7   2   7   33.80    2.50
  -7   2   7   38.30    2.60
   7   2  -7   38.30    2.40
  -6  -2   7   11.00    1.00
   6  -2  -7   13.00    1.40
   6  -2  -7   13.60    1.50
  -6  -2   7   12.40    1.20
   6   2  -7   10.10    1.20
  -6   2   7   12.70    1.40
   6   2  -7   13.10    1.20
  -6   2   7   12.00    1.50
  -5  -2   7    0.10    0.20
  -5  -2   7   -0.30    0.20
   5  -2  -7   -0.20    0.20
   5  -2  -7    0.30    0.30
   5   2  -7    0.20    0.30
   5   2  -7    0.10    0.20
  -5   2   7    0.00    0.30
  -5   2   7    0.00    0.30
  -4  -2   7  468.95   20.60
   4  -2  -7  426.16   20.60
  -4  -2   7  419.36   20.30
   4  -2  -7  442.46   20.60
  -4   2   7  446.96   20.60
   4   2  -7  418.96   20.40
   4   2  -7  422.86   20.50
  -4   2   7  411.96   20.60
   3  -2  -7   16.90    1.20
  -3  -2   7   16.20    1.00
  -3  -2   7   15.90    1.00
   3  -2  -7   15.20    1.20
  -3  -2   7   15.70    1.10
  -3   2   7   17.90    1.20
  -3   2   7   16.10    1.20
  -2   2   7  542.75   25.10
   2   2  -7  523.65   24.90
   1  -2  -7  276.67   12.80
  -1  -2   7  263.77   12.50
   1  -2  -7  275.07   12.90
   1   2  -7  274.67   12.60
   1   2  -7  262.77   12.60
  -1   2   7  263.07   12.80
  -1   2   7  265.77   12.80
   0  -2  -7  263.97   12.60
   0  -2  -7  265.07   12.60
   0  -2  -7  266.37   12.60
   0  -2  -7  271.57   12.70
   0   2   7  267.97   12.60
   0   2  -7  269.97   12.30
   0   2  -7  260.87   12.30
   0   2  -7  246.48   12.30
   0   2  -7  269.97   12.30
   0   2   7  264.67   12.60
  -1  -2  -7  343.77   16.50
  -1  -2  -7  342.37   16.50
   1   2   7  349.27   16.60
   1   2   7  350.26   16.50
  -1   2  -7  351.76   16.30
  -1   2  -7  355.06   16.30
   2  -2   7  233.18   10.90
   2  -2   7  231.98   11.00
  -2  -2  -7  229.28   11.10
  -2  -2  -7  243.78   11.20
   2  -2   7  231.78   10.90
   2   2   7  227.48   11.10
  -2   2  -7  239.78   11.00
   2   2   7  219.48   11.20
  -2   2  -7  230.88   11.00
   2   2   7  231.88   11.10
  -3  -2  -7  862.21  115.29
  -3  -2  -7 1033.40   69.49
   3  -2   7 1130.79   65.69
   3  -2   7 1209.98   72.89
  -3   2  -7 1050.49  131.59
   3   2   7  831.42  124.39
   3   2   7 1284.17   71.39
  -3   2  -7 1183.88  109.49
  -4  -2  -7   62.29    3.40
   4  -2   7   58.49    3.40
  -4  -2  -7   64.99    3.50
   4  -2   7   68.09    3.40
   4   2   7   60.69    3.50
   4   2   7   66.79    3.50
  -4   2  -7   72.29    3.50
  -4   2  -7   61.09    3.40
   5  -2   7    6.00    0.80
  -5  -2  -7    5.50    0.80
  -5  -2  -7    5.20    0.80
   5  -2   7    5.50    0.80
   5   2   7    6.70    1.00
  -5   2  -7    5.60    0.80
   5   2   7    5.30    0.80
  -5   2  -7    4.90    0.80
   6  -2   7   -0.30    0.30
   6  -2   7    0.00    0.20
  -6  -2  -7    0.30    0.40
  -6  -2  -7    0.40    0.40
   6   2   7    0.00    0.30
  -6   2  -7    0.00    0.30
   6   2   7    0.10    0.40
   7  -2   7    6.20    1.00
  -7  -2  -7   11.60    1.40
  -7  -2  -7    7.00    0.90
   7  -2   7    9.80    1.30
  -7   2  -7    7.50    1.10
  -7   2  -7   11.60    1.40
   7   2   7   11.90    1.30
   7   2   7    8.80    1.20
  -8  -2  -7    7.70    1.10
   8  -2   7    9.90    1.30
   8  -2   7   13.30    1.50
  -8  -2  -7   12.30    1.60
   8   2   7    8.80    1.30
  -8   2  -7   11.80    1.50
   8   2   7   10.50    1.40
  -8   2  -7   12.30    1.50
   9  -2   7    5.60    1.10
  -9  -2  -7    9.60    1.50
   9  -2   7    7.90    1.30
  -9  -2  -7    6.90    1.10
  -9   2  -7    7.60    1.30
   9   2   7    6.10    1.10
  -9   2  -7    7.00    1.30
   9   2   7    7.60    1.40
   9  -3  -7    1.10    0.60
  -9  -3   7    1.10    0.60
  -9  -3   7    1.70    0.50
   9  -3  -7    1.10    0.70
   9   3  -7    2.60    0.80
  -9   3   7    2.50    0.90
   9   3  -7    1.00    0.60
  -9   3   7    2.10    0.80
  -8  -3   7   21.60    1.80
   8  -3  -7   18.90    1.80
  -8  -3   7   17.10    1.40
   8  -3  -7   15.60    1.80
   8   3  -7   18.80    1.60
  -8   3   7   21.20    1.80
  -8   3   7   14.10    1.70
   8   3  -7   18.10    1.80
   7  -3  -7   49.90    3.10
   7  -3  -7   45.10    3.10
  -7  -3   7   54.29    3.10
   7   3  -7   41.40    2.80
  -7   3   7   42.80    3.10
   7   3  -7   49.50    3.10
  -7   3   7   47.70    3.00
   6  -3  -7    6.10    1.00
  -6  -3   7    8.50    0.80
   6  -3  -7    9.10    1.20
  -6  -3   7   10.70    1.20
   6   3  -7   10.80    1.10
   6   3  -7    8.30    1.10
  -6   3   7   11.30    1.30
   5  -3  -7    3.50    0.70
  -5  -3   7    4.30    0.70
   5  -3  -7    3.90    0.70
  -5  -3   7    3.70    0.50
   5   3  -7    3.50    0.60
  -5   3   7    3.70    0.70
   5   3  -7    5.00    0.80
  -4  -3   7   51.79    2.70
   4  -3  -7   47.80    2.90
  -4  -3   7   46.60    2.50
   4  -3  -7   49.00    2.90
  -4  -3   7   47.10    2.50
  -4   3   7   49.80    2.80
   4   3  -7   47.30    2.60
  -4   3   7   51.29    3.00
   4   3  -7   51.29    2.80
   3  -3  -7   20.60    1.40
   3  -3  -7   17.90    1.40
  -3  -3   7   20.30    1.20
  -3   3   7   20.00    1.50
   3   3  -7   20.10    1.20
  -3   3   7   18.30    1.40
  -3   3   7   20.70    1.40
   3   3  -7   19.50    1.20
   2  -3  -7  696.13   32.80
  -2  -3   7  684.83   32.50
  -2   3   7  714.53   32.90
  -2   3   7  699.83   32.90
   1  -3  -7  188.28    9.10
   1  -3  -7  189.38    9.10
   1  -3  -7  186.48    9.20
  -1   3   7  184.28    9.10
   0  -3  -7   30.30    1.80
   0  -3  -7   28.50    1.80
   0  -3  -7   31.00    1.90
   0  -3  -7   29.20    1.80
   0   3   7   31.50    1.80
   0   3   7   30.60    1.80
  -1  -3  -7  312.47   14.70
  -1  -3  -7  311.07   14.70
   1  -3   7  303.37   14.30
   1   3   7  316.57   14.70
  -1   3  -7  298.37   14.40
   1   3   7  309.77   14.70
   2  -3   7   93.09    4.60
  -2  -3  -7   95.69    4.90
  -2  -3  -7   92.79    4.90
  -2   3  -7   98.59    4.70
   2   3   7   97.59    4.90
   2   3   7   95.49    5.00
   2   3   7   99.79    4.90
  -2   3  -7   92.19    4.70
  -3  -3  -7   30.60    2.00
   3  -3   7   29.00    1.80
   3  -3   7   31.30    1.60
  -3  -3  -7   32.00    2.00
  -3   3  -7   30.00    1.80
   3   3   7   30.30    1.90
   3   3   7   33.50    2.00
  -3   3  -7   32.50    1.80
   3   3   7   30.50    2.00
  -4  -3  -7    4.30    0.60
  -4  -3  -7    4.60    0.70
   4  -3   7    4.60    0.60
   4  -3   7    4.10    0.60
  -4   3  -7    4.40    0.60
   4   3   7    4.60    0.70
  -4   3  -7    4.40    0.60
   4   3   7    3.40    0.60
  -5  -3  -7    2.60    0.60
   5  -3   7    2.90    0.50
  -5  -3  -7    2.50    0.70
   5   3   7    3.30    0.70
   5   3   7    2.70    0.60
  -5   3  -7    2.30    0.60
  -5   3  -7    2.00    0.50
   6  -3   7    1.30    0.50
  -6  -3  -7    0.80    0.50
  -6  -3  -7    1.80    0.60
   6  -3   7    0.80    0.40
   6   3   7    1.30    0.50
  -6   3  -7    0.70    0.50
   6   3   7    0.70    0.40
  -6   3  -7    1.20    0.50
  -7  -3  -7    1.90    0.70
  -7  -3  -7    1.10    0.40
   7  -3   7    1.50    0.50
   7  -3   7    1.20    0.50
  -7   3  -7    0.90    0.50
   7   3   7    0.50    0.50
  -7   3  -7    0.60    0.50
   7   3   7    1.80    0.60
  -8  -3  -7   19.90    1.70
  -8  -3  -7   23.30    2.00
   8  -3   7   21.40    1.80
   8  -3   7   16.10    1.60
  -8   3  -7   16.20    1.70
   8   3   7   23.20    2.00
  -8   3  -7   18.90    1.80
   8   3   7   19.90    1.80
   9  -3   7    1.60    0.70
  -9  -3  -7    2.30    0.80
  -9  -3  -7    0.90    0.60
   9  -3   7    1.10    0.70
   9   3   7    1.00    0.70
  -9   3  -7    2.00    0.80
   9   3   7    1.00    0.70
  -9   3  -7    0.60    0.50
   9  -4  -7    0.30    0.50
  -9  -4   7    0.10    0.50
   9  -4  -7    0.20    0.70
   9   4  -7    0.20    0.50
  -9   4   7    0.10    0.60
  -9   4   7    0.00    0.50
   8  -4  -7   11.70    1.50
   8  -4  -7    8.40    1.40
  -8  -4   7    9.80    1.00
  -8  -4   7   13.50    1.60
  -8   4   7    9.70    1.50
  -8   4   7   11.80    1.50
   8   4  -7   10.00    1.30
   8   4  -7   14.10    1.70
  -7  -4   7    1.50    0.40
  -7  -4   7    2.00    0.60
   7  -4  -7    1.60    0.60
   7  -4  -7    2.40    0.70
   7   4  -7    1.10    0.50
   7   4  -7    1.60    0.60
  -7   4   7    1.30    0.60
  -7   4   7    2.50    0.70
   6  -4  -7  106.99    6.10
  -6  -4   7  114.79    6.60
   6  -4  -7  123.69    6.20
  -6  -4   7  113.09    5.60
  -6  -4   7  115.79    5.70
  -6   4   7  115.99    6.10
   6   4  -7  105.99    5.80
  -6   4   7  107.39    6.20
   6   4  -7  120.49    6.10
  -6   4   7  111.09    6.30
   5  -4  -7   12.90    1.20
  -5  -4   7   14.00    1.10
  -5  -4   7   13.20    0.80
  -5  -4   7   14.10    0.80
  -5   4   7   12.70    1.30
  -5   4   7   13.70    1.20
  -5   4   7   14.90    1.70
   5   4  -7   13.70    1.00
   5   4  -7   12.50    1.10
  -4  -4   7   26.30    1.60
   4  -4  -7   25.80    1.80
   4   4  -7   23.90    1.50
  -4   4   7   26.60    1.80
   4   4  -7   25.70    1.60
  -4   4   7   26.30    1.90
  -4   4   7   27.10    2.20
   3  -4  -7    9.60    1.10
   3   4  -7    9.10    0.60
  -3   4   7   10.70    1.00
   3   4  -7    8.60    0.70
  -3   4   7    8.50    1.00
  -3   4   7    8.00    0.90
   2  -4  -7   35.20    2.10
  -2  -4   7   36.00    1.80
   2  -4  -7   32.20    2.10
   2  -4  -7   34.90    2.20
   2   4  -7   36.40    1.80
  -2   4   7   36.40    2.20
  -2   4   7   33.60    2.20
   1  -4  -7   84.49    4.50
   1  -4  -7   87.09    4.50
   1  -4  -7   85.89    4.50
  -1   4   7   88.49    4.50
  -1   4   7   85.69    4.60
   0  -4  -7   37.50    2.20
   0  -4  -7   34.70    2.10
   0  -4  -7   36.30    2.20
   0  -4  -7   35.90    2.20
   0   4   7   35.80    2.20
   0   4   7   38.80    2.20
  -1  -4  -7  163.48    8.20
  -1  -4  -7  170.78    8.20
   1   4   7  164.88    8.30
   1   4   7  170.38    8.20
   1   4   7  166.58    8.20
  -1   4  -7  160.28    7.80
  -2  -4  -7   66.29    3.50
  -2  -4  -7   61.99    3.50
   2  -4   7   62.29    3.20
  -2   4  -7   65.39    3.10
   2   4   7   65.39    3.50
   2   4   7   65.79    3.60
   2   4   7   63.59    3.50
  -2   4  -7   63.39    3.30
  -3  -4  -7   45.40    2.60
   3  -4   7   45.50    2.40
  -3  -4  -7   46.60    2.70
   3   4   7   41.20    2.70
   3   4   7   45.60    2.60
   3   4   7   44.60    2.60
  -3   4  -7   45.20    2.40
  -4  -4  -7   26.40    1.80
  -4  -4  -7   31.00    2.00
   4  -4   7   25.50    1.70
   4   4   7   28.70    1.90
  -4   4  -7   29.90    1.80
   4   4   7   28.70    2.00
   4   4   7   29.50    1.90
  -4   4  -7   27.50    1.80
   5  -4   7   57.49    2.90
  -5  -4  -7   49.30    3.10
  -5  -4  -7   53.79    3.30
   5   4   7   52.69    3.20
  -5   4  -7   54.49    3.10
  -5   4  -7   51.79    3.10
   5   4   7   61.59    3.30
   6  -4   7   41.90    2.70
  -6  -4  -7   51.49    3.10
   6  -4   7   46.80    2.60
  -6  -4  -7   46.90    2.90
  -6   4  -7   47.90    2.90
   6   4   7   46.60    2.90
   6   4   7   47.20    3.10
  -6   4  -7   44.70    2.80
  -7  -4  -7    1.00    0.40
  -7  -4  -7    0.50    0.50
   7  -4   7    0.50    0.40
   7  -4   7    1.30    0.50
   7   4   7    1.70    0.70
  -7   4  -7    0.60    0.60
   7   4   7    1.00    0.60
  -8  -4  -7   -0.10    0.50
   8  -4   7    0.10    0.40
   8  -4   7   -0.30    0.40
  -8  -4  -7   -0.20    0.30
   8   4   7    0.50    0.60
  -8   4  -7    0.60    0.50
   8   4   7    0.20    0.50
  -8   4  -7    0.60    0.50
   9  -4   7    1.20    0.60
  -9  -4  -7    0.10    0.60
  -9  -4  -7    0.80    0.60
   9   4   7    1.60    0.80
   9   4   7    0.10    0.70
   8  -5  -7    0.00    0.60
  -8  -5   7    0.20    0.30
   8  -5  -7    0.30    0.50
  -8  -5   7   -0.20    0.40
  -8   5   7    0.40    0.50
  -8   5   7    0.60    0.70
  -8   5   7   -0.30    0.50
   8   5  -7    0.80    0.60
   7  -5  -7   38.80    2.60
  -7  -5   7   41.40    2.60
   7  -5  -7   36.90    2.80
  -7   5   7   38.60    3.00
  -7   5   7   41.90    2.70
  -7   5   7   38.00    2.90
   7   5  -7   38.40    2.70
   7   5  -7   31.80    2.30
  -6  -5   7   47.60    2.80
   6  -5  -7   47.50    3.00
   6  -5  -7   42.70    3.00
   6   5  -7   49.10    3.00
  -6   5   7   49.50    3.30
   6   5  -7   43.40    2.70
  -6   5   7   45.70    3.20
  -6   5   7   46.20    3.00
   5  -5  -7    0.50    0.30
   5  -5  -7   -0.30    0.30
  -5  -5   7   -0.10    0.20
   5   5  -7   -0.20    0.20
  -5   5   7    0.20    0.30
  -5   5   7    0.30    0.40
   5   5  -7    0.40    0.30
  -5   5   7    0.30    0.40
   4  -5  -7    9.40    1.10
  -4  -5   7    7.70    0.80
  -4   5   7   10.50    1.30
   4   5  -7    9.10    0.90
  -4   5   7   10.60    1.30
   4   5  -7    9.80    0.70
  -4   5   7    9.30    1.10
   3  -5  -7   -0.10    0.20
  -3  -5   7    0.10    0.20
   3  -5  -7    0.50    0.30
  -3   5   7    0.30    0.60
   3   5  -7    0.10    0.10
   3   5  -7    0.30    0.20
  -3   5   7   -0.20    0.20
  -3   5   7    0.50    0.40
   2  -5  -7  170.98    8.40
   2  -5  -7  167.58    8.40
   2  -5  -7  178.88    8.50
  -2   5   7  164.18    8.50
  -2   5   7  158.88    8.50
   2   5  -7  170.18    8.00
   1  -5  -7    0.30    0.30
   1  -5  -7    0.20    0.30
  -1   5   7    0.00    0.20
  -1   5   7   -0.30    0.10
   1   5  -7    0.00    0.10
   0  -5  -7   13.80    1.10
   0   5   7   14.70    1.20
   0   5   7   14.00    1.20
  -1  -5  -7    1.50    0.50
  -1  -5  -7    1.50    0.50
   1   5   7    1.90    0.50
  -1   5  -7    2.20    0.30
   1   5   7    1.00    0.40
  -2  -5  -7   11.30    1.10
   2  -5   7   11.80    0.70
  -2  -5  -7   11.40    1.00
  -2   5  -7   12.30    0.90
   2   5   7   14.10    1.10
   2   5   7   13.90    1.10
   2   5   7    8.80    1.10
  -3  -5  -7   43.50    2.70
  -3  -5  -7   45.50    2.70
   3  -5   7   43.10    2.40
   3   5   7   45.40    2.80
   3   5   7   46.70    2.70
   3   5   7   47.40    3.00
  -3   5  -7   44.90    2.50
  -3   5  -7   46.40    2.30
  -4  -5  -7    0.50    0.30
  -4  -5  -7    0.70    0.40
   4   5   7    0.20    0.30
   4   5   7    0.60    0.40
   4   5   7    0.80    0.50
  -4   5  -7    0.20    0.20
  -4   5  -7    0.50    0.30
  -5  -5  -7   -0.10    0.20
   5  -5   7    0.00    0.20
   5   5   7    0.30    0.30
   5   5   7   -0.10    0.30
  -5   5  -7    0.60    0.40
   5   5   7   -0.20    0.30
  -5   5  -7    0.50    0.30
   6  -5   7    4.50    0.40
   6  -5   7    4.70    0.80
   6  -5   7    4.60    0.60
  -6  -5  -7    7.30    1.20
   6   5   7    4.70    0.90
   6   5   7    4.30    0.80
  -6   5  -7    3.70    0.80
   6   5   7    2.10    0.60
  -6   5  -7    5.70    0.90
  -7  -5  -7    8.00    1.10
   7  -5   7    8.80    1.20
  -7  -5  -7   11.60    1.60
   7  -5   7    9.80    0.80
  -7   5  -7    9.00    1.20
   7   5   7   11.40    1.50
   7   5   7    8.20    1.20
  -7   5  -7   10.50    1.40
  -8  -5  -7    2.80    1.40
  -8  -5  -7    1.10    0.50
   8  -5   7    1.30    0.60
   8  -5   7    3.00    0.60
  -8   5  -7    2.00    0.70
  -8   5  -7    2.10    0.70
   8   5   7    3.50    1.00
  -7  -6   7   -0.10    0.40
   7  -6  -7   -0.50    0.50
   7  -6  -7    0.60    0.50
  -7   6   7    0.40    0.50
  -7   6   7   -0.20    0.50
  -7   6   7    0.60    0.60
   7   6  -7   -0.10    0.40
   6  -6  -7    6.00    1.20
   6  -6  -7    5.10    1.10
  -6  -6   7    5.90    0.90
  -6   6   7    2.70    0.70
   6   6  -7    3.70    1.00
  -6   6   7    3.40    0.90
  -6   6   7    4.00    1.20
   5  -6  -7    9.60    1.20
   5  -6  -7    5.60    1.00
  -5  -6   7    7.90    0.90
   5   6  -7    6.80    1.00
   5   6  -7    6.40    0.70
  -5   6   7    6.70    1.20
  -5   6   7    6.50    1.20
  -5   6   7    5.50    0.90
   4  -6  -7   62.79    3.60
  -4  -6   7   62.19    3.20
   4  -6  -7   58.59    3.70
   4   6  -7   60.89    3.10
  -4   6   7   64.19    3.80
   4   6  -7   63.19    3.40
  -4   6   7   59.29    3.80
  -4   6   7   65.39    3.50
   3  -6  -7    0.40    0.30
  -3  -6   7    0.90    0.20
   3  -6  -7    1.00    0.50
   3  -6  -7    0.90    0.50
  -3   6   7    0.80    0.40
   3   6  -7    1.50    0.40
  -3   6   7    0.90    0.50
   2  -6  -7  176.88    8.50
   2  -6  -7  153.98    8.50
   2  -6  -7  173.08    8.50
   2   6  -7  173.58    8.10
  -2   6   7  163.58    8.60
  -2   6   7  169.68    8.70
   1  -6  -7    7.80    1.00
   1  -6  -7    9.20    1.10
  -1   6   7    9.90    1.50
   1   6  -7    7.50    0.60
   1   6  -7    7.80    0.50
  -1   6   7    8.40    1.10
   0  -6  -7   86.39    4.50
   0  -6  -7   85.19    4.50
   0   6   7   88.79    4.90
   0   6  -7   78.69    4.00
   0   6   7   81.09    4.60
   0   6  -7   79.89    4.00
  -1  -6  -7    1.70    0.50
  -1  -6  -7    1.40    0.50
   1   6   7    1.90    0.70
   1   6   7    1.50    0.50
  -1   6  -7    2.10    0.30
  -2  -6  -7    2.70    0.60
  -2  -6  -7    3.90    0.70
  -2  -6  -7    3.40    0.60
  -2   6  -7    2.70    0.50
   2   6   7    2.90    0.70
   2   6   7    3.90    0.70
  -3  -6  -7   66.39    3.60
  -3  -6  -7   59.09    3.50
   3  -6   7   62.09    3.10
   3   6   7   57.69    3.50
   3   6   7   61.29    3.70
   3   6   7   67.19    3.60
  -3   6  -7   60.59    3.40
  -4  -6  -7    0.40    0.30
  -4  -6  -7    0.60    0.50
  -4   6  -7   -0.10    0.20
  -4   6  -7    0.20    0.20
   4   6   7   -0.20    0.20
   4   6   7   -0.10    0.30
   4   6   7   -0.10    0.30
  -5  -6  -7    9.50    1.20
   5  -6   7    5.60    0.80
  -5  -6  -7    7.10    1.00
  -5   6  -7    7.90    0.80
  -5   6  -7    4.90    0.80
   5   6   7    5.20    0.90
   5   6   7    7.60    1.10
   5   6   7    8.40    1.20
  -6  -6  -7   10.90    1.50
   6  -6   7    7.50    1.00
   6   6   7    7.00    1.20
   6   6   7    4.20    1.30
  -6   6  -7    7.30    1.10
   7  -6   7    3.20    0.90
  -7  -6  -7    5.70    1.10
  -7   6  -7    5.10    0.90
  -7   6  -7    3.00    1.00
   7   6   7    4.30    1.00
   7   6   7    3.90    1.00
   6  -7  -7    2.70    1.10
   6  -7  -7    4.60    0.90
  -6   7   7    5.20    1.30
   6   7  -7    5.30    1.00
  -6   7   7    4.00    0.90
  -6   7   7    6.60    1.20
   5  -7  -7   39.00    2.60
   5  -7  -7   41.80    2.90
   5  -7  -7   39.90    2.70
  -5   7   7   42.40    3.70
   5   7  -7   46.20    2.50
   5   7  -7   41.30    2.60
  -5   7   7   35.20    2.90
  -4  -7   7    5.40    0.60
   4  -7  -7    5.50    0.90
   4  -7  -7    5.60    1.00
   4  -7  -7    6.70    1.00
  -4   7   7    7.60    1.20
   4   7  -7    7.20    0.90
  -4   7   7    6.00    1.10
   3  -7  -7    1.30    0.50
   3  -7  -7    2.60    0.70
  -3   7   7    2.20    0.60
  -3   7   7    1.70    0.60
   3   7  -7    3.10    0.50
   2  -7  -7   19.70    1.60
   2  -7  -7   20.70    1.60
  -2   7   7   18.20    1.60
   2   7  -7   19.40    1.20
   2   7  -7   19.70    1.30
   1  -7  -7   11.10    1.20
   1  -7  -7    9.30    1.30
   1   7  -7    9.60    0.70
  -1   7   7   12.70    1.40
   1   7  -7    8.80    0.70
  -1   7   7    9.50    1.20
   0  -7  -7    0.50    0.40
   0  -7  -7    0.10    0.40
   0   7  -7    0.40    0.20
   0   7  -7    0.30    0.20
   0   7   7    0.50    0.40
   0   7   7    0.60    0.40
  -1  -7  -7    1.50    0.50
  -1  -7  -7    1.20    0.60
   1   7   7    1.20    0.50
  -1   7  -7    1.80    0.40
   1   7   7    1.70    0.60
  -1   7  -7    1.70    0.40
  -2  -7  -7   16.50    1.30
  -2  -7  -7   15.00    1.50
  -2   7  -7   14.10    1.10
  -2   7  -7   14.40    1.10
   2   7   7   16.30    1.40
  -3  -7  -7   48.00    2.90
  -3  -7  -7   53.29    3.10
  -3  -7  -7   47.40    3.00
  -3   7  -7   46.70    2.80
   3   7   7   50.99    3.10
   3   7   7   50.69    3.20
  -4  -7  -7    3.40    0.70
  -4  -7  -7    4.00    0.90
   4  -7   7    3.90    0.50
   4   7   7    2.70    0.80
   4   7   7    3.30    0.80
   4   7   7    4.10    0.80
  -4   7  -7    3.10    0.70
  -5  -7  -7    0.10    0.50
   5  -7   7    0.20    0.30
   5   7   7   -0.10    0.40
  -5   7  -7    0.60    0.30
  -5   7  -7    0.10    0.40
   5   7   7    0.60    0.50
   3  -8  -7   50.69    3.40
   3  -8  -7   56.39    3.40
  -3   8   7   59.09    3.50
  -3   8   7   49.50    3.60
   2  -8  -7    2.50    0.70
  -2   8   7    1.90    0.60
   2   8  -7    2.00    0.50
   2   8  -7    3.80    0.60
  -2   8   7    0.70    0.60
   1  -8  -7    3.20    0.70
   1  -8  -7    3.80    0.80
  -1   8   7    4.80    0.90
  -1   8   7    1.70    0.60
   1   8  -7    3.30    0.50
   1   8  -7    4.10    0.50
   0  -8  -7    6.10    1.00
   0  -8  -7    8.20    1.10
   0   8   7    6.40    1.00
   0   8   7    5.00    1.00
   0   8  -7    6.00    0.70
   0   8  -7    5.70    0.60
  -1  -8  -7    6.60    1.00
  -1  -8  -7    9.90    1.30
   1   8   7    8.70    1.20
  -1   8  -7    7.70    0.80
  -1   8  -7    9.10    0.80
   1   8   7    9.60    1.40
  -2  -8  -7   46.70    2.80
   2   8   7   43.30    2.80
   2   8   7   37.70    3.30
  -2   8  -7   42.30    2.60
  -3  -8  -7    4.50    0.90
  -3  -8  -7    2.80    0.70
   3   8   7    5.10    0.90
   3   8   7    2.20    0.70
  10   0  -8   10.40    1.70
 -10   0   8   16.60    2.00
 -10   0   8   13.60    1.80
  10   0  -8    8.80    1.50
   9   0  -8    0.00    0.50
  -9   0   8    0.00    0.40
   9   0  -8   -0.20    0.40
  -9   0   8   -0.40    0.40
  -8   0   8    4.20    0.90
   8   0  -8    5.30    1.10
   7   0  -8   -0.20    0.30
   7   0  -8   -0.10    0.30
  -7   0   8   -0.10    0.40
  -6   0   8  181.18    8.90
   6   0  -8  181.18    9.00
  -6   0   8  172.38    8.90
   6   0  -8  169.88    8.90
   5   0  -8    0.20    0.20
  -5   0   8   -0.20    0.20
  -5   0   8   -0.10    0.20
  -4   0   8  295.67   14.30
  -4   0   8  288.37   14.20
   4   0  -8  292.27   14.30
  -4   0   8  307.07   14.30
   4   0  -8  301.77   14.30
  -3   0   8    0.10    0.20
  -3   0   8    0.00    0.20
  -3   0   8   -0.20    0.20
   3   0  -8    0.00    0.20
   3   0  -8    0.00    0.20
  -2   0   8    0.50    0.20
   2   0  -8    0.20    0.20
  -2   0   8    0.20    0.20
   2   0  -8    0.50    0.20
  -2   0   8    0.40    0.20
   1   0  -8   -0.20    0.10
  -1   0   8   -0.10    0.10
  -1   0   8   -0.20    0.10
   1   0  -8    0.00    0.10
  -1   0   8    0.10    0.20
   0   0   8  155.78    7.40
   0   0  -8  152.18    7.50
   0   0  -8  153.48    7.40
   0   0   8  155.08    7.40
   0   0  -8  156.28    7.40
   0   0  -8  156.68    7.40
   0   0   8  153.28    7.40
  -1   0  -8    0.20    0.10
   1   0   8    0.30    0.20
   1   0   8   -0.10    0.10
  -1   0  -8    0.00    0.10
   1   0   8    0.00    0.10
  -1   0  -8    0.00    0.20
   2   0   8    0.20    0.20
   2   0   8    0.00    0.10
  -2   0  -8    0.20    0.20
  -2   0  -8    0.20    0.20
   2   0   8    0.10    0.20
  -3   0  -8    0.20    0.20
  -3   0  -8    0.10    0.20
   3   0   8   -0.20    0.10
   3   0   8    0.00    0.20
   3   0   8   -0.10    0.20
  -4   0  -8    1.00    0.30
   4   0   8    0.80    0.30
  -4   0  -8    1.00    0.30
   4   0   8    1.30    0.40
   5   0   8   -0.10    0.20
  -5   0  -8   -0.20    0.30
   5   0   8    0.20    0.30
  -6   0  -8   17.20    1.40
   6   0   8   13.00    1.30
   6   0   8   15.60    1.30
   7   0   8    0.20    0.40
   7   0   8   -0.10    0.30
  -7   0  -8    0.10    0.20
  -7   0  -8    0.20    0.40
   8   0   8   19.00    1.90
  -8   0  -8   22.20    1.90
  -8   0  -8   17.40    1.70
  -9   0  -8   -0.20    0.30
  -9   0  -8    0.10    0.50
   9   0   8   -0.10    0.40
   9   0   8   -0.20    0.40
 -10   0  -8    1.60    0.90
 -10   0  -8    2.20    1.00
  10   0   8    1.50    0.90
  10  -1  -8    5.20    1.30
 -10  -1   8    4.00    0.90
  10  -1  -8    4.10    1.10
 -10  -1   8    4.50    1.10
 -10   1   8    6.90    1.30
  10   1  -8    3.20    1.00
  10   1  -8    5.80    1.20
 -10   1   8    7.00    1.30
   9  -1  -8   58.89    3.90
  -9  -1   8   67.29    4.00
   9  -1  -8   65.19    4.10
  -9  -1   8   57.59    3.70
  -9   1   8   58.49    3.90
   9   1  -8   54.09    3.70
   9   1  -8   67.69    4.20
  -9   1   8   64.09    4.00
  -8  -1   8   73.69    4.30
   8  -1  -8   68.09    4.30
   8  -1  -8   76.69    4.50
  -8   1   8   69.59    4.30
  -8   1   8   76.49    4.40
   8   1  -8   65.59    4.40
   8   1  -8   77.79    4.50
  -7  -1   8    2.20    0.60
  -7  -1   8    1.90    0.60
   7  -1  -8    1.50    0.60
  -7   1   8    1.60    0.60
   7   1  -8    1.20    0.50
  -7   1   8    0.70    0.40
   7   1  -8    2.70    0.70
   6  -1  -8    1.60    0.50
   6  -1  -8    2.80    0.70
  -6  -1   8    3.90    0.70
  -6  -1   8    3.30    0.60
   6   1  -8    3.60    0.90
   6   1  -8    2.80    0.60
  -6   1   8    2.90    0.70
   5  -1  -8   30.80    2.00
  -5  -1   8   28.60    1.80
   5  -1  -8   31.60    2.00
  -5  -1   8   32.30    1.90
   5   1  -8   26.80    1.80
   5   1  -8   31.10    2.00
  -5   1   8   23.70    1.90
  -5   1   8   27.50    1.90
  -4  -1   8    4.30    0.60
   4  -1  -8    4.80    0.70
   4  -1  -8    4.10    0.70
  -4  -1   8    4.80    0.60
  -4  -1   8    4.30    0.60
   4   1  -8    3.50    0.80
  -4   1   8    3.20    0.50
   4   1  -8    3.90    0.60
  -4   1   8    2.60    0.50
  -4   1   8    3.20    0.60
   3  -1  -8    3.00    0.50
  -3  -1   8    2.40    0.40
  -3  -1   8    3.60    0.50
   3  -1  -8    4.30    0.60
  -3  -1   8    3.00    0.50
   3   1  -8    3.30    0.50
   3   1  -8    2.40    0.40
  -3   1   8    1.80    0.40
  -3   1   8    2.60    0.50
  -3   1   8    2.80    0.50
   2  -1  -8    1.80    0.40
  -2  -1   8    0.80    0.20
   2  -1  -8    1.40    0.30
  -2  -1   8    1.30    0.30
  -2  -1   8    1.20    0.20
  -2   1   8    1.00    0.30
   2   1  -8    1.10    0.30
  -2   1   8    1.50    0.30
   2   1  -8    1.10    0.30
  -2   1   8    1.50    0.40
   1  -1  -8    7.00    0.60
  -1  -1   8    7.10    0.50
  -1  -1   8    8.30    0.50
   1  -1  -8    7.10    0.70
   1  -1  -8    8.20    0.70
   1  -1  -8    7.40    0.60
  -1  -1   8    7.20    0.50
   1   1  -8    8.10    0.60
  -1   1   8    7.10    0.70
  -1   1   8    9.20    0.70
   1   1  -8    8.60    0.60
   1   1  -8    7.20    0.60
   1   1  -8    7.20    0.60
   0  -1   8 1873.41   91.79
   0  -1   8 1782.52  119.69
   0  -1  -8 1650.03  135.29
   0   1  -8 1789.62   91.39
   0   1   8 1870.61   96.39
   0   1   8 1941.31  139.99
   0   1  -8 1669.53  117.49
  -1  -1  -8    0.30    0.20
   1  -1   8    0.80    0.20
   1  -1   8    0.90    0.20
  -1  -1  -8    0.40    0.20
   1  -1   8    0.70    0.20
  -1  -1  -8    0.80    0.30
  -1   1  -8    0.50    0.20
   1   1   8    0.20    0.20
   1   1   8    0.40    0.20
  -1   1  -8    0.70    0.20
  -1   1  -8    0.90    0.20
   1   1   8    0.70    0.20
   2  -1   8  107.39    5.00
   2  -1   8  101.99    5.00
  -2  -1  -8   96.59    5.10
  -2  -1  -8  104.99    5.10
   2  -1   8  102.19    5.00
   2   1   8  104.29    5.10
   2   1   8  100.09    5.10
  -2   1  -8   99.89    5.00
   2   1   8  100.99    5.20
  -2   1  -8  103.99    5.00
  -3  -1  -8  170.58    8.60
   3  -1   8  185.18    8.60
   3  -1   8  176.98    8.60
  -3  -1  -8  185.58    8.60
   3  -1   8  169.78    8.50
   3   1   8  174.78    8.70
   3   1   8  168.88    8.60
  -3   1  -8  181.98    8.60
  -3   1  -8  172.78    8.50
   3   1   8  176.38    8.60
   4  -1   8    5.70    0.70
  -4  -1  -8    5.80    0.80
  -4  -1  -8    6.20    0.80
   4  -1   8    4.90    0.70
   4   1   8    6.10    0.80
  -4   1  -8    5.80    0.80
   4   1   8    6.80    0.90
  -4   1  -8    6.70    0.80
   5  -1   8   18.70    1.40
  -5  -1  -8   14.90    1.20
  -5  -1  -8   15.40    1.30
  -5   1  -8   17.70    1.40
   5   1   8   17.90    1.30
   5   1   8   17.10    1.40
  -5   1  -8   16.20    1.30
  -6  -1  -8    0.00    0.30
  -6  -1  -8   -0.10    0.20
   6  -1   8   -0.10    0.30
   6   1   8    0.30    0.40
   6   1   8   -0.10    0.30
  -6   1  -8   -0.10    0.30
  -7  -1  -8    0.10    0.30
   7  -1   8    0.70    0.40
  -7  -1  -8    0.70    0.50
   7  -1   8    0.80    0.40
   7   1   8    0.30    0.30
  -7   1  -8    0.60    0.50
  -7   1  -8    0.30    0.30
   7   1   8    1.20    0.60
   8  -1   8    3.70    0.80
  -8  -1  -8    5.30    1.10
   8  -1   8    5.80    1.00
   8   1   8    4.40    0.90
  -8   1  -8    3.90    0.90
  -8   1  -8    5.90    1.20
   8   1   8    6.50    1.20
   9  -1   8    0.20    0.70
  -9  -1  -8   -0.20    0.40
  -9  -1  -8    0.50    0.60
   9  -1   8   -0.40    0.40
  -9   1  -8    0.90    0.70
  -9   1  -8    0.00    0.70
   9   1   8    0.90    0.50
   9   1   8    0.90    0.60
 -10  -1  -8    0.70    0.60
  10  -1   8    0.40    0.70
  10  -1   8    2.30    0.90
 -10   1  -8    1.60    0.70
  10   1   8    0.80    0.70
  10   1   8    1.50    0.90
 -10  -2   8    8.90    1.40
 -10  -2   8    5.40    1.10
  10  -2  -8    5.60    1.20
  10  -2  -8    7.00    1.80
  10   2  -8    7.20    1.50
 -10   2   8    5.20    1.10
  10   2  -8    4.60    1.10
 -10   2   8    3.90    1.10
   9  -2  -8    4.40    1.10
  -9  -2   8    3.70    1.00
   9  -2  -8    4.00    1.00
   9   2  -8    3.10    0.90
  -9   2   8    4.10    1.00
  -9   2   8    3.20    0.90
   9   2  -8    3.30    0.90
   8  -2  -8    0.40    0.50
  -8  -2   8    0.40    0.50
   8  -2  -8    0.00    0.40
  -8   2   8   -0.30    0.30
   8   2  -8    0.10    0.40
   8   2  -8    0.10    0.50
  -8   2   8    0.20    0.40
  -7  -2   8   24.90    1.90
  -7  -2   8   24.80    1.70
   7  -2  -8   23.30    1.90
   7  -2  -8   26.50    2.10
   7   2  -8   27.60    2.10
  -7   2   8   25.20    2.00
  -7   2   8   24.70    2.00
   7   2  -8   25.50    1.90
   6  -2  -8   39.30    2.60
   6  -2  -8   37.50    2.60
  -6  -2   8   37.60    2.40
  -6  -2   8   39.00    2.50
  -6   2   8   45.10    2.70
   6   2  -8   43.40    2.70
   6   2  -8   43.40    2.50
  -5  -2   8   23.00    1.50
   5  -2  -8   23.30    1.70
   5  -2  -8   24.00    1.80
  -5  -2   8   25.20    1.70
  -5   2   8   25.70    2.10
   5   2  -8   26.60    1.80
  -5   2   8   22.50    1.80
   5   2  -8   25.50    1.60
   4  -2  -8   77.69    4.30
  -4  -2   8   78.09    4.00
  -4  -2   8   88.09    4.30
  -4  -2   8   80.59    4.00
   4  -2  -8   75.49    4.20
  -4   2   8   76.29    4.20
   4   2  -8   78.49    4.10
  -4   2   8   80.79    4.30
   4   2  -8   77.19    4.20
  -4   2   8   79.89    4.40
  -3  -2   8   11.30    0.70
   3  -2  -8   11.10    1.00
  -3  -2   8   11.50    0.80
   3  -2  -8   12.20    1.10
  -3  -2   8   11.50    0.70
   3   2  -8   12.00    0.90
  -3   2   8   14.10    1.10
  -3   2   8   11.50    1.00
  -3   2   8   13.40    1.00
   3   2  -8    9.70    1.00
   2  -2  -8   11.40    0.90
  -2  -2   8    9.30    0.70
   2  -2  -8    9.90    0.80
   2   2  -8   10.80    0.70
  -2   2   8    8.20    0.70
  -2   2   8    9.90    0.90
   2   2  -8   10.80    0.70
  -2   2   8    8.30    0.80
   1  -2  -8   81.59    4.40
   1  -2  -8   85.99    4.30
   1  -2  -8   87.79    4.30
   1  -2  -8   84.19    4.30
  -1   2   8   81.99    4.30
   1   2  -8   86.09    4.10
   1   2  -8   86.29    4.10
   1   2  -8   80.39    4.00
  -1   2   8   80.19    4.30
   1   2  -8   85.79    4.00
   0  -2  -8   41.60    2.30
   0  -2  -8   42.60    2.30
   0  -2  -8   42.70    2.30
   0  -2  -8   40.80    2.20
   0   2  -8   40.10    2.00
   0   2   8   38.50    2.30
   0   2   8   40.40    2.20
   0   2  -8   39.50    2.00
   0   2  -8   39.20    2.00
   0   2  -8   40.80    2.00
   1  -2   8    7.90    0.50
  -1  -2  -8    6.30    0.70
  -1  -2  -8    8.50    0.80
  -1  -2  -8    7.60    0.70
  -1   2  -8    9.10    0.60
   1   2   8    8.10    0.70
   1   2   8    7.80    0.70
  -1   2  -8    8.70    0.60
  -1   2  -8    7.90    0.50
   1   2   8    8.80    0.70
   2  -2   8    7.10    0.50
   2  -2   8    7.90    0.50
   2  -2   8    6.50    0.60
  -2  -2  -8    8.80    0.80
  -2  -2  -8    7.10    0.70
   2   2   8    7.30    0.70
  -2   2  -8    8.30    0.60
  -2   2  -8    7.50    0.60
   2   2   8    7.20    0.70
   2   2   8    7.00    0.80
   3  -2   8   47.00    2.40
  -3  -2  -8   48.30    2.60
   3  -2   8   44.10    2.40
   3   2   8   41.60    2.60
  -3   2  -8   43.70    2.40
   3   2   8   45.80    2.60
   3   2   8   41.10    2.50
  -3   2  -8   46.00    2.50
  -4  -2  -8   54.49    3.10
  -4  -2  -8   57.79    3.20
   4  -2   8   59.39    3.10
   4  -2   8   52.29    3.00
   4   2   8   55.19    3.20
   4   2   8   58.09    3.20
  -4   2  -8   57.19    3.10
  -4   2  -8   56.69    3.10
  -5  -2  -8  330.47   14.90
   5  -2   8  311.37   14.60
  -5  -2  -8  285.37   14.60
   5   2   8  312.37   14.80
  -5   2  -8  314.47   14.70
  -5   2  -8  277.97   14.60
   5   2   8  292.77   14.70
  -6  -2  -8   23.70    1.90
   6  -2   8   24.90    1.80
   6   2   8   26.70    1.90
   6   2   8   23.40    1.80
  -6   2  -8   24.80    1.80
  -6   2  -8   22.60    1.70
   7  -2   8   27.10    2.00
  -7  -2  -8   28.70    2.10
  -7  -2  -8   31.40    2.30
   7  -2   8   30.80    2.20
  -7   2  -8   30.80    2.10
   7   2   8   33.10    2.20
   7   2   8   31.20    2.30
  -7   2  -8   28.30    2.20
  -8  -2  -8    3.60    1.00
   8  -2   8    3.10    0.80
   8  -2   8    3.00    0.80
  -8  -2  -8    2.40    1.20
   8   2   8    1.60    0.70
  -8   2  -8    2.70    0.80
   8   2   8    2.20    0.70
  -8   2  -8    3.30    0.90
   9  -2   8   25.40    2.10
   9  -2   8   20.30    1.80
  -9  -2  -8   17.20    1.80
  -9  -2  -8   26.00    2.20
   9   2   8   19.70    2.50
  -9   2  -8   16.10    1.70
   9   2   8   17.20    1.90
  -9   2  -8   25.80    2.10
  -9  -3   8    8.10    1.30
   9  -3  -8    4.40    1.10
   9  -3  -8    5.20    1.20
  -9   3   8    7.50    1.30
   9   3  -8    6.10    1.10
   9   3  -8    7.20    1.40
  -9   3   8    4.20    1.10
  -8  -3   8    7.30    1.20
   8  -3  -8   11.60    1.50
   8  -3  -8    5.10    1.10
  -8  -3   8    8.20    1.00
  -8   3   8    7.50    1.30
  -8   3   8    9.50    1.30
   8   3  -8    9.70    1.40
   8   3  -8    7.10    1.10
  -7  -3   8   -0.30    0.30
  -7  -3   8    0.20    0.20
   7  -3  -8   -0.10    0.40
   7  -3  -8    0.20    0.40
   7   3  -8    0.10    0.30
   7   3  -8    0.10    0.30
  -7   3   8    0.20    0.40
  -7   3   8    0.10    0.30
  -6  -3   8    0.60    0.30
   6  -3  -8    0.30    0.40
   6  -3  -8   -0.10    0.30
  -6  -3   8    0.80    0.40
   6   3  -8    0.30    0.30
  -6   3   8    0.60    0.40
  -6   3   8    0.10    0.20
   6   3  -8    0.30    0.30
  -5  -3   8    1.10    0.30
  -5  -3   8    1.10    0.40
   5  -3  -8    1.10    0.40
  -5  -3   8    0.60    0.20
   5  -3  -8    1.30    0.50
   5   3  -8    0.50    0.30
  -5   3   8    0.70    0.40
  -5   3   8    0.50    0.40
   5   3  -8    0.50    0.30
   4  -3  -8   78.09    4.40
   4  -3  -8   86.59    4.80
  -4  -3   8   80.59    3.90
  -4  -3   8   79.09    4.20
  -4  -3   8   84.39    4.00
   4   3  -8   81.99    4.10
  -4   3   8   73.39    4.50
  -4   3   8   82.99    4.50
   4   3  -8   81.69    4.30
   3  -3  -8    1.80    0.40
   3  -3  -8    2.00    0.50
  -3  -3   8    1.30    0.30
   3   3  -8    1.40    0.30
  -3   3   8    1.70    0.40
  -3   3   8    1.50    0.40
   3   3  -8    2.30    0.30
  -3   3   8    2.00    0.50
   2  -3  -8  117.99    5.80
  -2  -3   8  111.19    5.40
   2  -3  -8  109.39    5.70
   2   3  -8  113.59    5.50
  -2   3   8  118.09    5.80
  -2   3   8  107.89    5.80
  -2   3   8  114.59    5.70
   1  -3  -8  150.18    7.20
   1  -3  -8  148.99    7.30
   1  -3  -8  145.59    7.30
   1  -3  -8  151.38    7.20
   1   3  -8  138.99    6.80
   1   3  -8  142.49    6.80
  -1   3   8  143.99    7.20
  -1   3   8  142.89    7.20
   0  -3  -8   24.20    1.60
   0  -3  -8   22.70    1.60
   0  -3  -8   23.40    1.50
   0  -3  -8   23.90    1.50
   0   3   8   25.90    1.60
   0   3   8   24.20    1.50
   1  -3   8   22.80    1.20
  -1  -3  -8   22.80    1.50
  -1  -3  -8   22.90    1.50
   1   3   8   23.50    1.50
  -1   3  -8   22.40    1.20
   1   3   8   23.00    1.50
  -1   3  -8   23.20    1.20
   1   3   8   23.10    1.60
  -2  -3  -8    0.50    0.30
  -2  -3  -8    0.40    0.30
   2  -3   8    0.40    0.20
  -2   3  -8    0.20    0.20
   2   3   8    0.10    0.20
  -2   3  -8    0.70    0.20
   2   3   8    0.10    0.20
   2   3   8    0.00    0.20
  -3  -3  -8   95.29    4.80
   3  -3   8   88.19    4.50
  -3  -3  -8   91.09    4.70
   3   3   8   93.09    4.70
   3   3   8   83.59    4.90
  -3   3  -8   87.59    4.60
  -3   3  -8   93.99    4.60
   3   3   8   89.59    4.90
   4  -3   8    6.20    0.70
   4  -3   8    5.60    0.50
  -4  -3  -8    4.70    0.80
   4  -3   8    5.60    0.60
  -4  -3  -8    4.70    0.70
  -4   3  -8    6.50    0.80
   4   3   8    5.00    0.70
  -4   3  -8    6.80    0.80
  -5  -3  -8  199.18   10.40
   5  -3   8  227.38   10.30
   5  -3   8  214.48   11.10
  -5   3  -8  202.88   10.40
   5   3   8  215.28   10.60
   5   3   8  201.98   10.50
  -5   3  -8  220.88   10.50
   6  -3   8   83.79    4.30
  -6  -3  -8   75.59    4.50
   6  -3   8   70.89    4.20
  -6   3  -8   77.09    4.30
  -6   3  -8   78.99    4.40
   6   3   8   81.89    4.50
   6   3   8   75.69    4.40
  -7  -3  -8   16.80    1.40
  -7  -3  -8   17.20    1.90
   7  -3   8   15.60    1.40
   7  -3   8   15.10    1.40
  -7   3  -8   15.40    1.40
   7   3   8   16.50    1.60
  -7   3  -8   14.80    1.70
   7   3   8   15.50    1.70
   8  -3   8   69.79    4.00
  -8  -3  -8   75.89    4.30
   8  -3   8   59.09    3.80
   8   3   8   56.09    4.10
  -8   3  -8   60.49    3.90
  -8   3  -8   66.89    4.10
   8   3   8   73.59    4.30
  -9  -3  -8   16.90    2.00
   9  -3   8   10.10    1.40
   9  -3   8   13.70    1.60
  -9  -3  -8   11.10    1.40
   9   3   8   10.70    1.60
  -9   3  -8   14.70    1.80
   9   3   8   19.70    2.30
  -9   3  -8   12.90    1.70
   9  -4  -8    3.20    1.00
   9  -4  -8    1.00    1.30
  -9  -4   8    2.20    0.80
  -9  -4   8    1.40    0.60
  -9   4   8    1.50    1.00
   9   4  -8    1.70    0.80
  -9   4   8    1.00    1.00
  -9   4   8    1.10    0.70
   8  -4  -8    9.80    2.30
  -8  -4   8    6.20    0.90
  -8  -4   8    5.80    0.80
   8  -4  -8   10.20    1.40
  -8  -4   8    8.30    1.20
   8   4  -8    5.00    1.10
  -8   4   8    7.60    1.30
  -8   4   8    4.90    1.50
  -8   4   8    9.00    1.60
   8   4  -8    5.70    1.00
  -7  -4   8   90.99    4.70
  -7  -4   8   94.99    5.00
   7  -4  -8   82.59    5.10
  -7  -4   8   89.59    4.60
   7   4  -8   94.59    5.20
   7   4  -8   85.99    4.80
  -7   4   8   93.19    5.60
  -7   4   8   82.19    5.20
  -7   4   8   96.29    5.10
   6  -4  -8    0.70    0.50
  -6  -4   8   -0.30    0.30
   6  -4  -8    0.00    0.30
  -6  -4   8    0.10    0.20
   6   4  -8    0.00    0.30
  -6   4   8    0.90    0.40
  -6   4   8   -0.30    0.30
   6   4  -8    0.00    0.30
  -6   4   8   -0.50    0.30
   5  -4  -8    0.30    0.30
  -5  -4   8   -0.20    0.20
   5  -4  -8    0.00    0.20
  -5   4   8    0.20    0.30
   5   4  -8    0.10    0.20
  -5   4   8   -0.10    0.20
   5   4  -8    0.20    0.30
  -5   4   8   -0.10    0.30
   4  -4  -8    1.30    0.40
  -4  -4   8    0.20    0.30
  -4   4   8    1.00    0.50
   4   4  -8    0.80    0.30
   4   4  -8    0.60    0.30
  -4   4   8    0.90    0.40
  -4   4   8    1.70    0.60
   3  -4  -8   13.60    1.20
  -3   4   8   15.30    1.30
   3   4  -8   12.80    0.90
  -3   4   8   14.70    1.30
   3   4  -8   13.60    0.90
  -3   4   8   14.50    1.10
   2  -4  -8   69.39    3.60
   2  -4  -8   65.09    3.60
  -2   4   8   63.19    3.60
  -2   4   8   61.19    3.60
   2   4  -8   64.89    3.20
   1  -4  -8  165.58    8.20
   1  -4  -8  164.48    8.20
   1  -4  -8  174.78    8.40
  -1   4   8  156.38    8.20
  -1   4   8  164.38    8.20
   0  -4  -8   29.60    1.80
   0  -4  -8   28.30    1.90
   0  -4  -8   26.50    1.80
   0  -4  -8   26.40    1.70
   0   4   8   28.70    1.80
   0   4   8   30.60    1.90
  -1  -4  -8  139.39    6.80
  -1  -4  -8  134.49    6.90
  -1   4  -8  130.89    6.40
   1   4   8  135.49    6.80
   1   4   8  138.09    6.90
   1   4   8  140.39    6.80
  -2  -4  -8   27.50    1.70
   2  -4   8   24.40    1.30
   2   4   8   24.50    1.70
  -2   4  -8   25.20    1.30
  -2   4  -8   25.00    1.40
   2   4   8   26.70    1.70
   2   4   8   26.00    1.80
  -3  -4  -8    2.40    0.60
  -3  -4  -8    2.00    0.50
   3  -4   8    1.90    0.30
   3   4   8    2.30    0.50
  -3   4  -8    2.20    0.40
   3   4   8    1.70    0.40
  -3   4  -8    1.20    0.30
   3   4   8    2.10    0.50
   4  -4   8    4.30    0.60
  -4  -4  -8    5.20    0.80
  -4  -4  -8    3.60    0.60
   4   4   8    3.40    0.70
   4   4   8    3.70    0.70
  -4   4  -8    4.00    0.60
   4   4   8    4.20    0.70
  -5  -4  -8   25.70    2.00
  -5  -4  -8   27.10    2.00
   5  -4   8   27.00    1.50
   5  -4   8   27.00    1.50
   5   4   8   26.00    1.90
  -5   4  -8   27.30    1.80
   5   4   8   21.90    1.90
   5   4   8   25.70    1.90
  -5   4  -8   27.50    1.80
   6  -4   8    0.50    0.40
  -6  -4  -8    1.60    0.60
   6  -4   8    0.80    0.30
  -6   4  -8    1.40    0.50
   6   4   8    1.10    0.50
   6   4   8    0.00    0.40
  -6   4  -8    0.80    0.40
   7  -4   8   -0.30    0.30
  -7  -4  -8    0.30    0.50
   7  -4   8   -0.10    0.30
  -7  -4  -8    0.00    0.30
  -7   4  -8    0.10    0.30
   7   4   8    0.00    0.40
  -7   4  -8    0.20    0.40
   7   4   8   -0.20    0.30
   8  -4   8   21.90    1.70
   8   4   8   17.90    2.60
  -8   4  -8   24.00    1.90
   8   4   8   21.40    2.10
  -8   4  -8   19.10    2.60
   8  -5  -8    3.80    1.00
   8  -5  -8    3.90    0.90
  -8  -5   8    4.60    1.00
  -8   5   8    5.80    1.10
   8   5  -8    4.30    1.00
  -8   5   8    5.90    1.30
  -8   5   8    3.20    1.10
  -7  -5   8   23.50    1.70
   7  -5  -8   17.40    2.20
   7  -5  -8   19.90    1.80
   7   5  -8   19.80    1.50
  -7   5   8   20.10    2.40
  -7   5   8   18.20    1.70
   7   5  -8   19.40    1.80
  -7   5   8   21.00    2.00
   6  -5  -8    0.10    0.40
  -6  -5   8   -0.30    0.30
   6  -5  -8   -0.20    0.40
  -6   5   8    0.30    0.50
  -6   5   8   -0.50    0.30
   6   5  -8   -0.20    0.30
  -6   5   8    0.00    0.40
   6   5  -8    0.20    0.30
   5  -5  -8  109.39    5.90
   5  -5  -8  106.19    6.00
  -5  -5   8  108.79    5.60
  -5   5   8  112.69    5.90
   5   5  -8  103.29    5.50
  -5   5   8  117.49    6.20
   5   5  -8  116.09    5.80
  -5   5   8  110.79    6.10
   4  -5  -8   29.50    2.00
   4   5  -8   29.70    1.60
  -4   5   8   29.40    2.20
   4   5  -8   30.10    1.80
  -4   5   8   26.40    2.10
  -4   5   8   28.30    1.90
   3  -5  -8    5.10    0.80
  -3  -5   8    5.40    0.60
   3  -5  -8    3.10    0.60
  -3   5   8    4.40    0.80
  -3   5   8    5.40    0.90
   3   5  -8    5.90    0.60
   3   5  -8    4.70    0.40
   2  -5  -8  150.88    7.40
   2  -5  -8  144.99    7.40
  -2   5   8  139.19    7.50
   2   5  -8  149.49    7.00
  -2   5   8  146.59    7.50
   1  -5  -8   10.70    1.00
  -1   5   8    9.80    1.20
  -1   5   8    9.50    1.00
   0  -5  -8    3.80    0.70
   0   5   8    3.40    0.60
   0   5   8    4.50    0.80
  -1  -5  -8    6.00    0.90
  -1  -5  -8    7.60    1.00
   1   5   8    7.00    0.90
  -1   5  -8    6.00    0.50
   1   5   8    6.00    0.90
  -2  -5  -8   17.60    1.30
  -2  -5  -8   15.70    1.30
   2   5   8   17.00    1.50
  -2   5  -8   14.20    1.00
   2   5   8   12.30    1.80
   2   5   8   16.60    2.20
  -3  -5  -8   -0.10    0.20
  -3  -5  -8    0.30    0.30
   3  -5   8    0.40    0.20
  -3   5  -8    0.50    0.20
   3   5   8    0.00    0.30
   3   5   8    0.00    0.20
   3   5   8    0.10    0.30
  -3   5  -8    0.00    0.20
  -4  -5  -8    3.00    0.60
  -4  -5  -8    3.60    0.70
   4   5   8    3.10    0.60
  -4   5  -8    4.60    0.70
  -4   5  -8    4.70    0.60
   4   5   8    3.00    0.70
   4   5   8    3.80    0.70
   5  -5   8   39.60    2.30
  -5  -5  -8   46.50    2.80
  -5  -5  -8   31.80    2.90
  -5   5  -8   37.60    2.50
  -5   5  -8   37.70    2.30
   5   5   8   41.10    2.80
   5   5   8   41.90    2.60
   5   5   8   39.40    2.60
   6  -5   8    0.20    0.30
  -6  -5  -8    0.30    0.50
  -6   5  -8   -0.20    0.30
   6   5   8    0.20    0.40
   6   5   8   -0.20    0.40
   6   5   8   -0.20    0.30
  -6   5  -8   -0.10    0.30
  -7  -5  -8    1.60    0.70
   7  -5   8    2.70    0.50
  -7  -5  -8    1.50    0.60
   7  -5   8    1.50    0.60
  -7   5  -8    1.20    0.50
   7   5   8    2.20    0.80
   7   5   8    0.90    0.60
  -7   5  -8    0.80    0.50
   7   5   8    1.30    0.60
   8  -5   8    1.00    0.40
  -8  -5  -8    0.90    0.70
   8  -5   8    0.70    0.60
   8   5   8    0.60    0.70
   8   5   8    0.00    0.70
   8   5   8    0.70    0.70
  -8   5  -8    1.80    0.60
  -8   5  -8    1.10    0.70
   7  -6  -8   18.80    1.70
   7  -6  -8   15.90    2.00
   7   6  -8   18.60    1.80
  -7   6   8   22.40    2.10
  -7   6   8   19.10    1.70
  -7   6   8   13.30    2.00
   6  -6  -8    0.10    0.80
   6  -6  -8    1.00    0.50
  -6  -6   8    0.00    0.30
  -6   6   8   -0.10    0.30
   6   6  -8    0.20    0.50
  -6   6   8    0.50    0.60
   6   6  -8   -0.20    0.30
   5  -6  -8    0.40    0.50
   5  -6  -8    0.40    0.40
  -5   6   8    0.40    0.50
  -5   6   8    0.20    0.40
   5   6  -8    0.30    0.30
   5   6  -8    0.20    0.30
  -5   6   8    1.10    0.60
   4  -6  -8   97.49    5.90
   4  -6  -8   98.89    5.90
   4  -6  -8  102.99    5.60
  -4  -6   8  112.89    5.60
  -4   6   8  104.79    5.80
   4   6  -8  108.49    5.10
   4   6  -8  105.29    5.40
   3  -6  -8   25.40    1.90
   3  -6  -8   26.20    1.90
   3  -6  -8   26.00    1.90
   3   6  -8   26.90    1.60
  -3   6   8   29.20    2.10
  -3   6   8   22.60    1.90
   2  -6  -8   73.19    4.00
   2  -6  -8   73.59    4.10
   2  -6  -8   72.59    4.00
  -2   6   8   68.99    4.20
  -2   6   8   73.79    4.10
   2   6  -8   72.19    3.60
   1  -6  -8   80.59    4.60
   1  -6  -8   88.19    4.60
  -1   6   8   83.19    4.60
  -1   6   8   83.09    4.70
   0  -6  -8   15.50    1.30
   0  -6  -8   15.50    1.30
   0   6   8   15.70    1.40
   0   6   8   16.80    1.40
  -1  -6  -8   94.59    4.90
  -1  -6  -8   91.59    4.90
   1   6   8   94.49    4.90
  -1   6  -8   90.09    4.50
   1   6   8   88.89    5.00
  -2  -6  -8    3.30    0.70
  -2  -6  -8    4.10    0.80
  -2   6  -8    3.20    0.50
   2   6   8    2.60    0.60
   2   6   8    4.70    0.80
  -3  -6  -8   19.20    1.60
  -3  -6  -8   17.70    1.40
   3  -6   8   17.50    1.10
   3   6   8   17.20    1.60
  -3   6  -8   18.40    1.30
   3   6   8   20.00    1.50
   3   6   8   18.60    1.50
  -4  -6  -8   12.00    1.10
  -4   6  -8    9.30    1.30
   4   6   8   11.60    1.40
   4   6   8    7.30    1.10
  -4   6  -8   10.30    0.80
   4   6   8   10.70    1.30
  -5  -6  -8   34.10    2.40
  -5  -6  -8   31.40    2.20
   5  -6   8   30.10    1.90
   5   6   8   33.70    2.30
   5   6   8   27.10    2.30
  -5   6  -8   29.10    2.10
   5   6   8   31.50    2.20
  -5   6  -8   31.00    1.90
  -6  -6  -8    4.30    1.00
  -6  -6  -8    3.20    0.80
   6  -6   8    4.20    0.70
  -6   6  -8    5.60    1.00
   6   6   8    4.40    1.10
   6   6   8    6.90    1.10
   6   6   8    3.20    0.80
  -6   6  -8    4.90    0.90
   7  -6   8    0.70    0.50
  -7  -6  -8    0.90    0.70
   7   6   8    0.40    0.60
  -7   6  -8    0.10    0.40
  -7   6  -8    0.40    0.60
   6  -7  -8    3.50    0.80
   5  -7  -8   16.40    1.70
   5  -7  -8   12.20    1.50
   5  -7  -8   15.50    1.80
   5   7  -8   17.70    1.40
  -5   7   8   11.50    1.70
  -5   7   8   15.20    1.90
   4  -7  -8   13.80    1.70
   4  -7  -8   18.60    1.60
   4  -7  -8   18.10    1.50
  -4   7   8   15.00    1.80
  -4   7   8   20.20    1.80
   4   7  -8   17.90    1.40
   3  -7  -8    3.30    0.70
   3  -7  -8    4.50    0.80
   3  -7  -8    2.80    0.80
  -3   7   8    4.90    1.00
   3   7  -8    3.10    0.50
   2  -7  -8    7.20    1.10
   2  -7  -8    6.00    1.00
   2   7  -8    7.10    0.60
  -2   7   8    6.50    1.00
   2   7  -8    6.10    0.60
  -2   7   8    6.50    1.10
   1  -7  -8   23.30    1.80
   1  -7  -8   21.40    1.70
   1   7  -8   21.00    1.20
   1   7  -8   23.50    1.60
  -1   7   8   23.80    1.80
   0  -7  -8   72.89    4.00
   0  -7  -8   61.89    4.00
   0   7  -8   64.99    3.40
   0   7   8   80.29    5.20
   0   7   8   73.29    4.00
   0   7  -8   68.49    3.40
  -1  -7  -8   23.00    1.70
  -1  -7  -8   19.80    1.60
   1   7   8   22.90    1.70
   1   7   8   20.60    2.60
  -1   7  -8   21.60    1.30
  -1   7  -8   22.00    1.30
  -2  -7  -8    0.50    0.40
  -2  -7  -8    0.10    0.40
   2   7   8    0.30    0.40
  -2   7  -8    0.30    0.30
   2   7   8    0.00    0.30
  -2   7  -8    0.40    0.30
  -3  -7  -8   13.60    1.50
  -3  -7  -8   10.90    1.30
  -3  -7  -8   12.00    1.40
  -3   7  -8   11.50    1.10
   3   7   8   13.40    1.30
   3   7   8   13.10    1.70
  -4  -7  -8   53.29    3.10
   4  -7   8   46.90    2.50
  -4  -7  -8   46.80    2.90
  -4   7  -8   42.40    2.80
   4   7   8   51.09    3.10
   4   7   8   45.10    3.00
   4   7   8   44.90    3.20
  -5  -7  -8    4.40    1.00
   5  -7   8    4.30    0.70
   5   7   8    4.70    1.10
  -5   7  -8    4.50    0.90
   5   7   8    4.30    0.90
  -5   7  -8    5.20    0.60
   3  -8  -8    9.10    1.50
   3  -8  -8    8.40    1.30
  -3   8   8    7.50    1.30
  -3   8   8    9.10    1.40
   2  -8  -8   14.00    1.60
   2  -8  -8   15.80    1.50
  -2   8   8   13.70    1.80
  -2   8   8   16.00    1.50
   1  -8  -8    8.50    1.20
  -1   8   8   11.60    1.90
  -1   8   8   10.60    1.40
   0  -8  -8   32.70    2.40
   0  -8  -8   36.60    3.20
   0   8  -8   31.80    2.10
   0   8   8   38.80    2.50
   0   8   8   31.20    2.60
  -1  -8  -8   16.50    1.70
   1   8   8   13.80    1.40
   1   8   8   12.30    2.30
  -2  -8  -8   36.30    2.50
  -2  -8  -8   37.50    2.60
   2   8   8   37.00    2.60
   2   8   8   38.40    2.80
  -3  -8  -8    3.10    0.80
   3   8   8    3.50    0.90
   3   8   8    2.10    0.80
 -10   0   9   -0.10    0.50
  10   0  -9   -0.20    0.50
  10   0  -9   -0.20    0.50
 -10   0   9    0.10    0.50
   9   0  -9    0.60    0.50
  -9   0   9    2.00    0.70
   9   0  -9    1.20    0.70
  -9   0   9    2.80    0.90
  -8   0   9   -0.30    0.40
   8   0  -9    0.30    0.40
  -8   0   9   -0.10    0.30
   8   0  -9    0.00    0.40
   7   0  -9   33.30    2.40
  -7   0   9   39.80    2.50
   7   0  -9   34.50    2.50
   6   0  -9    0.30    0.40
  -6   0   9    0.00    0.20
   6   0  -9   -0.10    0.30
  -6   0   9    0.20    0.40
   5   0  -9  223.28   11.20
   5   0  -9  222.18   11.40
  -5   0   9  216.88   11.10
  -5   0   9  234.98   11.20
  -5   0   9  228.98   11.10
  -4   0   9   -0.30    0.10
   4   0  -9    0.00    0.20
  -4   0   9    0.00    0.20
  -4   0   9   -0.10    0.20
   4   0  -9    0.30    0.20
  -3   0   9   59.59    3.50
  -3   0   9   67.59    3.50
   3   0  -9   69.79    3.60
   3   0  -9   64.29    3.50
  -3   0   9   68.79    3.50
   2   0  -9    0.20    0.20
   2   0  -9    0.10    0.20
   2   0  -9    0.20    0.20
  -2   0   9    0.00    0.10
  -2   0   9   -0.10    0.10
  -2   0   9   -0.10    0.10
  -1   0   9  938.71   53.49
   1   0  -9  808.82   86.69
   1   0  -9  833.92   50.79
  -1   0   9  853.41   85.99
   0   0   9    0.10    0.10
   0   0  -9    0.00    0.10
   0   0  -9    0.10    0.20
   0   0  -9   -0.20    0.10
   0   0   9    0.10    0.20
   0   0  -9    0.00    0.20
   0   0   9    0.00    0.10
   1   0   9 1029.90   57.69
  -1   0  -9 1081.89   96.69
  -1   0  -9  966.60   57.29
   1   0   9  886.91   90.59
   2   0   9    0.10    0.20
  -2   0  -9   -0.10    0.10
  -2   0  -9    0.50    0.20
   2   0   9    0.30    0.20
   2   0   9    0.30    0.20
   3   0   9    7.70    0.70
   3   0   9    8.60    0.80
  -3   0  -9    8.40    0.80
   3   0   9    9.80    0.80
  -3   0  -9    9.60    0.90
   4   0   9    0.30    0.20
  -4   0  -9    0.20    0.20
  -4   0  -9   -0.30    0.20
   4   0   9    0.20    0.20
   5   0   9    6.60    1.00
  -5   0  -9    6.80    1.00
   6   0   9    0.00    0.30
   6   0   9    0.00    0.30
  -6   0  -9    0.70    0.40
   7   0   9   70.29    4.10
   7   0   9   63.49    3.80
  -7   0  -9   66.09    4.00
   8   0   9   -0.20    0.30
  -8   0  -9   -0.10    0.40
  -8   0  -9   -0.10    0.30
   8   0   9   -0.20    0.40
   9   0   9    1.70    1.10
  -9   0  -9    2.20    0.80
   9   0   9    1.90    0.80
 -10  -1   9    2.20    0.80
  10  -1  -9    2.60    0.90
  10  -1  -9    1.30    0.80
 -10  -1   9    3.30    1.00
  10   1  -9    3.70    1.10
  10   1  -9    3.10    1.00
 -10   1   9    3.10    1.00
 -10   1   9    2.60    0.90
  -9  -1   9    2.00    0.60
   9  -1  -9    2.90    0.90
  -9  -1   9    3.90    1.00
   9  -1  -9    4.40    1.00
   9   1  -9    3.40    1.00
  -9   1   9    2.70    0.80
  -9   1   9    4.30    1.00
   9   1  -9    2.10    0.80
   8  -1  -9   33.70    2.50
   8  -1  -9   32.50    2.50
  -8  -1   9   36.70    2.50
  -8   1   9   30.10    2.40
   8   1  -9   29.20    2.50
  -8   1   9   35.00    2.50
   8   1  -9   30.20    2.50
  -7  -1   9   27.70    2.00
  -7  -1   9   32.20    2.40
   7  -1  -9   28.60    2.20
   7  -1  -9   26.90    2.30
   7   1  -9   30.00    2.10
  -7   1   9   24.00    2.00
   7   1  -9   29.90    2.20
  -7   1   9   31.50    2.20
  -6  -1   9   16.60    1.40
  -6  -1   9   20.50    1.50
   6  -1  -9   19.10    1.60
   6  -1  -9   19.20    1.60
   6   1  -9   19.30    1.90
  -6   1   9   20.10    1.60
   6   1  -9   20.50    1.50
   5  -1  -9   27.60    1.90
  -5  -1   9   26.70    1.80
   5  -1  -9   24.30    1.80
  -5  -1   9   22.80    1.70
  -5  -1   9   27.70    1.80
  -5   1   9   24.50    1.80
   5   1  -9   30.70    1.90
  -5   1   9   28.60    1.80
  -5   1   9   27.70    2.20
   5   1  -9   23.50    1.70
  -4  -1   9   77.69    4.20
   4  -1  -9   82.99    4.40
  -4  -1   9   83.59    4.20
  -4  -1   9   86.19    4.20
  -4   1   9   77.09    4.30
   4   1  -9   83.49    4.30
  -4   1   9   78.69    4.40
  -4   1   9   81.79    4.30
   4   1  -9   76.59    4.20
   3  -1  -9   38.80    2.20
  -3  -1   9   37.00    2.10
  -3  -1   9   39.00    2.10
   3  -1  -9   34.60    2.20
  -3  -1   9   36.70    2.00
  -3   1   9   34.60    2.20
   3   1  -9   37.60    2.10
  -3   1   9   37.50    2.10
   3   1  -9   36.90    2.10
  -3   1   9   35.00    2.20
   2  -1  -9  451.25   21.00
   2  -1  -9  432.36   21.00
   2  -1  -9  433.76   21.10
  -2   1   9  442.66   21.00
   2   1  -9  455.25   20.90
  -2   1   9  458.55   20.90
  -2   1   9  432.66   21.00
   2   1  -9  449.06   20.90
  -1  -1   9    6.50    0.50
   1  -1  -9    6.50    0.70
  -1  -1   9    6.60    0.50
   1  -1  -9    6.70    0.70
   1  -1  -9    6.50    0.70
   1  -1  -9    7.40    0.70
  -1   1   9    6.20    0.70
   1   1  -9    7.30    0.50
   1   1  -9    5.60    0.50
  -1   1   9    7.10    0.60
   1   1  -9    7.20    0.60
   1   1  -9    5.90    0.50
   0  -1   9   63.49    3.00
   0  -1  -9   62.69    3.30
   0  -1  -9   60.39    3.20
   0  -1   9   59.79    3.10
   0  -1  -9   59.49    3.20
   0  -1  -9   58.99    3.20
   0   1  -9   64.29    3.10
   0   1   9   62.29    3.30
   0   1   9   63.39    3.20
   0   1  -9   62.69    3.10
   0   1  -9   61.99    3.10
   0   1  -9   63.19    3.10
   0   1   9   59.39    3.20
   1  -1   9   44.80    2.20
   1  -1   9   45.20    2.30
   1  -1   9   42.20    2.30
  -1  -1  -9   44.30    2.40
  -1  -1  -9   42.40    2.40
  -1  -1  -9   43.50    2.50
  -1   1  -9   41.90    2.30
   1   1   9   43.60    2.40
  -1   1  -9   42.50    2.20
   1   1   9   44.40    2.40
   1   1   9   45.40    2.40
  -1   1  -9   43.50    2.30
   2  -1   9  103.49    5.00
   2  -1   9  106.89    5.00
   2  -1   9  101.19    5.00
  -2  -1  -9  100.59    5.20
  -2   1  -9   99.49    5.00
   2   1   9   98.89    5.10
   2   1   9   98.69    5.10
  -2   1  -9  109.09    5.10
  -3  -1  -9   36.80    2.10
   3  -1   9   37.80    2.10
  -3  -1  -9   31.70    2.00
   3  -1   9   33.80    2.00
   3  -1   9   35.40    2.00
   3   1   9   36.80    2.10
   3   1   9   36.10    2.20
   3   1   9   36.80    2.10
  -3   1  -9   36.10    2.10
  -3   1  -9   36.00    2.10
   4  -1   9    4.90    0.70
  -4  -1  -9    4.50    0.70
   4  -1   9    4.70    0.70
  -4  -1  -9    4.90    0.70
  -4   1  -9    5.10    0.70
   4   1   9    4.80    0.70
   4   1   9    3.70    0.70
  -4   1  -9    4.90    0.70
   5  -1   9  210.28   10.20
  -5  -1  -9  210.98   10.20
   5   1   9  213.18   10.20
  -5   1  -9  213.48   10.20
  -5   1  -9  192.38   10.00
   5   1   9  191.18   10.10
  -6  -1  -9    7.90    1.10
   6  -1   9    5.80    0.90
  -6   1  -9    8.30    1.10
  -6   1  -9    7.20    1.00
   6   1   9    7.20    1.00
   7  -1   9   22.10    1.80
   7  -1   9   21.00    1.60
  -7  -1  -9   19.00    1.70
  -7  -1  -9   21.50    1.70
   7   1   9   19.30    1.60
   7   1   9   20.30    1.80
  -7   1  -9   18.80    1.60
  -7   1  -9   23.90    1.80
   8  -1   9    4.70    0.90
  -8  -1  -9    6.00    1.00
   8  -1   9    4.60    1.10
  -8   1  -9    4.00    0.90
   8   1   9    6.50    1.20
   8   1   9    5.30    1.00
  -8   1  -9    5.20    1.00
  -9  -1  -9    7.40    1.30
   9  -1   9    8.50    1.30
   9  -1   9   10.10    1.50
  -9  -1  -9   10.30    1.70
  -9   1  -9   14.20    1.80
  -9   1  -9   11.90    1.60
   9   1   9   10.90    1.70
   9   1   9   11.10    1.50
   9  -2  -9   40.20    2.90
  -9  -2   9   39.30    2.80
  -9  -2   9   34.10    2.50
   9  -2  -9   41.40    3.00
  -9   2   9   31.90    2.80
   9   2  -9   44.50    3.10
   9   2  -9   31.40    2.60
  -9   2   9   43.60    2.90
   8  -2  -9   19.50    2.30
   8  -2  -9   25.40    2.10
  -8  -2   9   22.10    1.90
   8   2  -9   21.70    1.80
  -8   2   9   16.40    2.50
   8   2  -9   22.60    2.00
  -8   2   9   20.70    1.80
  -7  -2   9   95.39    4.90
   7  -2  -9   85.89    4.90
  -7  -2   9   81.39    4.60
   7   2  -9   91.79    5.00
  -7   2   9   78.29    4.90
   7   2  -9   86.19    4.80
  -7   2   9   86.59    4.90
  -6  -2   9   52.09    3.00
  -6  -2   9   55.79    3.20
   6  -2  -9   51.59    3.30
  -6  -2   9   53.69    3.20
   6  -2  -9   57.59    3.40
  -6   2   9   57.79    3.50
   6   2  -9   51.99    3.10
   6   2  -9   56.49    3.30
  -6   2   9   53.19    3.30
   5  -2  -9  424.96   21.60
  -5  -2   9  438.16   21.30
  -5  -2   9  458.75   21.40
   5  -2  -9  466.35   21.70
  -5  -2   9  468.15   21.50
  -5   2   9  477.95   21.60
   5   2  -9  437.76   21.40
   5   2  -9  454.55   21.60
  -5   2   9  461.05   21.80
  -5   2   9  423.96   22.00
   4  -2  -9    8.90    1.10
  -4  -2   9   10.50    1.00
  -4  -2   9    8.70    0.70
   4  -2  -9    9.50    1.10
  -4  -2   9    8.00    0.70
  -4   2   9    6.90    0.90
  -4   2   9    8.80    1.00
   4   2  -9   10.10    0.90
  -4   2   9   10.00    1.20
   4   2  -9    8.10    0.80
   3  -2  -9    0.00    0.20
   3  -2  -9    0.20    0.20
  -3  -2   9    0.00    0.10
  -3  -2   9    0.20    0.20
  -3  -2   9    0.10    0.10
   3   2  -9   -0.30    0.10
  -3   2   9    0.20    0.20
   3   2  -9    0.00    0.20
  -3   2   9    0.00    0.20
  -3   2   9    0.20    0.20
   2  -2  -9  296.17   14.10
  -2  -2   9  305.47   13.80
   2  -2  -9  290.87   14.00
  -2   2   9  283.57   14.10
  -2   2   9  292.97   14.00
  -2   2   9  282.37   14.10
   2   2  -9  287.07   13.80
   2   2  -9  304.47   13.90
   1  -2  -9  149.49    7.40
   1  -2  -9  145.99    7.50
   1  -2  -9  153.48    7.50
   1  -2  -9  154.28    7.40
   1   2  -9  154.78    7.20
  -1   2   9  147.39    7.50
   1   2  -9  145.39    7.20
  -1   2   9  150.48    7.50
   1   2  -9  158.58    7.20
   1   2  -9  154.28    7.20
   0  -2  -9   17.80    1.20
   0  -2  -9   20.40    1.30
   0  -2  -9   16.60    1.30
   0   2   9   19.40    1.30
   0   2  -9   18.80    1.00
   0   2  -9   20.00    1.10
   0   2  -9   18.60    1.00
   0   2   9   20.40    1.30
   0   2  -9   18.40    1.00
  -1  -2  -9  519.45   24.90
  -1  -2  -9  527.05   25.00
  -1  -2  -9  542.55   24.90
   1   2   9  536.95   24.90
  -1   2  -9  524.95   24.70
  -1   2  -9  518.05   24.70
   1   2   9  525.75   24.90
   1   2   9  542.95   25.00
  -2  -2  -9   -0.10    0.20
   2  -2   9   -0.10    0.10
  -2  -2  -9    0.30    0.20
   2  -2   9    0.10    0.20
   2  -2   9    0.10    0.20
   2   2   9    0.10    0.20
  -2   2  -9   -0.10    0.10
  -2   2  -9    0.10    0.20
   2   2   9   -0.10    0.10
   2   2   9    0.20    0.20
   3  -2   9   69.39    3.50
   3  -2   9   67.59    3.40
  -3  -2  -9   65.89    3.60
  -3  -2  -9   67.49    3.60
   3  -2   9   70.69    3.40
   3   2   9   62.09    3.70
  -3   2  -9   68.39    3.50
   3   2   9   67.99    3.60
   3   2   9   63.89    3.60
  -3   2  -9   62.89    3.40
   4  -2   9   53.69    2.80
   4  -2   9   50.69    2.80
  -4  -2  -9   49.30    2.90
   4  -2   9   50.69    2.80
  -4  -2  -9   49.70    2.90
   4   2   9   50.19    2.90
   4   2   9   46.70    3.00
  -4   2  -9   48.70    2.80
  -4   2  -9   55.69    2.90
   4   2   9   48.00    2.90
  -5  -2  -9   73.59    4.10
   5  -2   9   73.79    3.90
   5   2   9   73.89    4.10
  -5   2  -9   69.39    3.90
   5   2   9   71.59    4.00
  -5   2  -9   71.49    4.00
   6  -2   9   30.30    2.10
  -6  -2  -9   28.80    2.20
  -6   2  -9   27.40    2.00
   6   2   9   30.80    2.20
  -6   2  -9   31.50    2.10
   7  -2   9    1.10    0.50
   7  -2   9    0.60    0.50
  -7  -2  -9    1.20    0.60
  -7  -2  -9    0.70    0.40
  -7   2  -9    2.10    0.60
  -7   2  -9    1.30    0.50
   7   2   9    1.10    0.50
   7   2   9    1.80    0.60
   8  -2   9    1.50    0.60
   8  -2   9    0.80    0.50
  -8  -2  -9    1.40    0.50
   8   2   9    0.50    0.50
  -8   2  -9    0.40    0.50
   8   2   9    1.10    0.60
  -8   2  -9    1.20    0.70
   9  -2   9    0.30    0.50
  -9  -2  -9    0.40    0.50
  -9  -2  -9    0.40    0.60
   9  -2   9    0.80    0.60
  -9   2  -9    0.70    0.70
   9   2   9    0.60    0.60
   9   2   9    0.40    0.60
  -9   2  -9    0.50    0.60
  -9  -3   9    5.80    1.10
   9  -3  -9    4.00    1.10
   9  -3  -9    2.70    1.00
  -9   3   9    3.70    0.90
   9   3  -9    2.40    0.80
   9   3  -9    5.50    1.20
  -9   3   9    3.10    1.00
   8  -3  -9   17.50    2.00
   8  -3  -9   20.50    1.90
  -8  -3   9   20.20    1.70
  -8  -3   9   18.90    1.40
  -8  -3   9   19.30    2.20
   8   3  -9   20.40    1.90
   8   3  -9   17.10    1.60
  -8   3   9   19.50    1.80
  -8   3   9   19.50    1.90
  -7  -3   9   30.70    2.10
  -7  -3   9   29.80    1.90
   7  -3  -9   28.70    2.20
  -7  -3   9   25.50    1.70
   7  -3  -9   24.80    2.10
  -7   3   9   26.50    2.20
  -7   3   9   27.80    2.10
  -7   3   9   27.50    2.20
   7   3  -9   25.20    1.90
   7   3  -9   25.00    2.10
  -6  -3   9   65.89    3.50
   6  -3  -9   67.69    3.90
  -6  -3   9   59.89    3.40
  -6  -3   9   70.99    3.70
   6  -3  -9   63.69    3.90
   6   3  -9   61.09    3.60
  -6   3   9   63.19    3.80
  -6   3   9   59.59    3.90
   6   3  -9   68.79    3.80
  -6   3   9   70.49    4.10
   5  -3  -9   21.50    1.70
  -5  -3   9   23.10    1.40
   5  -3  -9   21.90    1.70
  -5  -3   9   22.20    1.50
  -5  -3   9   21.40    1.30
  -5   3   9   22.10    1.70
   5   3  -9   23.40    1.50
  -5   3   9   21.50    1.80
   5   3  -9   24.10    1.70
   4  -3  -9  116.59    5.90
  -4  -3   9  110.29    5.30
   4  -3  -9  109.69    5.90
  -4  -3   9  106.49    5.30
  -4  -3   9  111.09    5.60
  -4   3   9  110.79    5.80
   4   3  -9  106.69    5.50
   4   3  -9  120.99    5.70
  -4   3   9  114.79    6.00
   3  -3  -9    2.70    0.50
  -3  -3   9    3.70    0.50
   3  -3  -9    3.50    0.60
  -3   3   9    3.50    0.70
   3   3  -9    4.00    0.50
  -3   3   9    3.80    0.60
  -3   3   9    2.60    0.60
   3   3  -9    3.30    0.40
   2  -3  -9   94.39    4.90
   2  -3  -9   99.39    5.00
  -2  -3   9   93.29    4.60
  -2   3   9   95.99    5.00
  -2   3   9   94.89    4.90
   2   3  -9   96.39    4.70
  -2   3   9   93.29    5.00
   1  -3  -9    5.20    0.70
   1  -3  -9    4.80    0.70
   1  -3  -9    3.00    0.50
   1  -3  -9    4.60    0.60
  -1   3   9    2.80    0.50
  -1   3   9    3.50    0.60
   1   3  -9    4.10    0.30
   1   3  -9    4.30    0.30
   0  -3  -9  317.67   15.00
   0  -3  -9  309.67   15.10
   0  -3  -9  327.47   15.10
   0  -3  -9  324.27   15.20
   0   3  -9  301.57   14.60
   0   3   9  321.97   15.10
   0   3   9  304.27   15.10
   1  -3   9    4.30    0.30
  -1  -3  -9    5.40    0.70
  -1  -3  -9    5.20    0.70
   1   3   9    3.50    0.60
   1   3   9    3.20    0.50
  -1   3  -9    4.60    0.40
   1   3   9    4.30    0.60
  -1   3  -9    4.00    0.30
  -2  -3  -9   35.70    2.10
  -2  -3  -9   33.80    2.00
   2  -3   9   32.90    1.80
  -2   3  -9   31.40    1.80
   2   3   9   28.50    2.10
   2   3   9   34.50    2.20
  -2   3  -9   34.90    1.80
   2   3   9   37.10    2.10
   3  -3   9   18.90    1.20
  -3  -3  -9   18.20    1.30
  -3  -3  -9   19.00    1.40
   3   3   9   17.70    1.40
  -3   3  -9   20.50    1.20
   3   3   9   17.80    1.40
   4  -3   9    2.50    0.50
  -4  -3  -9    3.10    0.60
   4  -3   9    2.60    0.40
   4  -3   9    2.00    0.40
  -4  -3  -9    2.10    0.50
  -4   3  -9    2.10    0.50
   4   3   9    2.00    0.50
  -4   3  -9    1.70    0.40
   4   3   9    2.60    0.60
   5  -3   9  274.57   13.10
  -5  -3  -9  280.57   13.40
   5  -3   9  272.47   13.10
   5   3   9  261.37   13.30
   5   3   9  279.87   13.40
  -5   3  -9  257.57   13.20
  -5   3  -9  283.37   13.30
   6  -3   9   11.10    1.00
  -6  -3  -9   12.30    1.40
   6  -3   9   10.70    1.20
   6   3   9   10.50    1.30
  -6   3  -9   10.80    1.30
  -6   3  -9    9.00    1.10
   6   3   9   12.60    1.60
   7  -3   9    6.90    1.00
  -7  -3  -9    7.00    1.10
  -7  -3  -9    6.00    0.90
  -7   3  -9    6.10    1.00
   7   3   9    7.40    1.30
  -7   3  -9    5.10    1.00
   7   3   9    9.60    1.30
   8  -3   9    7.80    1.10
  -8  -3  -9    8.10    1.40
   8  -3   9    6.40    1.10
  -8  -3  -9    3.90    0.90
   8   3   9    5.20    1.00
  -8   3  -9    6.00    1.10
  -8   3  -9    4.00    0.90
   8   3   9    8.90    1.40
   9  -3   9    2.60    0.80
   9  -3   9    2.40    0.70
  -9  -3  -9    1.30    0.70
  -9  -3  -9    1.80    1.00
   9   3   9    1.30    0.70
  -9   3  -9    2.80    0.90
  -9   3  -9    2.00    0.80
   9  -4  -9    0.90    0.70
   9  -4  -9    0.20    0.90
  -9  -4   9    1.50    0.70
  -9   4   9   -0.30    0.60
   9   4  -9    0.30    0.60
  -9   4   9    0.20    1.00
  -8  -4   9    6.40    1.10
  -8  -4   9    9.10    1.00
   8  -4  -9    8.10    1.30
  -8  -4   9    6.80    0.80
   8  -4  -9    6.60    1.60
  -8   4   9    8.10    1.50
  -8   4   9    5.20    1.10
   8   4  -9    6.20    1.00
   8   4  -9    6.80    1.30
  -8   4   9    7.80    1.20
  -7  -4   9    7.40    0.70
  -7  -4   9    7.90    1.10
   7  -4  -9    5.70    1.10
   7  -4  -9    8.90    1.30
  -7   4   9    8.40    1.20
  -7   4   9    8.20    1.50
  -7   4   9    6.00    1.20
   7   4  -9    8.50    1.20
   7   4  -9    5.70    0.90
  -6  -4   9    0.10    0.30
  -6  -4   9    0.20    0.20
   6  -4  -9    0.70    0.50
  -6  -4   9    0.10    0.20
   6  -4  -9    0.30    0.40
  -6   4   9    0.50    0.50
   6   4  -9    0.00    0.30
  -6   4   9   -0.20    0.30
  -6   4   9   -0.20    0.30
   6   4  -9    0.20    0.40
  -5  -4   9  156.48    7.40
   5  -4  -9  141.79    7.80
   5  -4  -9  145.19    7.70
   5   4  -9  153.68    7.60
  -5   4   9  154.88    7.90
   5   4  -9  139.49    7.30
  -5   4   9  152.08    7.60
  -4  -4   9  203.88   10.00
   4  -4  -9  209.08   10.40
  -4   4   9  215.98   10.50
  -4   4   9  209.78   10.30
   4   4  -9  193.48    9.90
   4   4  -9  218.48   10.20
  -3  -4   9   57.09    3.00
   3  -4  -9   57.59    3.40
   3   4  -9   59.69    2.90
  -3   4   9   57.49    3.90
   3   4  -9   61.19    3.10
  -3   4   9   59.69    3.30
   2  -4  -9    4.40    0.70
   2  -4  -9    4.20    0.80
  -2   4   9    5.40    0.80
   2   4  -9    4.20    0.40
   1  -4  -9    3.70    0.60
   1  -4  -9    3.30    0.60
  -1   4   9    4.50    0.80
  -1   4   9    3.40    0.60
   0  -4  -9  496.85   22.50
   0  -4  -9  457.35   21.80
   0  -4  -9  454.15   21.70
   0   4   9  437.66   21.80
   0   4   9  445.16   21.70
  -1  -4  -9   10.00    1.10
  -1  -4  -9    9.30    1.00
   1   4   9    7.90    0.90
   1   4   9    6.20    0.80
   1   4   9    9.20    1.10
  -1   4  -9    7.70    0.50
  -2  -4  -9    0.30    0.30
   2  -4   9    0.20    0.10
  -2  -4  -9    0.10    0.30
  -2   4  -9    0.20    0.20
   2   4   9    0.20    0.30
  -2   4  -9    0.30    0.10
   2   4   9    0.00    0.20
   2   4   9    0.50    0.30
  -3  -4  -9   35.30    2.30
   3  -4   9   36.70    2.00
  -3  -4  -9   34.70    2.30
  -3   4  -9   38.90    2.00
  -3   4  -9   36.80    2.10
   3   4   9   36.60    2.30
   3   4   9   37.30    2.30
  -4  -4  -9   22.20    1.70
   4  -4   9   23.40    1.50
  -4  -4  -9   24.00    1.80
   4   4   9   25.00    1.80
  -4   4  -9   23.10    1.60
  -4   4  -9   29.00    1.60
   4   4   9   24.50    1.80
  -5  -4  -9   19.00    1.60
   5  -4   9   19.70    1.10
   5  -4   9   17.90    1.10
  -5   4  -9   18.10    1.40
  -5   4  -9   17.70    1.60
   5   4   9   18.50    1.60
   5   4   9   18.00    1.60
   5   4   9   21.20    1.60
  -6  -4  -9    7.80    1.20
   6  -4   9    8.20    0.80
   6  -4   9    8.40    1.00
  -6  -4  -9    7.60    1.10
   6  -4   9    9.20    0.80
   6   4   9    8.30    1.10
   6   4   9    7.00    1.40
   6   4   9    7.70    1.20
  -6   4  -9    6.80    1.00
  -6   4  -9    7.40    1.00
   7  -4   9   21.50    1.60
   7  -4   9   22.80    1.60
  -7  -4  -9   25.70    2.10
   7  -4   9   22.90    1.70
  -7  -4  -9   22.10    1.80
  -7   4  -9   22.40    1.80
  -7   4  -9   20.90    1.80
   7   4   9   24.30    2.00
   7   4   9   20.70    1.90
   8  -4   9    1.70    0.70
   8  -4   9    3.30    0.70
  -8  -4  -9    3.60    1.00
  -8  -4  -9    3.40    0.90
  -8   4  -9    1.10    0.60
   8   4   9    2.20    0.80
  -8   4  -9    2.20    0.70
   8   4   9    1.80    0.80
   8  -5  -9    6.10    1.50
   8  -5  -9    8.50    1.50
  -8  -5   9    9.90    1.40
   8   5  -9    9.90    1.50
  -8   5   9    6.80    1.50
  -8   5   9    8.50    1.50
  -8   5   9    6.00    1.40
   7  -5  -9    5.40    1.00
  -7  -5   9    6.30    1.00
   7   5  -9    7.10    1.10
  -7   5   9    5.40    1.20
  -7   5   9    2.80    1.40
   7   5  -9    5.60    0.90
  -7   5   9    5.00    1.00
   6  -5  -9   -0.40    0.30
   6  -5  -9    0.10    0.40
  -6  -5   9    0.20    0.30
  -6   5   9    0.30    0.40
  -6   5   9    0.10    0.40
   6   5  -9   -0.10    0.30
   6   5  -9   -0.30    0.30
  -6   5   9    0.10    0.40
   5  -5  -9    0.00    0.30
   5  -5  -9    0.40    0.40
  -5  -5   9    0.20    0.30
   5   5  -9    0.30    0.30
  -5   5   9    0.30    0.40
   5   5  -9   -0.10    0.30
  -5   5   9    0.20    0.40
  -5   5   9    0.40    0.40
   4  -5  -9   -0.30    0.20
  -4  -5   9    0.00    0.20
   4  -5  -9   -0.20    0.30
  -4   5   9   -0.10    0.30
   4   5  -9    0.70    0.30
  -4   5   9    0.20    0.30
   4   5  -9    0.00    0.20
  -4   5   9    0.10    0.40
  -3  -5   9    0.00    0.10
   3  -5  -9    0.30    0.30
   3  -5  -9    0.60    0.40
   3  -5  -9    0.00    0.20
  -3   5   9    0.30    0.30
   3   5  -9    0.20    0.20
  -3   5   9    0.60    0.40
   2  -5  -9   18.90    1.50
   2  -5  -9   19.00    1.50
   2   5  -9   17.30    1.10
  -2   5   9   21.20    1.60
  -2   5   9   18.80    1.50
   1  -5  -9   12.00    1.10
   1  -5  -9   12.10    1.10
  -1   5   9   11.30    1.20
   0  -5  -9  167.08    8.90
   0  -5  -9  185.68    8.90
   0   5   9  178.48    9.00
   0   5   9  179.38    9.00
  -1  -5  -9   47.60    2.80
  -1  -5  -9   51.19    2.80
   1   5   9   43.50    3.00
   1   5   9   43.60    3.10
  -2  -5  -9  102.19    5.20
  -2  -5  -9   96.09    5.20
   2   5   9   93.49    5.30
   2   5   9   96.99    5.20
  -2   5  -9   98.39    4.80
   2   5   9   99.39    5.20
  -3  -5  -9   26.30    1.90
  -3  -5  -9   29.50    2.00
   3  -5   9   27.50    1.60
  -3   5  -9   29.00    1.50
  -3   5  -9   27.40    1.70
   3   5   9   28.70    1.90
   3   5   9   29.90    2.10
   3   5   9   28.90    2.00
  -4  -5  -9    6.90    1.00
  -4  -5  -9    7.50    1.30
  -4   5  -9    9.30    0.80
  -4   5  -9    7.50    0.90
   4   5   9    9.10    1.20
   4   5   9    8.20    1.10
   4   5   9    6.20    1.00
   5  -5   9   23.50    1.60
  -5  -5  -9   25.80    2.10
  -5  -5  -9   25.60    2.00
   5   5   9   23.20    1.80
  -5   5  -9   26.70    1.70
   5   5   9   17.60    2.40
   5   5   9   27.30    2.00
  -5   5  -9   22.10    1.70
   6  -5   9    0.60    0.40
  -6  -5  -9    1.20    0.50
  -6  -5  -9    0.50    0.50
   6   5   9    1.00    0.60
   6   5   9    1.50    1.10
   6   5   9    1.20    0.60
  -6   5  -9    0.90    0.50
  -6   5  -9    0.60    0.40
   7  -5   9    1.70    0.30
  -7  -5  -9    0.50    0.40
  -7  -5  -9    0.60    0.60
   7  -5   9    1.00    0.50
   7   5   9    1.00    0.70
  -7   5  -9    1.50    0.60
  -7   5  -9    0.80    0.50
   7   5   9    1.20    0.60
   7   5   9    1.50    0.70
   7  -6  -9   11.10    1.50
  -7   6   9    8.20    2.00
  -7   6   9   11.10    1.80
   7   6  -9   14.60    1.70
  -7   6   9   13.20    2.10
   6  -6  -9   17.30    1.60
  -6  -6   9   15.30    1.30
   6  -6  -9   16.20    1.90
   6   6  -9   15.90    1.50
  -6   6   9   16.20    2.00
  -6   6   9   16.40    2.00
  -6   6   9   18.10    1.60
   6   6  -9   15.40    1.20
  -5  -6   9   11.50    1.00
   5  -6  -9   17.00    1.80
   5  -6  -9   13.90    1.40
   5   6  -9   13.90    1.00
  -5   6   9   17.90    1.70
  -5   6   9   12.60    1.70
   5   6  -9   16.70    1.30
  -5   6   9   15.70    1.40
  -4  -6   9   16.70    1.00
   4  -6  -9   17.70    1.50
   4  -6  -9   18.10    1.60
   4  -6  -9   16.50    1.50
  -4   6   9   16.10    1.60
  -4   6   9   15.80    1.60
   4   6  -9   17.90    1.30
   3  -6  -9   20.40    1.60
   3  -6  -9   17.90    1.60
   3  -6  -9   18.30    1.60
  -3   6   9   22.70    1.80
   3   6  -9   20.80    1.30
  -3   6   9   20.50    1.80
   2  -6  -9   37.80    2.60
   2  -6  -9   44.80    2.60
   2  -6  -9   40.60    2.50
   2   6  -9   36.40    2.10
  -2   6   9   41.10    2.70
  -2   6   9   42.50    2.60
   1  -6  -9    4.60    0.80
   1  -6  -9    4.40    0.80
  -1   6   9    3.20    0.80
  -1   6   9    3.60    0.70
   0  -6  -9    0.10    0.30
   0  -6  -9    0.80    0.40
   0   6   9    0.40    0.30
   0   6   9    0.30    0.40
  -1  -6  -9   15.50    1.40
  -1  -6  -9   15.80    1.40
  -1  -6  -9   14.70    1.30
   1   6   9   17.90    1.40
   1   6   9   14.60    1.40
  -1   6  -9   15.80    0.90
  -2  -6  -9   14.70    1.30
  -2  -6  -9   14.30    1.20
  -2  -6  -9   12.50    1.20
   2   6   9   17.50    1.40
   2   6   9   13.60    1.30
  -2   6  -9   13.50    1.00
  -3  -6  -9    6.40    1.00
   3  -6   9    5.80    0.50
  -3  -6  -9    6.00    0.90
   3   6   9    7.20    1.00
   3   6   9    5.50    0.90
   3   6   9    7.90    1.10
  -3   6  -9    6.70    0.80
  -4  -6  -9    6.10    1.00
  -4  -6  -9    8.80    1.20
   4   6   9    8.10    1.10
   4   6   9    6.00    1.00
   4   6   9    9.30    1.20
  -4   6  -9    8.40    0.60
   5  -6   9    0.40    0.30
  -5  -6  -9    0.20    0.50
   5   6   9    0.30    0.50
   5   6   9    0.00    0.40
   5   6   9    0.60    0.50
  -5   6  -9    0.10    0.30
  -5   6  -9    0.30    0.40
   6  -6   9   10.10    1.10
  -6  -6  -9   13.50    1.60
  -6  -6  -9   10.20    1.30
   6   6   9   11.80    1.60
  -6   6  -9   11.20    1.10
  -6   6  -9   10.70    1.30
   6   6   9    9.00    1.30
   6   6   9   10.50    1.70
   5  -7  -9    3.10    0.90
   5  -7  -9    3.50    1.00
   5  -7  -9    3.70    0.80
  -5   7   9    5.60    1.20
  -5   7   9    3.10    1.00
   5   7  -9    4.40    0.80
   4  -7  -9    7.80    1.10
   4  -7  -9    9.70    1.30
  -4   7   9    9.70    2.20
   4   7  -9    8.10    1.00
   3  -7  -9   22.10    2.00
   3  -7  -9   24.70    1.80
   3  -7  -9   26.20    2.00
   3   7  -9   26.00    1.60
  -3   7   9   25.40    2.00
  -3   7   9   22.10    2.00
   2  -7  -9    1.30    0.60
   2  -7  -9    1.80    0.60
   2   7  -9    1.90    0.30
   2   7  -9    1.20    0.30
  -2   7   9    0.40    0.40
  -2   7   9    1.20    0.60
   1  -7  -9   24.60    1.90
   1  -7  -9   24.10    1.90
  -1   7   9   23.40    2.00
  -1   7   9   26.30    1.90
   0  -7  -9   84.69    5.00
   0  -7  -9   95.59    5.00
   0   7   9   88.39    5.10
   0   7   9   95.39    5.00
  -1  -7  -9    7.40    1.10
  -1  -7  -9   10.40    1.20
  -1   7  -9    9.30    0.70
   1   7   9    9.50    1.30
   1   7   9    9.70    1.20
  -1   7  -9    9.20    0.70
  -2  -7  -9   28.30    1.90
  -2  -7  -9   25.30    1.90
   2   7   9   23.30    2.00
  -2   7  -9   24.20    1.50
   2   7   9   25.20    1.90
  -3  -7  -9    7.00    1.00
  -3  -7  -9    9.10    1.20
  -3  -7  -9    8.00    1.10
  -3   7  -9    7.40    0.90
   3   7   9    7.70    1.10
   3   7   9    6.40    1.20
   4  -7   9    6.00    0.60
  -4  -7  -9    4.40    0.80
  -4  -7  -9    6.00    1.10
   4   7   9    8.00    1.20
   4   7   9    5.20    1.00
   4   7   9    8.00    1.30
  -4   7  -9    5.90    0.90
  -5  -7  -9   16.70    1.80
   5  -7   9   12.10    1.00
  -5   7  -9   12.50    0.90
   5   7   9   13.80    1.80
  -5   7  -9   10.40    1.30
   5   7   9   14.80    1.70
   3  -8  -9    6.70    1.10
   3  -8  -9    5.10    1.10
  -3   8   9    7.60    1.20
  -3   8   9    6.20    1.30
   2  -8  -9    0.40    0.50
   2  -8  -9    0.40    0.50
  -2   8   9    0.10    0.50
  -2   8   9    0.20    0.50
   1  -8  -9    6.80    1.10
   1  -8  -9    8.30    1.30
  -1   8   9    6.30    1.10
  -1   8   9    5.90    1.10
   0  -8  -9    7.50    1.10
   0  -8  -9    7.80    1.20
   0   8   9   10.80    1.30
   0   8   9    8.50    1.30
  -1  -8  -9   10.60    1.40
  -1  -8  -9   12.20    1.60
   1   8   9   15.20    1.80
   1   8   9   11.50    1.70
  -2  -8  -9    1.20    0.60
  -2  -8  -9    0.70    0.50
   2   8   9    0.50    0.50
   2   8   9    1.60    0.60
 -10   0  10    1.40    0.70
  10   0 -10    4.60    1.10
  10   0 -10    1.90    0.90
 -10   0  10    3.80    1.00
   9   0 -10    0.50    0.60
   9   0 -10   -0.70    0.40
  -9   0  10    0.10    0.50
  -9   0  10    0.00    0.50
  -8   0  10   12.90    1.60
  -8   0  10   13.80    1.40
   8   0 -10   15.70    1.90
   8   0 -10   15.30    1.70
  -7   0  10   -0.20    0.30
   7   0 -10    0.30    0.40
   7   0 -10    1.00    0.50
  -7   0  10   -0.10    0.30
   6   0 -10  239.28   12.50
  -6   0  10  232.68   12.50
  -6   0  10  269.37   12.70
   6   0 -10  269.07   12.70
  -6   0  10  266.37   12.60
  -5   0  10    0.00    0.20
  -5   0  10    0.30    0.30
   5   0 -10    0.00    0.20
   5   0 -10   -0.20    0.30
  -5   0  10   -0.20    0.20
   4   0 -10   19.00    1.40
  -4   0  10   17.50    1.30
   4   0 -10   18.90    1.40
  -4   0  10   19.80    1.40
  -4   0  10   18.80    1.40
  -3   0  10   -0.20    0.10
   3   0 -10   -0.10    0.20
   3   0 -10    0.10    0.20
  -3   0  10    0.00    0.20
  -3   0  10    0.10    0.20
  -2   0  10  103.59    5.00
   2   0 -10  103.39    5.20
   2   0 -10   96.69    5.00
  -2   0  10  104.99    5.00
   2   0 -10   99.39    5.10
  -2   0  10   95.79    5.10
  -1   0  10    0.10    0.20
   1   0 -10    0.00    0.20
  -1   0  10   -0.10    0.10
   1   0 -10    0.20    0.20
   1   0 -10   -0.10    0.10
   1   0 -10    0.00    0.20
   0   0  10  191.58    9.40
   0   0 -10  193.88    9.40
   0   0 -10  190.78    9.30
   0   0 -10  193.88    9.40
   0   0  10  198.48    9.30
   0   0 -10  203.28    9.40
  -1   0 -10   -0.20    0.20
  -1   0 -10    0.20    0.20
   1   0  10    0.00    0.20
   1   0  10   -0.10    0.10
   1   0  10    0.30    0.20
  -1   0 -10    0.00    0.10
  -2   0 -10  449.36   21.20
   2   0  10  449.26   21.30
   2   0  10  454.25   21.30
   2   0  10  451.45   21.30
  -2   0 -10  452.35   21.30
   3   0  10    0.00    0.20
  -3   0 -10   -0.20    0.10
   3   0  10    0.00    0.20
   3   0  10    0.20    0.20
  -3   0 -10    0.20    0.20
  -4   0 -10    2.60    0.50
  -4   0 -10    3.00    0.60
   4   0  10    2.80    0.60
   4   0  10    3.10    0.60
   5   0  10    0.20    0.30
  -5   0 -10    0.10    0.30
  -6   0 -10    1.50    0.50
   6   0  10    1.40    0.50
   6   0  10    1.50    0.50
  -7   0 -10    0.00    0.30
   7   0  10    0.10    0.40
  -7   0 -10    0.40    0.40
   7   0  10    0.60    0.40
   8   0  10    0.20    0.40
   8   0  10   -0.60    0.30
  -8   0 -10   -0.20    0.30
  -8   0 -10    0.00    0.40
   9   0  10    0.20    0.60
  -9   0 -10    0.30    0.50
   9   0  10    0.40    0.60
  -9   0 -10    0.20    0.40
 -10  -1  10   22.20    2.10
 -10  -1  10   31.20    2.50
  10  -1 -10   22.40    2.60
  10  -1 -10   31.80    4.40
  10   1 -10   23.50    2.20
 -10   1  10   29.20    2.40
  10   1 -10   28.50    2.50
 -10   1  10   23.40    2.30
  -9  -1  10    3.70    0.80
   9  -1 -10    6.30    1.20
   9  -1 -10    5.20    1.00
  -9  -1  10    4.30    1.00
  -9   1  10    6.00    1.10
  -9   1  10    4.90    1.10
   9   1 -10    3.30    0.90
   9   1 -10    5.60    1.20
  -8  -1  10   60.09    3.50
   8  -1 -10   47.40    3.40
  -8   1  10   50.99    3.40
  -8   1  10   54.39    3.40
   8   1 -10   53.79    3.50
   7  -1 -10   78.49    4.70
   7  -1 -10   88.29    4.90
  -7  -1  10   80.49    4.50
   7   1 -10   77.89    4.60
  -7   1  10   77.49    4.70
  -7   1  10   83.19    4.70
   7   1 -10   88.89    4.80
   6  -1 -10   20.50    1.70
  -6  -1  10   20.90    1.60
  -6  -1  10   21.20    1.60
  -6  -1  10   21.00    1.60
   6  -1 -10   22.80    1.80
   6   1 -10   22.20    1.70
  -6   1  10   19.80    1.60
  -6   1  10   22.10    1.80
   6   1 -10   23.70    1.80
   5  -1 -10   -0.10    0.20
  -5  -1  10    0.00    0.20
  -5  -1  10   -0.20    0.20
   5  -1 -10    0.00    0.30
  -5  -1  10    0.30    0.20
   5   1 -10    0.10    0.20
  -5   1  10   -0.10    0.30
  -5   1  10    0.40    0.30
  -5   1  10    0.20    0.30
   5   1 -10   -0.20    0.20
   4  -1 -10  122.99    6.60
   4  -1 -10  133.69    6.70
  -4  -1  10  129.59    6.50
  -4  -1  10  130.99    6.50
  -4  -1  10  131.39    6.50
  -4   1  10  120.19    6.60
   4   1 -10  129.09    6.50
  -4   1  10  136.49    6.60
  -4   1  10  134.69    6.70
   4   1 -10  125.39    6.60
   3  -1 -10   45.90    2.70
  -3  -1  10   49.10    2.60
   3  -1 -10   51.89    2.80
  -3  -1  10   46.90    2.60
  -3   1  10   45.30    2.80
   3   1 -10   49.90    2.70
  -3   1  10   47.00    2.70
  -3   1  10   48.70    2.80
   3   1 -10   49.40    2.70
   2  -1 -10   77.59    4.10
   2  -1 -10   78.99    4.10
  -2  -1  10   81.39    3.90
   2  -1 -10   78.89    4.00
  -2  -1  10   74.69    3.90
  -2  -1  10   77.49    3.90
  -2   1  10   77.49    4.00
  -2   1  10   77.69    4.00
   2   1 -10   75.69    3.90
   2   1 -10   79.29    4.00
   2   1 -10   77.39    4.00
  -2   1  10   78.09    4.10
   1  -1 -10   17.20    1.20
   1  -1 -10   16.20    1.10
   1  -1 -10   16.10    1.10
  -1  -1  10   15.70    1.20
   1  -1 -10   15.60    1.20
  -1  -1  10   17.30    1.00
   1   1 -10   17.30    1.10
   1   1 -10   17.90    1.10
  -1   1  10   18.40    1.20
  -1   1  10   17.20    1.20
   1   1 -10   17.50    1.00
   0  -1  10   16.30    0.90
   0  -1 -10   15.60    1.00
   0  -1 -10   14.90    1.10
   0  -1  10   17.30    1.00
   0  -1 -10   14.90    1.10
   0  -1 -10   15.70    1.10
   0   1  10   14.10    1.10
   0   1 -10   15.60    1.00
   0   1 -10   15.10    1.00
   0   1  10   15.10    1.00
   0   1 -10   15.40    1.00
   0   1 -10   16.40    1.00
   1  -1  10   79.19    3.80
   1  -1  10   75.09    3.80
  -1  -1 -10   77.69    4.00
  -1  -1 -10   77.59    4.10
  -1  -1 -10   78.89    4.00
   1  -1  10   78.59    3.90
   1   1  10   76.29    4.00
  -1   1 -10   76.29    3.90
   1   1  10   72.29    4.00
  -1   1 -10   77.99    3.90
  -1   1 -10   86.69    4.20
   2  -1  10  105.39    5.10
   2  -1  10  100.59    5.10
  -2  -1 -10  103.19    5.20
   2  -1  10  104.29    5.10
   2   1  10  100.09    5.20
   2   1  10  101.59    5.30
  -2   1 -10  102.99    5.10
   2   1  10  105.39    5.20
  -2   1 -10   96.89    5.00
   3  -1  10    0.20    0.20
  -3  -1 -10    0.00    0.20
  -3  -1 -10    0.20    0.30
   3  -1  10    0.30    0.20
   3  -1  10    0.10    0.20
   3   1  10   -0.10    0.20
  -3   1 -10   -0.10    0.20
  -3   1 -10    0.10    0.20
   3   1  10    0.00    0.20
   3   1  10   -0.10    0.20
  -4  -1 -10    1.80    0.40
   4  -1  10    1.40    0.40
   4  -1  10    1.50    0.40
   4  -1  10    1.80    0.40
  -4  -1 -10    3.00    0.60
  -4   1 -10    1.80    0.50
   4   1  10    1.70    0.50
   4   1  10    1.70    0.50
   4   1  10    2.60    0.60
  -4   1 -10    2.30    0.40
  -5  -1 -10   38.90    2.40
   5   1  10   39.60    2.40
  -5   1 -10   36.60    2.40
   5   1  10   38.60    2.40
  -5   1 -10   34.90    2.30
   6  -1  10    6.10    1.00
  -6  -1 -10    5.60    0.90
   6   1  10    6.60    1.00
  -6   1 -10    6.70    1.00
   6   1  10    6.50    0.90
  -6   1 -10    7.20    1.00
   7  -1  10    0.50    0.40
  -7  -1 -10    0.40    0.40
   7  -1  10    0.10    0.30
  -7  -1 -10    0.60    0.40
   7   1  10    0.80    0.50
   7   1  10    0.50    0.50
  -7   1 -10    0.80    0.40
  -7   1 -10    0.20    0.40
  -8  -1 -10    1.80    0.60
   8  -1  10    2.70    0.90
   8  -1  10    2.10    0.70
  -8  -1 -10    3.80    0.90
  -8   1 -10    1.40    0.70
  -8   1 -10    1.50    0.50
   8   1  10    2.60    0.70
   8   1  10    1.90    0.70
  -9  -1 -10    0.50    0.60
   9  -1  10    0.90    0.60
  -9  -1 -10    0.60    0.50
   9  -1  10   -0.30    0.40
  -9   1 -10    0.60    0.50
   9   1  10    2.10    0.80
  -9   1 -10    1.40    0.70
   9   1  10    0.70    0.70
   9  -2 -10    6.80    1.30
   9  -2 -10    5.30    1.20
  -9  -2  10    6.00    0.90
  -9  -2  10    6.70    1.20
  -9  -2  10    9.10    1.40
  -9   2  10    5.50    1.20
   9   2 -10    7.40    1.20
  -9   2  10    8.40    1.30
   9   2 -10    9.90    1.50
  -9   2  10    7.80    1.40
  -8  -2  10    9.60    1.40
  -8  -2  10    9.40    1.20
  -8  -2  10   15.20    1.60
   8  -2 -10    8.80    1.30
   8   2 -10   11.10    1.60
   8   2 -10    8.00    1.20
  -8   2  10   13.30    1.80
  -8   2  10    9.50    1.40
  -8   2  10    9.20    1.50
  -7  -2  10   12.10    1.10
   7  -2 -10   13.30    1.60
  -7  -2  10   12.00    1.20
  -7  -2  10   14.60    1.50
   7  -2 -10   15.10    1.50
   7   2 -10   11.20    1.30
  -7   2  10   12.50    1.40
  -7   2  10   15.90    1.80
  -7   2  10   11.00    1.60
   7   2 -10   14.40    1.40
  -6  -2  10   41.20    2.40
   6  -2 -10   37.70    2.70
  -6  -2  10   38.90    2.40
  -6  -2  10   40.90    2.50
  -6   2  10   39.60    2.70
  -6   2  10   43.20    2.60
   6   2 -10   39.00    2.60
   6   2 -10   38.50    2.50
  -5  -2  10   26.30    1.60
  -5  -2  10   25.00    1.70
   5  -2 -10   26.40    1.90
  -5  -2  10   26.30    1.80
   5  -2 -10   26.70    2.00
  -5   2  10   26.80    1.90
   5   2 -10   27.60    1.80
   5   2 -10   26.50    1.90
  -5   2  10   30.20    2.10
   4  -2 -10    2.20    0.50
  -4  -2  10    3.40    0.50
  -4  -2  10    2.90    0.40
   4  -2 -10    3.40    0.70
  -4   2  10    3.20    0.60
   4   2 -10    3.00    0.50
  -4   2  10    1.90    0.50
   4   2 -10    3.00    0.50
  -4   2  10    3.10    0.70
  -3  -2  10   68.79    3.40
   3  -2 -10   64.99    3.70
   3  -2 -10   70.19    3.70
  -3  -2  10   68.39    3.30
  -3  -2  10   64.09    3.30
   3   2 -10   65.39    3.50
  -3   2  10   65.19    3.60
   3   2 -10   72.29    3.60
  -3   2  10   64.89    3.70
  -3   2  10   63.79    3.70
  -2  -2  10    0.60    0.20
   2  -2 -10    0.40    0.30
  -2   2  10    0.70    0.30
  -2   2  10    0.30    0.20
  -2   2  10    0.20    0.20
   2   2 -10    0.30    0.20
   2   2 -10    0.30    0.20
   1  -2 -10    8.10    0.70
   1  -2 -10    8.30    0.80
   1  -2 -10    8.50    1.00
   1  -2 -10    5.70    0.70
   1   2 -10    7.60    0.50
  -1   2  10    7.30    0.70
  -1   2  10    7.70    0.70
   1   2 -10    7.00    0.50
   1   2 -10    6.50    0.50
   1   2 -10    8.20    0.60
   0  -2 -10  144.59    7.00
   0  -2 -10  142.89    7.10
   0  -2 -10  140.99    7.10
   0   2 -10  142.09    6.80
   0   2  10  141.09    7.10
   0   2  10  143.39    7.00
   0   2 -10  137.99    6.80
   0   2 -10  145.99    6.80
   0   2 -10  145.39    6.80
  -1  -2 -10  218.08   10.60
   1  -2  10  216.58   10.20
  -1  -2 -10  219.58   10.50
  -1  -2 -10  217.28   10.70
   1   2  10  195.68   11.10
  -1   2 -10  206.78   10.20
   1   2  10  222.48   10.50
  -1   2 -10  218.28   10.30
   1   2  10  223.08   10.50
  -1   2 -10  225.28   10.30
  -2  -2 -10  286.07   13.40
   2  -2  10  269.97   13.00
  -2  -2 -10  283.37   13.40
   2  -2  10  278.47   13.10
   2  -2  10  277.97   13.10
  -2   2 -10  266.37   13.10
   2   2  10  283.57   13.30
   2   2  10  271.47   13.40
  -2   2 -10  287.37   13.20
   2   2  10  275.17   13.30
   3  -2  10   36.50    2.10
   3  -2  10   37.40    2.00
   3  -2  10   35.80    2.00
  -3  -2 -10   35.60    2.20
  -3  -2 -10   35.20    2.20
   3   2  10   37.50    2.30
   3   2  10   35.40    2.20
  -3   2 -10   37.90    2.10
  -3   2 -10   35.70    2.10
   3   2  10   39.20    2.30
   4  -2  10    0.90    0.30
  -4  -2 -10    0.60    0.40
  -4  -2 -10    0.90    0.40
   4  -2  10    0.70    0.30
   4  -2  10    0.30    0.30
   4   2  10    0.50    0.30
  -4   2 -10    0.50    0.30
  -4   2 -10    0.90    0.30
   4   2  10    0.60    0.30
   4   2  10    0.90    0.40
  -5  -2 -10   17.90    1.70
   5  -2  10   16.30    1.20
   5  -2  10   15.10    1.20
  -5  -2 -10   14.10    1.30
   5  -2  10   12.70    1.10
   5   2  10   15.10    1.30
  -5   2 -10   17.10    1.30
  -5   2 -10   12.40    1.10
   5   2  10   14.50    1.40
   5   2  10   16.10    1.40
   6  -2  10    6.10    0.90
   6  -2  10    7.70    1.00
  -6  -2 -10    5.20    1.00
  -6   2 -10    5.40    0.80
   6   2  10    5.90    1.00
  -6   2 -10    7.80    1.10
   6   2  10    4.10    0.80
  -7  -2 -10    2.30    0.60
  -7  -2 -10    4.00    0.90
   7  -2  10    2.60    0.70
   7  -2  10    3.50    0.70
   7   2  10    3.30    0.80
   7   2  10    4.30    1.00
  -7   2 -10    4.60    0.80
  -7   2 -10    3.60    0.80
  -8  -2 -10    8.40    1.30
   8  -2  10    7.80    1.40
   8  -2  10    6.70    1.10
  -8  -2 -10    8.20    1.40
  -8   2 -10    5.90    1.10
   8   2  10    6.10    1.10
  -8   2 -10    7.70    1.20
   8   2  10    6.70    1.20
  -9  -2 -10    8.10    1.30
   9  -2  10    9.00    1.40
   9  -2  10    7.50    1.30
  -9  -2 -10    9.40    1.50
   9   2  10    9.00    1.60
  -9   2 -10    8.90    1.40
  -9   2 -10    5.40    1.00
   9   2  10    7.80    1.30
   9  -3 -10    3.40    0.90
   9  -3 -10    1.90    0.90
  -9  -3  10    2.50    0.80
  -9  -3  10    1.60    0.60
   9   3 -10    1.20    0.60
  -9   3  10    3.10    1.00
  -9   3  10    2.80    0.90
  -9   3  10    1.00    0.70
   9   3 -10    1.90    0.80
  -8  -3  10    8.90    1.10
   8  -3 -10    8.40    1.30
  -8  -3  10    6.90    0.90
   8  -3 -10    6.30    1.20
  -8   3  10    7.90    1.20
  -8   3  10    8.90    1.50
  -8   3  10    4.80    1.00
   8   3 -10    7.60    1.10
   8   3 -10    9.20    1.30
  -7  -3  10    0.90    0.50
  -7  -3  10    0.90    0.40
   7  -3 -10    1.30    0.60
  -7  -3  10    0.40    0.30
   7  -3 -10    0.30    0.40
   7   3 -10    0.00    0.30
   7   3 -10   -0.50    0.30
  -7   3  10   -0.50    0.30
  -7   3  10    0.40    0.50
  -7   3  10    0.50    0.50
  -6  -3  10    0.20    0.30
   6  -3 -10   -0.10    0.30
  -6  -3  10    0.20    0.30
  -6  -3  10   -0.10    0.20
   6  -3 -10    0.10    0.40
   6   3 -10    0.20    0.30
  -6   3  10    0.00    0.40
   6   3 -10    0.10    0.30
  -6   3  10    0.10    0.30
  -6   3  10    0.40    0.40
   5  -3 -10  115.19    7.10
  -5  -3  10  113.19    5.60
  -5  -3  10  116.19    5.90
  -5  -3  10  112.89    5.60
   5  -3 -10  118.79    6.20
   5   3 -10  110.09    5.80
  -5   3  10  122.19    6.30
   5   3 -10  114.79    6.00
  -5   3  10  116.29    6.10
  -4  -3  10   50.59    2.40
  -4  -3  10   51.19    2.70
   4  -3 -10   48.50    3.00
   4  -3 -10   47.70    3.00
  -4   3  10   48.20    2.90
  -4   3  10   47.70    3.00
   4   3 -10   50.49    2.80
   4   3 -10   50.09    2.70
  -3  -3  10    6.80    0.60
   3  -3 -10    9.00    1.30
   3  -3 -10    7.30    1.00
   3   3 -10    8.70    0.70
  -3   3  10    5.70    0.80
  -3   3  10    4.90    0.70
   3   3 -10    8.20    0.60
  -3   3  10    6.70    0.90
   2  -3 -10  100.19    5.20
  -2  -3  10   96.69    4.80
   2  -3 -10  102.99    5.20
   2  -3 -10  101.79    5.30
   2   3 -10  101.89    4.90
  -2   3  10  100.69    5.20
  -2   3  10   96.89    5.30
   1  -3 -10   42.50    2.60
   1  -3 -10   42.60    2.50
   1  -3 -10   44.00    2.50
   1  -3 -10   44.20    2.60
   1   3 -10   45.90    2.20
  -1   3  10   41.80    2.60
   1   3 -10   42.90    2.20
  -1   3  10   40.30    2.50
   0  -3 -10  208.98   10.40
   0  -3 -10  219.38   10.50
   0  -3 -10  212.98   10.50
   0  -3 -10  223.28   10.60
   0   3 -10  205.88   10.10
   0   3  10  217.88   10.50
   0   3  10  219.28   10.50
   0   3 -10  210.88   10.00
   1  -3  10   34.90    1.80
  -1  -3 -10   34.90    2.20
  -1  -3 -10   33.90    2.10
  -1   3 -10   35.80    1.80
  -1   3 -10   34.80    1.80
   1   3  10   36.40    2.40
   1   3  10   35.30    2.10
   1   3  10   36.10    2.20
  -2  -3 -10    0.20    0.20
   2  -3  10    0.40    0.20
  -2  -3 -10    0.60    0.30
  -2   3 -10    0.50    0.20
  -2   3 -10    0.60    0.20
   2   3  10    0.30    0.30
   2   3  10    0.20    0.20
   2   3  10    0.10    0.20
  -3  -3 -10   20.30    1.50
  -3  -3 -10   21.80    1.50
   3  -3  10   19.20    1.20
   3   3  10   21.40    1.70
   3   3  10   19.10    1.50
  -3   3 -10   19.20    1.30
  -3   3 -10   20.40    1.30
  -4  -3 -10    5.00    0.80
   4  -3  10    5.00    0.50
   4  -3  10    4.70    0.70
   4  -3  10    6.20    0.70
  -4  -3 -10    5.00    0.90
  -4   3 -10    4.40    0.60
   4   3  10    6.10    0.90
   4   3  10    5.70    0.90
  -5  -3 -10   28.50    2.10
   5  -3  10   31.20    1.90
   5  -3  10   32.00    1.90
  -5  -3 -10   35.20    2.30
   5   3  10   32.50    2.20
  -5   3 -10   34.70    2.10
   5   3  10   27.80    2.10
  -5   3 -10   33.50    2.10
  -6  -3 -10    5.30    1.00
  -6  -3 -10    4.90    0.80
   6  -3  10    6.80    0.90
   6  -3  10    5.00    0.80
   6  -3  10    5.50    0.80
   6   3  10    4.20    0.80
  -6   3 -10    6.60    1.00
   6   3  10    4.40    0.80
  -6   3 -10    6.10    0.90
   6   3  10    5.00    0.90
   7  -3  10  121.69    6.00
   7  -3  10  102.89    5.90
  -7  -3 -10  116.99    6.30
  -7  -3 -10  103.79    6.00
  -7   3 -10  108.99    6.30
   7   3  10  121.79    6.40
   7   3  10  107.09    6.10
  -8  -3 -10   29.30    2.30
  -8  -3 -10   30.30    2.50
   8  -3  10   30.70    2.40
   8  -3  10   31.70    2.30
   8   3  10   32.30    2.50
  -8   3 -10   30.40    2.30
  -8   3 -10   36.40    2.60
   8   3  10   35.00    2.70
   9  -3  10    0.00    0.50
  -9  -3 -10    0.10    0.50
  -9  -3 -10    0.00    0.60
   9   3  10   -0.30    0.60
  -9   3 -10    0.90    0.90
  -9   3 -10    0.80    0.90
  -8  -4  10    2.70    0.70
   8  -4 -10    4.50    1.00
  -8  -4  10    6.00    0.80
  -8  -4  10    5.00    0.70
   8  -4 -10    4.40    1.00
   8   4 -10    4.70    1.00
  -8   4  10    3.30    0.90
   8   4 -10    4.50    0.90
  -8   4  10    4.60    1.00
  -8   4  10    4.30    1.10
  -7  -4  10    0.10    0.40
   7  -4 -10    0.00    0.50
  -7  -4  10    0.20    0.20
  -7  -4  10    0.20    0.20
   7  -4 -10    0.30    0.40
  -7   4  10    0.60    0.50
  -7   4  10    0.30    0.50
  -7   4  10   -0.20    0.30
   7   4 -10    0.20    0.40
   7   4 -10    0.10    0.30
  -6  -4  10   25.30    1.40
  -6  -4  10   26.20    1.80
   6  -4 -10   29.30    2.10
   6  -4 -10   27.60    2.10
   6   4 -10   23.80    1.80
   6   4 -10   23.80    1.90
  -6   4  10   22.20    2.10
  -6   4  10   25.40    2.10
  -6   4  10   27.70    2.00
   5  -4 -10   57.79    3.60
  -5  -4  10   62.19    3.30
   5  -4 -10   56.99    3.50
  -5   4  10   62.59    3.70
   5   4 -10   52.09    3.10
   5   4 -10   61.79    3.40
  -5   4  10   59.79    3.40
   4  -4 -10    0.10    0.30
   4  -4 -10    0.20    0.30
  -4  -4  10    0.10    0.20
   4   4 -10   -0.20    0.20
   4   4 -10    0.20    0.20
  -4   4  10    0.10    0.20
  -4   4  10    0.30    0.30
  -4   4  10   -0.40    0.20
   3  -4 -10   58.89    3.40
  -3  -4  10   59.59    3.00
  -3   4  10   54.79    3.30
   3   4 -10   63.59    3.10
  -3   4  10   58.89    3.50
   3   4 -10   58.39    2.90
   2  -4 -10   15.50    1.30
   2  -4 -10   17.60    1.30
   2   4 -10   16.80    1.00
  -2   4  10   15.90    1.40
   1  -4 -10    1.10    0.40
   1  -4 -10    1.00    0.40
  -1   4  10    1.30    0.40
   0  -4 -10    0.60    0.40
   0  -4 -10    0.30    0.30
   0  -4 -10    0.60    0.40
   0   4  10    0.60    0.30
  -1  -4 -10  163.98    8.00
  -1  -4 -10  153.78    8.00
   1   4  10  162.98    8.00
  -1   4 -10  156.78    7.50
   1   4  10  160.48    8.00
   2  -4  10    3.90    0.40
  -2  -4 -10    3.80    0.70
  -2  -4 -10    2.90    0.60
  -2   4 -10    4.00    0.50
   2   4  10    4.20    1.10
   2   4  10    3.40    0.60
  -2   4 -10    3.90    0.40
  -3  -4 -10   55.39    3.20
   3  -4  10   55.29    2.90
  -3  -4 -10   59.19    3.30
   3   4  10   56.89    3.30
  -3   4 -10   60.89    3.00
  -3   4 -10   52.19    3.00
   3   4  10   57.09    3.30
  -4  -4 -10    0.90    0.50
  -4   4 -10    0.90    0.40
   4   4  10    0.40    0.40
   4   4  10    0.20    0.20
   4   4  10    0.70    0.40
  -4   4 -10    0.10    0.20
  -5  -4 -10   -0.20    0.40
  -5  -4 -10    0.00    0.20
   5  -4  10    0.50    0.30
   5   4  10    0.50    0.40
  -5   4 -10    0.30    0.30
   5   4  10    0.00    0.30
  -5   4 -10   -0.10    0.30
   5   4  10    0.30    0.40
   6  -4  10    3.70    0.50
  -6  -4 -10    3.10    0.60
   6  -4  10    3.50    0.70
  -6  -4 -10    4.30    0.90
   6  -4  10    3.10    0.50
   6   4  10    2.90    0.80
  -6   4 -10    2.60    0.60
   6   4  10    2.60    0.70
   6   4  10    4.10    0.80
  -6   4 -10    2.40    0.70
   7  -4  10   70.59    4.00
   7  -4  10   78.19    4.00
  -7  -4 -10   79.69    4.60
  -7  -4 -10   73.49    4.30
   7  -4  10   70.19    4.20
  -7   4 -10   69.49    4.30
   7   4  10   68.09    4.60
   7   4  10   83.39    4.70
   7   4  10   77.69    4.50
  -7   4 -10   79.79    4.40
   8  -4  10    3.50    0.70
  -8  -4 -10    2.70    0.70
   8  -4  10    3.30    0.80
  -8  -4 -10    5.10    1.10
   8   4  10    3.70    1.00
  -8   4 -10    1.80    0.70
   8   4  10    4.20    1.10
   8   4  10    3.10    0.90
  -8   4 -10    4.30    0.90
   8  -5 -10    2.50    0.80
  -8  -5  10    1.20    0.70
   8  -5 -10    1.20    1.30
   8   5 -10    1.30    0.70
  -8   5  10    1.70    0.80
  -8   5  10    0.50    0.60
   7  -5 -10    1.00    0.70
  -7  -5  10    1.50    0.50
   7  -5 -10    0.90    0.60
   7   5 -10    2.20    0.70
   7   5 -10    0.90    0.40
  -7   5  10    1.30    0.60
  -7   5  10    1.00    0.60
  -7   5  10    0.80    0.70
  -6  -5  10   12.70    1.10
   6  -5 -10    9.80    1.40
   6  -5 -10   12.60    1.60
   6   5 -10   12.30    1.40
  -6   5  10   10.10    1.50
  -6   5  10    8.60    1.20
   6   5 -10    8.60    1.00
  -6   5  10    8.70    1.40
   5  -5 -10   78.39    5.70
  -5  -5  10   77.19    4.10
   5  -5 -10   75.39    4.50
  -5   5  10   83.39    4.60
   5   5 -10   72.99    4.00
  -5   5  10   76.89    5.90
   5   5 -10   82.59    4.30
  -5   5  10   78.79    4.60
   4  -5 -10    3.20    0.80
  -4  -5  10    2.50    0.40
   4  -5 -10    1.90    0.60
  -4   5  10    2.80    0.80
  -4   5  10    2.00    0.60
   4   5 -10    2.60    0.40
   4   5 -10    2.90    0.60
  -4   5  10    2.30    0.70
   3  -5 -10   60.79    3.60
   3  -5 -10   57.29    3.50
  -3   5  10   58.09    3.70
   3   5 -10   62.99    3.20
  -3   5  10   63.39    3.70
   2  -5 -10   99.79    5.20
   2  -5 -10   97.59    5.20
  -2   5  10   94.09    5.30
   2   5 -10   92.79    4.70
  -2   5  10  102.49    5.30
   1  -5 -10   32.40    2.10
   1  -5 -10   31.20    2.10
  -1   5  10   33.00    2.10
  -1   5  10   27.90    2.10
   0  -5 -10    0.20    0.30
   0  -5 -10    0.30    0.40
   0  -5 -10   -0.20    0.10
   0   5  10   -0.40    0.20
   0   5  10    0.40    0.30
  -1  -5 -10   43.90    2.70
  -1  -5 -10   43.80    2.70
   1   5  10   45.30    2.80
  -1   5 -10   43.10    2.20
   1   5  10   47.10    2.70
  -2  -5 -10    0.10    0.40
  -2  -5 -10    0.20    0.30
   2   5  10    0.20    0.30
   2   5  10    0.70    0.40
  -2   5 -10    0.50    0.20
   2   5  10    0.20    0.30
  -3  -5 -10   24.20    1.80
  -3  -5 -10   22.80    1.80
   3  -5  10   21.50    1.30
   3   5  10   23.50    1.80
   3   5  10   24.50    1.90
   3   5  10   25.00    1.80
  -3   5 -10   26.40    1.30
  -3   5 -10   23.50    1.50
  -4  -5 -10   12.10    1.40
  -4   5 -10    9.50    0.80
   4   5  10   10.40    1.40
   4   5  10   11.30    1.30
   4   5  10   12.90    1.20
  -4   5 -10   10.00    0.90
   5  -5  10    6.90    0.80
  -5  -5 -10    8.00    1.20
   5   5  10    6.90    1.20
   5   5  10    8.60    1.20
  -5   5 -10    6.20    0.90
  -5   5 -10    8.50    0.90
  -6  -5 -10   -0.10    0.50
  -6  -5 -10    0.20    0.30
   6   5  10   -0.10    0.30
   6   5  10    0.10    0.40
  -6   5 -10    0.10    0.30
   6   5  10    0.10    0.40
  -6   5 -10    0.40    0.40
  -7  -5 -10   12.50    1.90
   7  -5  10   13.30    1.40
  -7  -5 -10   15.80    1.50
   7   5  10    8.30    1.40
   7   5  10   11.90    2.00
  -7   5 -10   11.40    1.50
   7   5  10   19.20    2.10
  -7   5 -10   14.80    1.40
   7  -6 -10    1.00    0.70
   7  -6 -10    1.00    0.60
  -7   6  10    0.70    0.60
  -7   6  10    1.40    0.80
   7   6 -10    1.40    0.60
   6  -6 -10   33.10    2.30
  -6  -6  10   30.70    1.90
   6  -6 -10   27.20    2.40
  -6   6  10   26.80    2.10
  -6   6  10   25.30    2.40
  -6   6  10   28.80    2.40
   6   6 -10   31.10    2.20
   6   6 -10   26.70    2.00
   5  -6 -10   56.59    3.70
  -5  -6  10   51.69    2.80
   5  -6 -10   53.19    3.50
  -5   6  10   52.69    3.80
   5   6 -10   53.89    2.80
  -5   6  10   47.90    3.50
  -5   6  10   56.89    3.30
   5   6 -10   56.69    3.20
  -4  -6  10    0.00    0.10
   4  -6 -10    0.30    0.40
   4  -6 -10   -0.10    0.30
   4  -6 -10    0.10    0.40
  -4   6  10    0.50    0.40
   4   6 -10    0.10    0.30
  -4   6  10    0.10    0.40
   3  -6 -10   41.70    2.60
   3  -6 -10   38.60    2.50
  -3   6  10   35.60    3.10
  -3   6  10   38.80    2.60
   3   6 -10   36.50    2.10
   2  -6 -10    1.50    0.60
   2  -6 -10    3.60    0.70
   2  -6 -10    2.40    0.60
  -2   6  10    3.50    0.80
  -2   6  10    1.80    0.60
   2   6 -10    2.40    0.30
   1  -6 -10    1.10    0.50
   1  -6 -10    2.30    0.60
  -1   6  10    0.80    0.40
  -1   6  10    1.10    0.50
   0  -6 -10   62.59    3.60
   0  -6 -10   65.79    3.70
   0   6  10   58.89    3.70
   0   6  10   64.79    3.70
  -1  -6 -10    1.80    0.50
  -1  -6 -10    2.10    0.60
  -1  -6 -10    2.00    0.60
   1   6  10    1.20    0.50
   1   6  10    2.10    0.60
  -2  -6 -10    1.60    0.60
  -2  -6 -10    1.70    0.50
  -2  -6 -10    2.60    0.70
  -2   6 -10    2.00    0.40
   2   6  10    1.90    0.60
   2   6  10    2.10    0.70
  -3  -6 -10    4.90    0.90
  -3  -6 -10    5.30    0.90
   3   6  10    3.90    0.90
   3   6  10    4.40    0.80
   3   6  10    5.40    0.90
  -3   6 -10    4.70    0.70
   4  -6  10   10.30    0.90
  -4  -6 -10   16.50    1.50
   4   6  10   15.80    1.50
   4   6  10    9.80    1.40
   4   6  10   14.40    1.50
  -4   6 -10   14.50    0.80
  -4   6 -10   13.20    1.30
   5  -6  10    1.50    0.40
  -5  -6 -10    0.90    0.60
  -5  -6 -10    0.00    0.30
   5   6  10    1.10    0.60
   5   6  10    1.50    0.60
  -5   6 -10    0.90    0.30
   5   6  10    1.00    0.60
  -5   6 -10    0.50    0.40
  -6  -6 -10   10.00    1.50
  -6  -6 -10    5.40    1.00
   6  -6  10    8.80    1.00
   6   6  10    8.60    1.40
   6   6  10    9.30    1.60
  -6   6 -10    8.40    1.10
  -6   6 -10   10.90    1.10
   6   6  10    8.80    1.30
   5  -7 -10    3.80    1.00
   5  -7 -10    4.90    1.00
   5  -7 -10    4.70    0.90
   5   7 -10    4.60    0.80
  -5   7  10    4.80    1.20
  -5   7  10    5.90    1.20
   4  -7 -10    6.80    1.10
   4  -7 -10    4.30    1.00
   4   7 -10    6.80    0.90
  -4   7  10    7.80    1.20
  -4   7  10    4.00    1.00
   3  -7 -10    1.70    0.70
   3  -7 -10    3.00    0.70
   3  -7 -10    2.50    0.70
  -3   7  10    3.10    0.80
  -3   7  10    2.30    0.70
   3   7 -10    2.80    0.50
   2  -7 -10   57.19    3.60
   2  -7 -10   56.99    3.50
  -2   7  10   60.59    3.60
  -2   7  10   56.39    3.70
   1  -7 -10   22.40    1.90
  -1   7  10   23.60    2.00
  -1   7  10   23.30    1.90
   0  -7 -10   32.00    2.30
   0  -7 -10   35.20    2.60
   0   7  10   31.20    2.40
   0   7  10   36.70    2.40
  -1  -7 -10   56.99    3.50
   1   7  10   57.59    3.70
   1   7  10   61.29    3.60
  -2  -7 -10   90.39    5.00
  -2  -7 -10   85.39    4.80
  -2   7 -10   84.99    4.40
   2   7  10   92.39    5.00
   2   7  10   83.09    5.00
  -3  -7 -10   35.20    2.50
  -3  -7 -10   32.00    2.70
  -3  -7 -10   32.60    2.30
   3   7  10   33.20    2.60
   3   7  10   40.80    2.70
  -3   7 -10   31.70    2.00
  -4  -7 -10   19.60    1.90
  -4  -7 -10   11.90    1.60
  -4   7 -10   14.60    1.30
   4   7  10   16.10    2.00
   4   7  10   15.50    1.60
  -5  -7 -10    1.80    0.80
  -5   7 -10    0.20    0.40
   5   7  10    0.00    0.50
   5   7  10    0.10    0.50
   2  -8 -10    0.60    0.60
   2  -8 -10    0.40    0.60
  -2   8  10    0.20    0.50
  -2   8  10    0.70    0.60
   1  -8 -10    0.30    0.50
   1  -8 -10    0.50    0.60
  -1   8  10   -0.50    0.30
  -1   8  10    0.50    0.60
   0  -8 -10    6.10    1.10
   0  -8 -10    7.30    1.10
   0   8  10    8.10    1.30
   0   8  10    7.20    1.30
  -1  -8 -10    2.50    0.80
  -1  -8 -10    2.00    0.70
   1   8  10    2.10    0.80
   1   8  10    1.50    0.70
  -2  -8 -10   24.50    2.10
  -2  -8 -10   26.00    2.10
   2   8  10   24.60    2.20
   2   8  10   25.20    2.10
  -9   0  11    6.90    1.30
   9   0 -11    8.90    1.40
  -9   0  11    5.50    1.20
  -9   0  11    7.10    1.30
   9   0 -11    7.80    1.70
  -8   0  11    0.10    0.40
   8   0 -11   -0.10    0.40
  -8   0  11   -0.20    0.30
   8   0 -11    0.40    0.50
  -8   0  11    0.10    0.60
  -7   0  11   51.79    3.30
   7   0 -11   52.89    3.30
  -7   0  11   52.39    3.30
   7   0 -11   54.09    3.40
  -7   0  11   54.59    3.40
  -6   0  11    0.00    0.30
  -6   0  11   -0.30    0.20
  -6   0  11   -0.30    0.30
   6   0 -11   -0.50    0.30
   6   0 -11    0.40    0.40
   5   0 -11  219.58   10.90
   5   0 -11  212.88   10.90
  -5   0  11  224.48   10.80
  -5   0  11  215.98   10.90
  -5   0  11  225.48   10.90
   4   0 -11    0.00    0.20
  -4   0  11   -0.20    0.20
  -4   0  11   -0.20    0.20
   4   0 -11    0.30    0.30
  -4   0  11   -0.30    0.20
  -3   0  11   73.89    4.00
   3   0 -11   79.59    4.10
  -3   0  11   76.99    4.00
   3   0 -11   74.09    4.00
  -3   0  11   76.59    4.00
  -2   0  11   -0.20    0.10
   2   0 -11    0.10    0.20
   2   0 -11    0.40    0.20
  -2   0  11    0.00    0.20
   2   0 -11    0.10    0.20
  -2   0  11    0.00    0.20
  -1   0  11   79.39    3.90
   1   0 -11   75.89    3.90
   1   0 -11   76.69    4.00
   1   0 -11   77.69    4.00
  -1   0  11   78.59    4.00
   1   0 -11   77.79    3.90
   0   0 -11    0.60    0.30
   0   0  11    0.40    0.20
   0   0 -11    0.30    0.20
   0   0  11    0.60    0.20
   0   0 -11    0.50    0.20
   0   0 -11    0.60    0.20
   1   0  11   48.50    2.60
  -1   0 -11   49.40    2.60
  -1   0 -11   49.40    2.60
   1   0  11   47.10    2.60
  -1   0 -11   48.00    2.70
   1   0  11   50.99    2.60
   2   0  11    0.10    0.20
  -2   0 -11   -0.10    0.10
  -2   0 -11   -0.30    0.20
   2   0  11    0.10    0.20
   2   0  11   -0.20    0.10
   3   0  11    7.90    0.80
  -3   0 -11    8.90    1.00
   3   0  11    8.50    0.80
   3   0  11    8.20    0.80
  -3   0 -11    7.60    0.70
   4   0  11    0.10    0.30
  -4   0 -11   -0.10    0.10
  -4   0 -11   -0.10    0.30
   4   0  11   -0.10    0.20
   5   0  11    1.50    0.50
  -5   0 -11    1.80    0.50
   5   0  11    1.10    0.40
  -6   0 -11   -0.20    0.30
   6   0  11    0.10    0.30
  -6   0 -11   -0.10    0.10
   6   0  11    0.00    0.30
  -7   0 -11  115.89    6.20
   7   0  11  118.09    6.20
   7   0  11  107.09    6.00
  -7   0 -11  106.59    6.00
   8   0  11    0.30    0.50
   8   0  11   -0.20    0.40
  -8   0 -11    0.20    0.50
  -8   0 -11   -0.10    0.30
  -9   0 -11    0.80    0.60
   9   0  11    1.20    0.70
  -9   0 -11    1.30    0.70
   9   0  11    1.40    0.60
  -9  -1  11    4.70    1.10
  -9  -1  11    5.00    1.00
   9  -1 -11    5.10    1.20
  -9  -1  11    3.00    0.90
   9  -1 -11    4.70    1.10
  -9   1  11    4.30    1.00
  -9   1  11    3.70    1.00
   9   1 -11    2.00    0.80
  -9   1  11    4.10    1.00
   9   1 -11    4.60    1.10
   8  -1 -11   -0.20    0.40
  -8  -1  11    0.10    0.40
  -8  -1  11    0.30    0.40
   8  -1 -11    0.40    0.50
   8   1 -11    0.40    0.50
  -8   1  11    0.10    0.40
  -8   1  11    0.00    0.40
  -8   1  11    0.10    0.40
  -7  -1  11   29.20    2.10
  -7  -1  11   22.30    1.80
  -7  -1  11   21.90    2.50
   7  -1 -11   25.20    2.00
   7  -1 -11   27.80    2.10
  -7   1  11   24.70    2.00
   7   1 -11   28.70    2.10
  -7   1  11   24.10    2.10
   7   1 -11   24.20    1.90
  -7   1  11   27.10    2.00
   6  -1 -11    8.10    1.20
   6  -1 -11    9.40    1.20
  -6  -1  11    7.60    1.00
  -6  -1  11   10.50    1.10
  -6  -1  11    7.90    1.10
  -6   1  11    8.40    1.10
  -6   1  11    8.50    1.20
   6   1 -11   11.40    1.40
   6   1 -11    8.40    1.10
  -5  -1  11    7.70    0.90
  -5  -1  11    7.40    0.90
  -5  -1  11    7.50    0.90
   5  -1 -11    5.20    0.90
   5  -1 -11    5.20    0.80
  -5   1  11    8.40    1.00
  -5   1  11    5.50    0.90
   5   1 -11    7.70    1.00
  -5   1  11    9.40    1.10
   5   1 -11    6.30    0.90
  -4  -1  11    6.80    0.80
  -4  -1  11    6.40    0.80
   4  -1 -11    5.00    0.80
   4  -1 -11    6.50    0.90
  -4  -1  11    5.80    0.80
   4   1 -11    6.40    0.90
  -4   1  11    7.00    0.90
  -4   1  11    5.60    0.90
   4   1 -11    5.00    0.70
  -4   1  11    7.40    0.90
  -3  -1  11  377.66   17.30
  -3  -1  11  357.16   17.30
   3  -1 -11  360.56   17.40
   3  -1 -11  375.56   17.50
  -3  -1  11  375.86   17.20
  -3   1  11  368.96   17.50
  -3   1  11  359.86   17.40
   3   1 -11  363.36   17.40
   3   1 -11  360.86   17.30
  -3   1  11  348.87   17.70
  -2  -1  11   68.69    3.30
  -2  -1  11   67.29    3.40
   2  -1 -11   70.59    3.60
  -2  -1  11   68.09    3.40
   2  -1 -11   63.39    3.60
   2  -1 -11   58.99    3.50
   2   1 -11   64.59    3.50
  -2   1  11   64.79    3.40
   2   1 -11   62.99    3.40
  -2   1  11   64.89    3.50
   2   1 -11   65.89    3.40
  -2   1  11   65.39    3.60
   1  -1 -11  277.47   13.40
   1  -1 -11  278.87   13.30
   1  -1 -11  276.87   13.40
  -1  -1  11  274.37   13.20
   1  -1 -11  270.67   13.30
  -1  -1  11  285.47   13.10
   1   1 -11  278.47   13.20
   1   1 -11  275.07   13.20
  -1   1  11  280.17   13.40
   1   1 -11  279.77   13.20
   1   1 -11  281.67   13.20
  -1   1  11  280.07   13.30
   0  -1 -11  347.57   16.50
   0  -1  11  355.16   16.30
   0  -1 -11  348.27   16.60
   0  -1  11  346.37   16.40
   0  -1 -11  352.86   16.60
   0  -1 -11  340.27   16.50
   0   1 -11  354.16   16.40
   0   1 -11  349.37   16.40
   0   1 -11  352.66   16.40
   0   1  11  343.97   16.60
   0   1  11  345.87   16.50
  -1  -1 -11  542.45   25.60
   1  -1  11  549.45   25.30
  -1  -1 -11  534.15   25.50
   1  -1  11  521.75   25.30
  -1   1 -11  544.15   25.30
  -1   1 -11  544.25   25.30
   1   1  11  562.54   25.60
   1   1  11  534.65   25.40
   1   1  11  535.65   25.50
  -2  -1 -11   25.00    1.50
   2  -1  11   19.40    1.30
   2  -1  11   20.60    1.30
   2  -1  11   23.70    1.30
  -2  -1 -11   20.80    1.40
   2   1  11   22.30    1.40
   2   1  11   20.80    1.50
   2   1  11   22.20    1.40
  -2   1 -11   20.70    1.30
  -2   1 -11   21.10    1.30
  -3  -1 -11  515.55   25.40
   3  -1  11  532.55   25.30
   3  -1  11  535.25   25.30
   3  -1  11  569.34   25.30
  -3  -1 -11  563.34   25.50
   3   1  11  527.05   25.40
  -3   1 -11  505.25   25.30
   3   1  11  530.75   25.50
  -3   1 -11  547.65   25.40
   3   1  11  551.44   25.40
   4  -1  11    7.00    0.80
   4  -1  11    6.80    0.90
   4  -1  11    6.60    0.80
   4   1  11    4.00    0.70
  -4   1 -11    7.00    0.80
   4   1  11    5.90    1.00
   4   1  11    5.60    0.80
   5  -1  11   17.10    1.40
   5  -1  11   17.60    1.40
  -5  -1 -11   20.20    1.60
  -5   1 -11   16.90    1.30
   5   1  11   18.50    1.50
  -5   1 -11   18.20    1.40
   5   1  11   15.80    1.40
   5   1  11   19.00    1.50
  -6  -1 -11    5.00    0.90
   6  -1  11    4.80    0.90
   6   1  11    5.20    0.90
  -6   1 -11    4.00    0.70
  -6   1 -11    6.20    1.00
   6   1  11    4.10    0.80
   7  -1  11    3.60    0.80
  -7  -1 -11    3.70    0.90
  -7  -1 -11    3.90    0.80
   7  -1  11    3.10    0.70
  -7   1 -11    3.10    0.70
   7   1  11    3.40    0.80
  -7   1 -11    4.20    0.90
   7   1  11    2.80    0.70
  -8  -1 -11    0.10    0.50
  -8  -1 -11    0.00    0.30
   8  -1  11    0.30    0.40
   8  -1  11    0.90    0.50
  -8   1 -11   -0.20    0.30
   8   1  11    0.00    0.40
   8   1  11   -0.10    0.40
  -8   1 -11    0.60    0.60
  -9  -1 -11    9.70    1.60
   9  -1  11    5.70    1.20
   9  -1  11    5.00    1.10
  -9  -1 -11    4.00    1.00
   9   1  11    7.20    1.40
  -9   1 -11    3.40    0.80
   9   1  11    4.60    1.10
  -9   1 -11    7.90    1.40
   9  -2 -11    6.50    1.30
  -9  -2  11    6.50    1.20
  -9  -2  11    6.40    1.20
   9  -2 -11    6.90    1.40
  -9   2  11    6.10    1.20
   9   2 -11    6.30    1.20
  -9   2  11    5.90    1.20
   9   2 -11    8.40    1.50
  -9   2  11    5.60    1.20
  -8  -2  11    7.30    1.10
  -8  -2  11    6.20    1.10
  -8  -2  11    7.60    1.00
   8  -2 -11    6.90    1.30
   8  -2 -11   10.40    1.50
   8   2 -11    8.30    1.40
  -8   2  11    6.60    1.10
   8   2 -11    7.40    1.20
  -8   2  11    8.70    1.40
  -8   2  11    8.50    1.90
  -7  -2  11    8.70    1.10
  -7  -2  11    8.20    1.10
   7  -2 -11    6.80    1.20
  -7  -2  11   10.10    1.20
   7  -2 -11    9.00    1.30
  -7   2  11    9.40    1.30
  -7   2  11    5.30    1.00
   7   2 -11   10.40    1.40
  -7   2  11    9.30    1.40
   7   2 -11    8.40    1.10
   6  -2 -11  208.78   10.10
  -6  -2  11  197.38    9.70
  -6  -2  11  188.68    9.70
  -6  -2  11  205.08    9.90
   6  -2 -11  198.18   10.10
  -6   2  11  203.38   10.00
   6   2 -11  191.08    9.80
  -6   2  11  205.78   10.20
  -6   2  11  177.48   10.00
   5  -2 -11   14.70    1.40
  -5  -2  11   14.90    1.10
   5  -2 -11   15.60    1.40
  -5  -2  11   13.80    1.10
  -5  -2  11   13.90    1.20
   5   2 -11   15.70    1.30
  -5   2  11   15.10    1.30
  -5   2  11   15.30    1.40
   5   2 -11   13.50    1.20
  -4  -2  11  248.68   12.50
   4  -2 -11  251.97   12.60
   4  -2 -11  270.17   12.70
  -4  -2  11  267.47   12.30
  -4  -2  11  256.27   12.20
  -4   2  11  268.67   12.70
  -4   2  11  257.47   12.50
   4   2 -11  247.08   12.40
   4   2 -11  257.37   12.50
  -4   2  11  247.88   12.70
  -3  -2  11   66.29    3.30
  -3  -2  11   62.89    3.30
  -3  -2  11   70.49    3.50
   3  -2 -11   71.09    3.70
   3  -2 -11   63.89    3.70
   3   2 -11   65.99    3.50
   3   2 -11   64.39    3.50
  -3   2  11   65.99    3.70
  -3   2  11   70.39    3.60
  -3   2  11   68.79    3.80
   2  -2 -11  103.19    5.20
   2  -2 -11   96.49    5.10
   2  -2 -11   98.79    5.30
   2  -2 -11  100.19    5.10
  -2  -2  11  100.19    4.90
  -2   2  11   99.09    5.10
   2   2 -11   95.89    4.90
   2   2 -11  102.09    5.00
  -2   2  11   96.79    5.20
   2   2 -11   99.59    5.00
   1  -2 -11   72.79    3.80
   1  -2 -11   72.29    4.00
   1  -2 -11   73.69    4.00
   1  -2 -11   73.49    3.90
   1   2 -11   74.99    3.70
   1   2 -11   69.89    3.60
  -1   2  11   72.99    3.90
   1   2 -11   74.39    3.70
   1   2 -11   74.29    3.60
  -1   2  11   70.99    3.90
   0  -2 -11   17.50    1.30
   0  -2 -11   20.50    1.30
   0  -2 -11   15.80    1.20
   0  -2 -11   17.60    1.30
   0   2  11   18.60    1.30
   0   2 -11   17.50    1.00
   0   2  11   17.00    1.30
   0   2 -11   18.50    1.10
   0   2 -11   18.30    1.00
   0   2 -11   19.60    1.20
  -1  -2 -11    1.20    0.40
  -1  -2 -11    1.10    0.40
   1  -2  11    1.10    0.30
  -1  -2 -11    1.40    0.40
   1   2  11    1.50    0.40
  -1   2 -11    1.40    0.30
   1   2  11    1.80    0.40
  -1   2 -11    1.10    0.20
  -1   2 -11    1.60    0.30
   1   2  11    0.90    0.30
  -2  -2 -11    0.00    0.20
  -2  -2 -11    0.00    0.20
   2  -2  11    0.10    0.10
   2  -2  11    0.10    0.10
   2  -2  11    0.20    0.20
   2   2  11    0.20    0.20
   2   2  11    0.00    0.20
  -2   2 -11   -0.10    0.20
   2   2  11   -0.30    0.20
  -2   2 -11    0.20    0.20
  -3  -2 -11   52.79    2.90
  -3  -2 -11   45.20    2.80
   3  -2  11   47.90    2.70
   3  -2  11   50.59    2.60
   3  -2  11   52.69    2.60
   3   2  11   53.69    2.90
  -3   2 -11   46.00    2.70
  -3   2 -11   50.09    2.70
   3   2  11   49.60    3.00
   3   2  11   47.60    2.80
  -4  -2 -11   -0.10    0.20
   4  -2  11   -0.10    0.20
   4  -2  11    0.20    0.30
   4  -2  11    0.00    0.20
  -4  -2 -11    0.50    0.40
  -4   2 -11   -0.30    0.20
   4   2  11    0.40    0.30
   4   2  11   -0.10    0.30
  -4   2 -11    0.00    0.20
   4   2  11    0.10    0.30
   5  -2  11    6.20    0.80
  -5  -2 -11    4.70    0.80
   5  -2  11    8.10    1.00
  -5   2 -11    6.90    0.90
   5   2  11    4.50    0.80
   5   2  11    5.30    0.80
  -5   2 -11    5.80    0.80
   6  -2  11   33.50    2.20
  -6  -2 -11   34.70    2.40
   6  -2  11   32.10    2.20
  -6  -2 -11   32.30    2.20
   6  -2  11   32.10    2.20
  -6   2 -11   33.70    2.20
  -6   2 -11   38.00    2.40
   6   2  11   32.80    2.40
   6   2  11   35.10    2.30
   6   2  11   34.20    2.40
   7  -2  11   27.10    3.20
  -7  -2 -11   30.70    2.30
   7  -2  11   32.70    2.20
  -7  -2 -11   26.10    2.10
  -7   2 -11   29.80    2.20
   7   2  11   26.70    2.10
  -8  -2 -11   35.80    2.60
   8  -2  11   28.40    2.20
  -8  -2 -11   27.80    2.20
   8  -2  11   31.90    2.90
  -8   2 -11   28.20    2.30
  -8   2 -11   34.10    2.50
   8   2  11   35.30    2.60
   8   2  11   28.60    2.30
   9  -2  11   10.00    1.40
  -9  -2 -11   10.70    1.60
   9  -2  11   13.10    1.70
  -9  -2 -11   11.40    1.70
   9   2  11   13.60    1.90
   9   2  11   10.40    1.50
  -9   2 -11   11.30    1.60
  -9   2 -11   11.30    1.50
  -9  -3  11    1.10    0.60
   9  -3 -11    1.20    0.70
   9  -3 -11    1.40    0.80
  -9  -3  11    1.60    0.70
  -9   3  11    0.70    0.60
  -9   3  11    0.30    0.60
   9   3 -11    1.30    0.70
  -9   3  11    0.30    0.60
   8  -3 -11   21.90    2.00
   8  -3 -11   22.50    2.00
  -8  -3  11   19.70    1.60
  -8  -3  11   17.50    1.40
  -8   3  11   18.50    2.20
   8   3 -11   20.70    1.70
   8   3 -11   20.70    1.90
  -8   3  11   19.20    1.80
  -8   3  11   22.60    2.10
  -7  -3  11    0.40    0.30
   7  -3 -11    0.30    0.40
  -7  -3  11    0.00    0.20
  -7  -3  11   -0.20    0.30
  -7   3  11   -0.10    0.30
  -7   3  11   -0.20    0.40
   7   3 -11    0.10    0.40
  -7   3  11    0.20    0.60
   6  -3 -11   10.50    1.30
  -6  -3  11   11.20    0.90
  -6  -3  11   10.30    1.20
   6  -3 -11    9.10    1.30
  -6  -3  11    9.50    0.80
  -6   3  11    9.50    1.30
  -6   3  11    9.40    1.20
  -6   3  11   14.00    1.70
   6   3 -11   11.00    1.30
   6   3 -11    9.80    1.10
  -5  -3  11  158.68    7.80
   5  -3 -11  154.28    8.10
   5  -3 -11  165.08    8.20
  -5  -3  11  158.38    7.50
   5   3 -11  160.78    8.00
  -5   3  11  160.08    8.20
  -5   3  11  161.28    8.00
   5   3 -11  150.98    7.80
  -5   3  11  143.29    8.20
   4  -3 -11    2.50    0.60
  -4  -3  11    1.40    0.40
   4  -3 -11    1.70    0.50
   4   3 -11    1.70    0.40
  -4   3  11    2.10    0.50
   4   3 -11    1.80    0.50
  -4   3  11    1.40    0.50
  -4   3  11    0.40    0.40
   3  -3 -11  522.25   24.90
  -3  -3  11  535.75   24.40
   3  -3 -11  511.95   24.80
   3   3 -11  504.25   24.40
  -3   3  11  523.85   24.90
   3   3 -11  505.75   24.70
  -3   3  11  506.75   24.90
  -3   3  11  564.14   25.00
  -2  -3  11  217.18   10.90
   2  -3 -11  247.48   11.40
   2  -3 -11  240.58   11.30
   2  -3 -11  221.68   11.30
   2   3 -11  224.48   10.90
   2   3 -11  228.88   10.90
   2   3 -11  240.48   11.00
  -2   3  11  228.28   11.30
  -2   3  11  231.58   11.40
   1  -3 -11   12.60    1.10
   1  -3 -11   12.10    1.10
   1  -3 -11   13.00    1.10
   1  -3 -11   11.90    1.10
   1   3 -11   12.90    0.70
   1   3 -11   13.10    0.80
  -1   3  11   14.70    1.10
   1   3 -11   13.80    0.70
   1   3 -11   12.90    0.80
  -1   3  11   10.80    1.10
   0  -3 -11   20.40    1.50
   0  -3 -11   19.40    1.40
   0  -3 -11   19.80    1.50
   0  -3 -11   23.50    1.50
   0   3 -11   21.50    1.20
   0   3  11   21.60    1.50
   0   3 -11   21.90    1.10
   0   3 -11   21.10    1.10
   0   3  11   20.00    1.50
   0   3 -11   20.90    1.10
  -1  -3 -11   21.30    1.50
   1  -3  11   21.70    1.20
  -1  -3 -11   21.80    1.50
   1   3  11   18.80    1.50
   1   3  11   21.10    1.50
  -1   3 -11   21.50    1.20
  -1   3 -11   21.50    1.10
  -1   3 -11   20.40    1.20
  -1   3 -11   21.60    1.20
   1   3  11   21.60    1.50
  -2  -3 -11   14.00    1.20
  -2  -3 -11   12.60    1.10
   2   3  11   13.20    1.10
  -2   3 -11   14.70    0.90
   2   3  11   12.00    1.10
  -2   3 -11   14.90    0.90
   2   3  11   11.70    1.10
  -3  -3 -11   28.60    1.90
  -3  -3 -11   27.40    1.90
   3  -3  11   27.60    1.70
   3   3  11   29.20    1.90
   3   3  11   28.20    1.90
  -3   3 -11   30.00    1.70
  -3   3 -11   27.50    1.70
   4  -3  11    8.80    0.60
  -4  -3 -11    6.80    1.00
   4  -3  11    7.70    0.60
   4   3  11    7.00    1.00
  -4   3 -11    8.70    0.80
   4   3  11    7.60    1.00
  -4   3 -11    7.80    0.90
   5  -3  11    0.50    0.30
  -5  -3 -11    0.00    0.20
   5  -3  11    0.20    0.20
   5  -3  11   -0.10    0.20
  -5  -3 -11    0.10    0.40
   5   3  11   -0.10    0.30
   5   3  11    0.50    0.40
  -5   3 -11   -0.10    0.40
  -5   3 -11   -0.40    0.30
   5   3  11   -0.20    0.30
   6  -3  11    0.70    0.40
  -6  -3 -11    1.40    0.50
   6  -3  11    2.00    0.50
   6  -3  11    1.80    0.50
  -6  -3 -11    1.00    0.60
  -6   3 -11    0.70    0.40
   6   3  11    2.40    0.70
   6   3  11    0.70    0.40
  -6   3 -11    1.40    0.50
   6   3  11    1.20    0.60
   7  -3  11  102.19    5.60
   7  -3  11  103.29    5.70
   7  -3  11  111.49    5.70
  -7  -3 -11  113.59    6.10
  -7  -3 -11  103.79    5.80
   7   3  11   98.99    5.80
  -7   3 -11  102.49    5.70
   7   3  11   98.99    6.00
  -7   3 -11  110.99    5.90
   7   3  11  113.19    6.10
   8  -3  11    1.80    1.00
  -8  -3 -11    1.60    0.70
   8  -3  11    2.80    0.70
   8  -3  11    3.00    0.70
  -8  -3 -11    2.30    0.70
  -8   3 -11    2.40    0.80
   8   3  11    1.90    0.70
   8   3  11    2.00    0.70
  -8  -4  11    1.30    0.60
  -8  -4  11    1.50    0.40
   8  -4 -11    1.20    0.80
   8  -4 -11    1.70    0.70
  -8   4  11    1.10    0.70
  -8   4  11    1.60    0.70
  -8   4  11    0.40    0.60
   8   4 -11    0.00    0.40
  -7  -4  11    0.70    0.50
  -7  -4  11    0.60    0.20
  -7  -4  11    1.00    0.30
   7  -4 -11    0.50    0.50
   7  -4 -11    0.70    0.60
  -7   4  11    0.10    0.40
   7   4 -11    0.90    0.50
   7   4 -11    0.00    0.30
  -7   4  11    0.30    0.40
  -7   4  11    0.80    0.50
  -6  -4  11   65.89    3.70
   6  -4 -11   64.69    4.00
  -6   4  11   63.59    3.90
  -6   4  11   70.09    4.20
   6   4 -11   70.99    3.90
  -6   4  11   74.99    5.00
   6   4 -11   59.49    3.60
   5  -4 -11    0.70    0.50
   5  -4 -11    0.60    0.40
  -5  -4  11    0.30    0.30
   5   4 -11    0.20    0.30
  -5   4  11   -0.10    0.30
  -5   4  11    0.00    0.30
  -5   4  11    0.10    0.40
   4  -4 -11    5.60    1.00
  -4  -4  11    4.70    0.60
   4  -4 -11    3.70    0.80
   4   4 -11    4.80    0.60
  -4   4  11    3.90    0.80
   4   4 -11    4.70    0.70
  -4   4  11    4.30    0.70
   3  -4 -11    0.50    0.40
  -3  -4  11    0.60    0.20
   3  -4 -11    0.00    0.30
   3   4 -11    0.40    0.20
  -3   4  11    0.00    0.30
  -3   4  11    0.10    0.30
   3   4 -11    0.30    0.20
   2  -4 -11    7.60    1.20
   2  -4 -11   11.60    1.20
   2  -4 -11    8.50    1.10
  -2   4  11    6.60    0.90
   2   4 -11    8.30    0.60
   1  -4 -11   33.50    2.30
   1  -4 -11   35.10    2.20
   1  -4 -11   38.00    2.40
   1   4 -11   35.20    1.80
   1   4 -11   37.70    1.80
  -1   4  11   33.30    2.30
   0  -4 -11   38.40    2.60
   0  -4 -11   43.80    2.60
   0  -4 -11   43.70    2.60
  -1  -4 -11    7.80    1.00
  -1  -4 -11    6.90    0.90
   1   4  11    6.70    0.90
  -1   4 -11    7.20    0.50
  -2  -4 -11  407.86   18.70
   2  -4  11  392.56   18.20
  -2  -4 -11  388.26   18.70
   2   4  11  374.66   18.60
  -2   4 -11  369.26   18.20
  -2   4 -11  395.06   18.10
   2   4  11  393.46   18.60
  -3  -4 -11    7.10    0.90
   3  -4  11    9.30    0.70
  -3   4 -11   10.00    0.80
   3   4  11   11.40    1.30
  -3   4 -11   10.00    0.80
   3   4  11    9.60    1.10
  -4  -4 -11   38.20    2.60
  -4  -4 -11   37.70    2.80
  -4   4 -11   41.60    2.40
   4   4  11   37.50    2.50
   4   4  11   41.50    2.60
  -4   4 -11   44.50    2.40
  -5  -4 -11    1.70    0.60
   5  -4  11    0.70    0.40
  -5  -4 -11    1.80    0.60
  -5   4 -11    2.60    0.60
   5   4  11    1.10    0.50
  -5   4 -11    1.10    0.40
   5   4  11    2.40    0.70
   5   4  11    1.90    0.60
  -6  -4 -11    2.20    0.60
  -6  -4 -11    1.80    0.70
   6  -4  11    2.00    0.40
   6  -4  11    2.40    0.60
  -6   4 -11    2.70    0.70
  -6   4 -11    1.30    0.50
   6   4  11    2.40    0.80
   6   4  11    2.20    0.70
  -7  -4 -11    0.00    0.70
   7  -4  11    0.20    0.30
   7  -4  11    0.20    0.40
   7  -4  11    1.10    0.40
  -7   4 -11    0.80    0.50
   7   4  11    0.50    0.60
  -7   4 -11    0.50    0.40
   7   4  11    0.70    0.50
  -8  -4 -11    0.90    0.70
  -8  -4 -11    0.10    0.50
   8  -4  11    0.30    0.50
   8  -4  11    0.00    0.40
   8   4  11   -0.20    0.50
   8   4  11    0.70    0.60
   8   4  11    0.00    0.60
  -8   4 -11    0.10    0.50
  -8   4 -11    0.00    0.50
   8  -5 -11    0.70    0.60
   7  -5 -11    3.70    1.00
  -7  -5  11    5.50    0.90
   7  -5 -11    4.70    1.00
   7   5 -11    5.00    1.00
  -7   5  11    3.70    1.00
  -7   5  11    3.40    1.00
  -7   5  11    4.50    0.90
   6  -5 -11   -0.40    0.30
  -6  -5  11    0.60    0.40
   6  -5 -11    0.60    0.50
  -6   5  11    0.20    0.40
   6   5 -11    0.20    0.40
  -6   5  11    1.10    0.60
  -6   5  11    0.20    0.50
   5  -5 -11    8.00    1.20
   5  -5 -11    5.50    1.00
  -5  -5  11    5.00    0.70
  -5   5  11    9.30    1.40
   5   5 -11    6.80    0.70
  -5   5  11    6.70    1.10
  -5   5  11    6.30    1.00
   5   5 -11    8.80    1.10
  -4  -5  11   21.20    1.30
   4  -5 -11   22.10    1.80
   4  -5 -11   20.40    1.80
  -4   5  11   23.10    1.70
   4   5 -11   21.70    1.20
  -4   5  11   18.90    1.80
   4   5 -11   22.50    1.50
  -4   5  11   21.80    1.80
   3  -5 -11  109.89    5.70
   3  -5 -11  108.89    5.80
  -3   5  11   99.59    5.80
  -3   5  11  109.09    5.80
   3   5 -11  105.19    5.30
   2  -5 -11   61.59    3.50
   2  -5 -11   62.19    3.50
  -2   5  11   58.89    3.60
   2   5 -11   54.69    3.00
  -2   5  11   61.69    3.50
   1  -5 -11    5.90    1.00
   1  -5 -11    6.70    0.90
  -1   5  11    7.60    1.10
  -1   5  11    6.90    1.00
   0  -5 -11   16.90    1.40
   0  -5 -11   15.70    1.40
   0   5  11   15.90    1.30
   0   5  11   15.00    1.40
  -1  -5 -11   14.70    1.30
  -1  -5 -11   14.90    1.30
  -1   5 -11   13.80    0.80
   1   5  11   15.30    1.40
   1   5  11   12.50    1.20
  -2  -5 -11   19.20    1.60
  -2  -5 -11   20.10    1.60
  -2   5 -11   19.30    1.20
   2   5  11   17.20    1.60
   2   5  11   22.30    1.60
   2   5  11   19.30    1.50
   3  -5  11    0.70    0.20
  -3  -5 -11    1.60    0.60
   3   5  11    1.10    0.50
   3   5  11    1.50    0.50
   3   5  11    1.20    0.50
  -3   5 -11    1.50    0.20
  -3   5 -11    0.90    0.30
  -4  -5 -11   43.60    2.90
   4  -5  11   42.90    2.40
  -4  -5 -11   39.70    2.70
  -4   5 -11   45.50    2.40
   4   5  11   43.30    2.80
   4   5  11   42.90    2.90
  -4   5 -11   42.20    2.50
   4   5  11   45.50    2.80
   5  -5  11    1.70    0.50
  -5  -5 -11    2.20    0.60
  -5  -5 -11    1.10    0.60
  -5   5 -11    2.70    0.50
   5   5  11    0.80    0.40
  -5   5 -11    2.20    0.60
   5   5  11    1.90    0.60
   5   5  11    1.20    0.60
  -6  -5 -11   19.00    2.00
   6  -5  11   13.80    1.30
  -6  -5 -11   14.60    1.40
  -6   5 -11   13.00    1.90
  -6   5 -11   15.00    1.30
   6   5  11   18.40    1.70
   6   5  11   15.30    2.00
   6   5  11   14.60    1.70
   7  -5  11    0.50    0.50
  -7  -5 -11    0.50    0.50
  -7  -5 -11    0.60    0.60
   7   5  11    1.70    0.80
  -7   5 -11    1.10    0.60
   7   5  11    0.70    0.60
  -7   5 -11    0.50    0.50
   7   5  11    1.10    0.60
   6  -6 -11   11.80    1.50
   6  -6 -11    4.60    1.00
  -6   6  11    9.70    1.50
  -6   6  11    4.50    1.10
   6   6 -11    8.00    1.20
  -6   6  11    8.20    1.20
   5  -6 -11   -0.20    0.40
   5  -6 -11   -0.20    0.30
   5  -6 -11   -0.20    0.40
   5   6 -11    0.30    0.30
  -5   6  11    0.00    0.50
  -5   6  11    0.10    0.40
   4  -6 -11   18.80    1.80
   4  -6 -11   20.70    1.70
   4  -6 -11   18.60    1.70
  -4   6  11   19.50    1.90
   4   6 -11   19.60    1.40
  -4   6  11   21.20    1.80
   3  -6 -11    4.20    0.80
   3  -6 -11    4.60    0.90
   3  -6 -11    3.20    0.80
  -3   6  11    5.00    1.00
   3   6 -11    4.50    0.60
  -3   6  11    3.70    0.90
   2  -6 -11    2.40    0.70
   2  -6 -11    3.50    0.70
   2  -6 -11    2.90    0.70
  -2   6  11    3.50    0.80
  -2   6  11    1.80    0.60
   2   6 -11    3.30    0.40
   1  -6 -11   43.50    3.00
  -1   6  11   53.19    3.10
  -1   6  11   50.19    3.20
   0  -6 -11    8.70    1.10
   0   6  11    9.20    1.30
   0   6  11    9.70    1.10
  -1  -6 -11    5.00    0.90
  -1  -6 -11    3.30    0.90
  -1  -6 -11    4.10    0.80
   1   6  11    4.00    0.80
   1   6  11    2.80    0.60
  -2  -6 -11   43.90    3.00
  -2  -6 -11   51.69    3.90
  -2  -6 -11   52.79    3.10
   2   6  11   52.69    4.30
   2   6  11   52.09    3.10
  -2   6 -11   47.10    2.60
  -3  -6 -11   34.60    2.40
   3   6  11   35.40    2.40
   3   6  11   34.80    2.40
   3   6  11   31.70    2.50
  -3   6 -11   35.40    2.00
  -4  -6 -11   29.50    2.20
   4  -6  11   30.30    1.70
   4   6  11   29.90    2.40
   4   6  11   28.00    2.20
   4   6  11   28.50    2.30
  -4   6 -11   27.70    1.90
   5  -6  11   16.20    1.30
  -5  -6 -11   20.80    1.80
  -5  -6 -11   18.10    1.60
   5   6  11   15.20    1.80
   5   6  11   16.70    2.10
  -5   6 -11   18.20    1.50
   5   6  11   18.90    1.70
  -5   6 -11   20.00    1.20
  -6  -6 -11    3.10    0.80
  -6  -6 -11    5.00    1.10
   6  -6  11    2.80    0.60
  -6   6 -11    4.90    0.70
   6   6  11    3.60    0.90
   6   6  11    2.90    0.90
  -6   6 -11    3.70    0.80
   6   6  11    4.80    1.00
   5  -7 -11   41.90    2.80
   5  -7 -11   39.90    2.90
  -5   7  11   39.10    3.00
   4  -7 -11    0.10    0.50
   4  -7 -11    0.70    0.40
   4  -7 -11    0.90    0.60
  -4   7  11   -0.20    0.40
  -4   7  11    0.60    0.60
   4   7 -11    0.70    0.40
   3  -7 -11   -0.20    0.70
   3  -7 -11    0.70    0.50
   3  -7 -11   -0.10    0.40
   3   7 -11    0.00    0.20
  -3   7  11   -0.10    0.40
   2  -7 -11   28.60    2.10
   2  -7 -11   26.60    2.20
  -2   7  11   29.20    2.20
  -2   7  11   26.90    2.30
   1  -7 -11    4.70    0.90
   1  -7 -11    5.10    0.90
  -1   7  11    6.30    1.10
  -1   7  11    5.90    1.00
   0  -7 -11    8.70    1.20
   0  -7 -11   10.10    1.30
   0   7  11   10.10    1.30
   0   7  11   10.80    1.50
  -1  -7 -11    8.40    1.20
  -1  -7 -11    8.00    1.10
   1   7  11   11.80    1.40
   1   7  11    6.50    1.10
  -2  -7 -11    4.80    0.90
  -2  -7 -11    4.40    0.90
  -2  -7 -11    4.20    0.80
  -2   7 -11    3.40    0.50
   2   7  11    5.30    1.00
   2   7  11    3.20    0.80
  -3  -7 -11    1.50    0.60
  -3  -7 -11    1.70    0.70
  -3   7 -11    1.10    0.40
   3   7  11    1.10    0.60
   3   7  11    1.90    0.60
  -4  -7 -11    5.20    1.10
  -4  -7 -11    7.10    1.20
  -4   7 -11    5.00    0.80
   4   7  11    4.70    1.10
   4   7  11    7.50    1.20
   4   7  11    5.20    1.00
   1  -8 -11   25.50    2.10
   1  -8 -11   24.40    2.00
  -1   8  11   21.40    2.10
  -1   8  11   27.00    2.10
   0  -8 -11    0.50    0.60
   0  -8 -11    0.00    0.50
   0   8  11    0.10    0.50
   0   8  11    1.10    0.60
  -1  -8 -11    0.00    0.50
  -1  -8 -11   -0.10    0.50
   1   8  11   -0.30    0.40
   1   8  11   -0.10    0.50
  -9   0  12   -0.20    0.40
   9   0 -12   -0.50    0.40
  -8   0  12  128.19    6.70
   8   0 -12  116.59    6.70
  -8   0  12  124.59    6.90
  -8   0  12  125.49    6.80
   7   0 -12   -0.50    0.30
  -7   0  12   -0.10    0.30
  -7   0  12   -0.10    0.30
   7   0 -12    0.00    0.40
  -7   0  12    0.60    0.40
  -6   0  12  166.68    8.10
   6   0 -12  162.78    8.30
   6   0 -12  155.38    8.20
  -6   0  12  146.99    8.10
  -6   0  12  163.58    8.20
  -5   0  12    0.20    0.30
  -5   0  12    0.20    0.30
   5   0 -12    0.10    0.30
  -5   0  12   -0.20    0.20
   4   0 -12  250.97   12.30
   4   0 -12  243.28   12.20
  -4   0  12  264.77   12.20
  -4   0  12  251.37   12.30
  -4   0  12  243.28   12.10
   3   0 -12   -0.10    0.20
  -3   0  12    0.10    0.20
   3   0 -12    0.00    0.20
  -3   0  12   -0.20    0.10
  -3   0  12   -0.20    0.10
   2   0 -12   41.80    2.40
   2   0 -12   43.30    2.40
  -2   0  12   39.40    2.40
   2   0 -12   43.20    2.50
  -2   0  12   43.30    2.30
  -2   0  12   41.40    2.30
  -1   0  12    0.20    0.20
   1   0 -12   -0.20    0.10
   1   0 -12    0.10    0.20
  -1   0  12    0.10    0.10
   1   0 -12   -0.10    0.10
   1   0 -12    0.30    0.20
   0   0 -12    5.40    0.70
   0   0  12    5.30    0.70
   0   0 -12    4.10    0.60
   0   0 -12    5.60    0.60
   0   0  12    5.10    0.60
   0   0 -12    4.80    0.60
   1   0  12    0.00    0.10
   1   0  12    0.20    0.20
  -1   0 -12    0.00    0.20
  -1   0 -12   -0.10    0.20
   1   0  12    0.00    0.20
  -2   0 -12  110.99    5.80
   2   0  12  111.39    5.80
   2   0  12  113.39    5.80
   2   0  12  115.49    5.80
  -2   0 -12  126.99    5.80
   3   0  12    0.20    0.20
   3   0  12    0.30    0.20
  -3   0 -12   -0.10    0.20
  -3   0 -12    0.10    0.20
   3   0  12   -0.20    0.20
  -4   0 -12   84.29    4.50
   4   0  12   80.39    4.50
   4   0  12   90.89    4.70
  -4   0 -12   81.49    4.50
   5   0  12    0.00    0.30
  -5   0 -12    0.10    0.30
   5   0  12    0.10    0.30
  -6   0 -12    0.60    0.40
   6   0  12   -0.10    0.30
  -6   0 -12    0.20    0.30
   6   0  12    0.30    0.40
   7   0  12   -0.20    0.30
  -7   0 -12    0.30    0.40
  -7   0 -12    0.60    0.80
   7   0  12    0.60    0.40
  -8   0 -12    1.80    0.70
   8   0  12    1.90    0.70
  -8   0 -12    1.30    0.60
   8   0  12    1.60    0.70
   9   0  12   -0.20    0.50
  -9   0 -12    0.10    0.50
   9   0  12   -0.40    0.40
  -9   0 -12    0.00    0.40
   9  -1 -12   12.50    1.80
  -9  -1  12   15.50    1.60
  -9  -1  12   18.70    1.80
   9  -1 -12   19.70    1.90
  -9  -1  12   14.60    1.80
  -9   1  12   14.80    1.90
  -9   1  12   15.30    1.80
   9   1 -12   14.40    1.80
   9   1 -12   18.50    2.20
  -9   1  12   18.30    2.20
   8  -1 -12   37.00    2.80
   8  -1 -12   34.90    2.70
  -8  -1  12   35.80    2.60
  -8  -1  12   38.60    2.70
  -8   1  12   41.60    2.90
  -8   1  12   39.10    2.70
   8   1 -12   39.60    2.90
   8   1 -12   36.80    2.90
  -8   1  12   36.60    2.70
  -7  -1  12    9.00    1.20
   7  -1 -12    8.00    1.30
  -7  -1  12    7.00    1.10
   7  -1 -12    6.50    1.10
  -7  -1  12    7.00    1.00
   7   1 -12    6.40    1.10
   7   1 -12    5.80    1.00
  -7   1  12    6.90    1.10
  -7   1  12    7.10    1.10
  -7   1  12    6.70    1.10
  -6  -1  12   13.10    1.20
  -6  -1  12   16.40    1.40
   6  -1 -12   13.10    1.50
   6  -1 -12   16.50    1.50
  -6  -1  12   16.70    1.40
  -6   1  12   12.10    1.50
   6   1 -12   14.00    1.30
  -6   1  12   16.50    1.50
  -6   1  12   16.70    1.40
   6   1 -12   15.20    1.40
   5  -1 -12   98.09    5.20
  -5  -1  12   87.59    4.90
   5  -1 -12   89.89    5.10
  -5  -1  12   98.89    5.00
  -5  -1  12   95.49    5.00
  -5   1  12  100.79    5.20
   5   1 -12   95.29    5.10
  -5   1  12   93.79    5.00
  -5   1  12   90.59    5.10
   5   1 -12   91.69    5.00
  -4  -1  12  132.89    6.80
   4  -1 -12  136.89    7.00
  -4  -1  12  137.39    6.80
   4  -1 -12  140.79    7.10
  -4  -1  12  135.59    6.80
   4   1 -12  137.99    7.00
  -4   1  12  132.59    7.00
   4   1 -12  136.69    6.90
  -4   1  12  141.59    6.90
  -3  -1  12    3.10    0.50
   3  -1 -12    2.20    0.50
  -3  -1  12    2.50    0.40
  -3  -1  12    4.20    0.60
   3  -1 -12    3.30    0.60
  -3   1  12    3.40    0.70
  -3   1  12    3.40    0.60
  -3   1  12    3.10    0.60
   3   1 -12    2.60    0.50
   3   1 -12    3.70    0.60
  -2  -1  12    5.60    0.60
   2  -1 -12    5.80    0.80
  -2  -1  12    5.90    0.60
   2  -1 -12    7.10    0.90
   2  -1 -12    6.60    0.80
  -2  -1  12    5.30    0.50
  -2   1  12    5.20    0.70
  -2   1  12    4.70    0.70
   2   1 -12    6.00    0.70
   2   1 -12    6.30    0.70
  -2   1  12    5.60    0.70
   2   1 -12    5.40    0.70
  -1  -1  12    2.40    0.30
   1  -1 -12    1.30    0.40
   1  -1 -12    2.60    0.50
  -1  -1  12    2.80    0.40
   1  -1 -12    2.30    0.50
   1  -1 -12    1.90    0.40
  -1   1  12    2.10    0.40
   1   1 -12    2.10    0.40
   1   1 -12    1.90    0.40
   1   1 -12    2.40    0.40
  -1   1  12    2.20    0.50
   1   1 -12    1.90    0.40
   0  -1 -12   35.70    2.10
   0  -1  12   37.10    2.00
   0  -1 -12   37.10    2.20
   0  -1 -12   34.90    2.10
   0  -1 -12   32.80    2.00
   0  -1  12   36.40    1.90
   0   1  12   35.80    2.10
   0   1 -12   35.20    2.00
   0   1 -12   37.70    2.00
   0   1 -12   38.60    2.00
   0   1  12   36.40    2.10
   0   1 -12   38.30    2.00
   1  -1  12   55.69    2.80
  -1  -1 -12   55.19    3.00
  -1  -1 -12   55.39    3.00
   1  -1  12   54.09    2.80
  -1   1 -12   53.99    2.80
   1   1  12   53.59    3.00
  -1   1 -12   52.99    2.90
   1   1  12   55.99    3.00
   1   1  12   53.59    2.90
  -1   1 -12   53.69    2.90
  -2  -1 -12    0.30    0.20
   2  -1  12    0.70    0.30
  -2  -1 -12    0.60    0.30
   2  -1  12    0.80    0.30
   2  -1  12    0.70    0.30
  -2   1 -12    1.00    0.30
   2   1  12    0.60    0.30
  -2   1 -12    0.60    0.30
   2   1  12    0.60    0.30
   2   1  12    1.00    0.30
  -3  -1 -12  100.79    5.20
   3  -1  12   98.99    5.10
   3  -1  12   96.29    5.10
   3  -1  12  107.39    5.10
  -3   1 -12   98.49    5.10
  -3   1 -12  107.19    5.20
   3   1  12   99.29    5.20
   3   1  12  101.69    5.20
   3   1  12   96.29    5.30
   4  -1  12   17.40    1.30
   4  -1  12   18.20    1.40
  -4  -1 -12   18.50    1.40
   4   1  12   18.30    1.50
   4   1  12   17.00    1.40
   4   1  12   20.40    1.50
  -4   1 -12   19.90    1.40
  -4   1 -12   17.50    1.30
   5  -1  12    0.10    0.20
   5  -1  12    0.90    0.40
  -5  -1 -12    0.90    0.50
   5  -1  12    0.70    0.40
   5   1  12    0.50    0.40
  -5   1 -12    0.30    0.40
  -5   1 -12    0.80    0.50
  -6  -1 -12    3.60    0.80
   6  -1  12    4.10    0.70
   6  -1  12    3.70    0.70
  -6  -1 -12    4.10    0.80
   6   1  12    3.90    0.80
  -6   1 -12    3.10    0.60
  -6   1 -12    5.00    0.90
   6   1  12    3.70    0.80
   7  -1  12    1.10    0.50
   7  -1  12    0.40    0.50
  -7  -1 -12    1.00    0.60
   7  -1  12    0.10    0.50
   7   1  12    2.20    0.70
  -7   1 -12    0.90    0.60
  -7   1 -12    0.70    0.60
   7   1  12    1.10    0.60
   7   1  12    0.50    0.50
   8  -1  12    1.20    0.60
  -8  -1 -12    1.00    0.60
   8  -1  12    1.30    0.60
  -8  -1 -12    0.70    0.50
  -8   1 -12    0.60    0.50
   8   1  12    0.80    0.60
   8   1  12    0.30    0.50
  -8   1 -12    2.30    0.80
   9  -1  12   -0.20    0.50
  -9  -1 -12    1.00    0.70
  -9  -1 -12   -0.20    0.50
   9  -1  12   -0.20    0.50
  -9   1 -12    0.90    0.70
   9   1  12    0.20    0.60
   9   1  12    1.10    0.70
  -9   1 -12    0.20    0.50
  -9  -2  12   -0.10    0.30
  -9  -2  12    0.30    0.50
   9  -2 -12   -0.10    0.50
  -9  -2  12    0.20    0.50
   9   2 -12    0.10    0.50
   9   2 -12   -0.10    0.50
  -9   2  12    0.30    0.50
  -9   2  12    0.70    0.60
   8  -2 -12   32.50    2.50
   8  -2 -12   30.20    2.40
  -8  -2  12   31.30    2.20
  -8  -2  12   31.40    2.30
  -8  -2  12   27.80    2.00
  -8   2  12   24.60    2.30
  -8   2  12   30.40    2.30
   8   2 -12   29.30    2.30
  -8   2  12   31.10    2.50
   8   2 -12   33.70    2.50
  -7  -2  12    6.90    1.00
   7  -2 -12    6.20    1.10
  -7  -2  12    6.70    0.90
  -7  -2  12    7.30    1.00
   7  -2 -12    7.30    1.20
   7   2 -12    5.50    1.00
  -7   2  12    5.60    1.10
  -7   2  12    6.90    1.20
  -7   2  12    5.80    1.00
   7   2 -12    6.40    1.10
   6  -2 -12  105.29    6.20
  -6  -2  12  111.29    5.80
  -6  -2  12  121.49    5.90
   6  -2 -12  119.29    6.30
  -6  -2  12  113.59    6.00
  -6   2  12  117.19    6.10
   6   2 -12  115.29    6.20
   6   2 -12  106.69    6.00
  -6   2  12  115.99    6.30
  -5  -2  12   23.60    1.50
  -5  -2  12   24.90    1.60
   5  -2 -12   22.00    1.80
  -5  -2  12   26.10    1.70
   5  -2 -12   28.40    2.00
   5   2 -12   23.60    1.80
  -5   2  12   26.20    1.90
  -5   2  12   21.70    1.90
   5   2 -12   21.10    1.60
  -5   2  12   25.80    1.80
  -4  -2  12   24.20    1.40
   4  -2 -12   24.10    1.70
  -4  -2  12   24.50    1.50
  -4  -2  12   22.60    1.40
   4  -2 -12   23.10    1.80
   4   2 -12   23.20    1.60
   4   2 -12   24.50    1.60
  -4   2  12   20.70    1.70
  -4   2  12   22.40    1.60
  -4   2  12   25.90    1.80
   3  -2 -12    0.60    0.40
  -3  -2  12    1.40    0.20
   3  -2 -12    1.40    0.40
  -3  -2  12    1.30    0.30
  -3  -2  12    1.00    0.20
   3   2 -12    1.30    0.40
  -3   2  12    0.80    0.40
  -3   2  12    0.80    0.30
   3   2 -12    0.90    0.30
  -3   2  12    0.70    0.30
   2  -2 -12   77.79    4.40
  -2  -2  12   79.89    4.00
   2  -2 -12   82.89    4.20
   2  -2 -12   80.59    4.30
   2  -2 -12   73.99    4.20
   2   2 -12   83.29    4.00
   2   2 -12   81.69    4.10
   2   2 -12   75.29    4.00
  -2   2  12   82.89    4.30
  -2   2  12   79.89    4.30
   2   2 -12   79.79    4.10
   1  -2 -12  223.08   10.90
   1  -2 -12  222.78   11.10
   1  -2 -12  229.28   11.10
   1  -2 -12  216.78   10.90
   1   2 -12  227.48   10.70
   1   2 -12  218.78   10.70
   1   2 -12  234.48   10.80
  -1   2  12  216.88   11.00
   1   2 -12  224.38   10.70
  -1   2  12  236.18   11.00
   0  -2 -12   38.10    2.20
   0  -2 -12   33.70    2.10
   0  -2 -12   42.20    2.20
   0   2 -12   35.40    1.90
   0   2 -12   36.00    1.90
   0   2  12   33.30    2.20
   0   2 -12   35.30    1.90
   0   2 -12   36.10    2.00
   0   2  12   37.30    2.20
  -1  -2 -12   91.89    5.00
  -1  -2 -12   98.09    5.00
  -1  -2 -12   94.09    5.00
   1  -2  12   92.59    4.70
   1   2  12   91.39    5.00
   1   2  12   94.69    4.90
  -1   2 -12   96.49    4.80
   1   2  12   97.59    4.90
  -1   2 -12   99.79    4.70
  -1   2 -12   94.99    4.70
   2  -2  12  186.38    9.10
   2  -2  12  194.08    9.20
  -2  -2 -12  181.08    9.40
  -2  -2 -12  201.78    9.50
   2  -2  12  194.28    9.10
   2   2  12  188.88    9.50
   2   2  12  196.68    9.40
   2   2  12  187.38    9.40
  -2   2 -12  191.48    9.20
  -3  -2 -12    6.00    0.80
   3  -2  12    5.80    0.60
   3  -2  12    5.40    0.70
   3  -2  12    6.50    0.60
  -3  -2 -12    5.00    0.70
   3   2  12    5.30    0.80
  -3   2 -12    6.40    0.70
   3   2  12    7.20    0.90
   3   2  12    5.50    0.70
  -3   2 -12    5.60    0.70
  -4  -2 -12   30.60    2.10
   4  -2  12   29.70    1.80
   4  -2  12   32.50    1.90
   4   2  12   29.50    2.00
   4   2  12   29.70    2.00
  -4   2 -12   32.40    2.00
  -4   2 -12   29.50    1.90
   5  -2  12   -0.10    0.20
   5  -2  12   -0.10    0.20
  -5  -2 -12    0.00    0.20
  -5  -2 -12    0.10    0.30
   5  -2  12    0.60    0.30
   5   2  12   -0.10    0.30
   5   2  12    0.00    0.20
  -5   2 -12   -0.10    0.30
  -5   2 -12    0.00    0.30
   5   2  12    0.00    0.30
   6  -2  12    3.10    0.70
   6  -2  12    3.30    0.70
   6  -2  12    3.90    0.70
  -6  -2 -12    2.40    0.60
  -6  -2 -12    2.90    0.70
  -6   2 -12    3.70    0.80
   6   2  12    2.70    0.70
   6   2  12    3.20    0.70
   6   2  12    2.90    0.70
  -6   2 -12    1.80    0.50
  -7  -2 -12    9.90    1.30
   7  -2  12   10.40    1.30
   7  -2  12   11.40    1.40
  -7  -2 -12   11.10    1.50
   7  -2  12   10.90    1.40
  -7   2 -12   11.00    1.40
  -7   2 -12   12.00    1.40
   7   2  12   10.80    1.40
  -8  -2 -12   -0.40    0.40
   8  -2  12    0.90    0.60
  -8  -2 -12   -0.20    0.30
   8  -2  12   -0.10    0.30
  -8   2 -12   -0.10    0.50
  -8   2 -12   -0.10    0.40
   8   2  12    0.40    0.60
   8   2  12    0.30    0.50
   8   2  12    0.50    0.50
  -9  -2 -12   -0.30    0.40
   9  -2  12   -0.10    0.50
  -9  -2 -12   -0.70    0.50
   9  -2  12   -0.40    0.40
   9   2  12    0.10    0.50
  -9   2 -12    0.30    0.90
   9   2  12    0.10    0.60
   9   2  12   -0.60    0.60
  -9  -3  12    3.00    0.90
  -9  -3  12    2.60    0.70
   9  -3 -12    1.60    0.90
   9   3 -12    2.10    0.90
  -9   3  12    1.40    0.80
  -9   3  12    4.20    1.00
  -9   3  12    2.90    1.60
   8  -3 -12    5.30    1.10
  -8  -3  12    6.60    0.90
  -8  -3  12    5.70    1.10
   8  -3 -12    5.50    1.10
   8   3 -12    5.00    0.90
  -8   3  12    6.50    1.20
  -8   3  12    5.20    1.10
   8   3 -12    8.20    1.30
  -8   3  12    4.80    1.00
  -7  -3  12    0.00    0.30
   7  -3 -12    0.20    0.50
  -7  -3  12    0.20    0.30
   7  -3 -12    0.70    0.50
  -7  -3  12    0.20    0.30
  -7   3  12   -0.30    0.30
   7   3 -12    0.40    0.40
  -7   3  12    0.90    0.50
  -6  -3  12   17.00    1.20
  -6  -3  12   20.00    1.50
   6  -3 -12   18.80    1.70
   6  -3 -12   19.90    1.70
  -6  -3  12   19.40    1.30
   6   3 -12   19.60    1.80
   6   3 -12   17.20    1.40
  -6   3  12   21.20    1.70
  -6   3  12   18.50    1.80
  -6   3  12   21.10    1.80
  -5  -3  12    0.80    0.40
  -5  -3  12    0.60    0.20
  -5  -3  12    1.00    0.20
   5  -3 -12    0.10    0.40
   5  -3 -12    1.10    0.50
   5   3 -12    1.40    0.50
   5   3 -12    1.20    0.40
  -5   3  12    0.90    0.50
  -5   3  12    0.40    0.40
  -5   3  12    1.60    0.50
   4  -3 -12   27.10    2.00
   4  -3 -12   28.20    2.00
  -4  -3  12   29.50    1.70
   4   3 -12   25.40    1.80
  -4   3  12   30.20    2.10
  -4   3  12   27.70    1.90
   4   3 -12   29.60    1.90
  -3  -3  12  221.28   10.40
   3  -3 -12  211.48   10.80
   3  -3 -12  218.38   10.80
  -3   3  12  224.08   10.70
  -3   3  12  217.98   10.80
   3   3 -12  222.58   10.50
   3   3 -12  209.38   10.40
   2  -3 -12   49.00    3.00
   2  -3 -12   52.19    3.10
   2  -3 -12   49.20    3.00
   2   3 -12   53.69    2.80
   2   3 -12   52.19    2.70
   2   3 -12   51.79    2.60
  -2   3  12   49.70    3.10
  -2   3  12   61.69    3.70
   1  -3 -12   79.39    4.10
   1  -3 -12   74.59    4.20
   1  -3 -12   76.89    4.10
  -1   3  12   78.89    4.10
   1   3 -12   77.29    3.80
   1   3 -12   74.39    3.80
   1   3 -12   77.29    3.70
  -1   3  12   73.29    4.20
   1   3 -12   74.69    3.70
   0  -3 -12  124.49    6.10
   0  -3 -12  113.89    6.10
   0  -3 -12  119.09    6.00
   0  -3 -12  112.19    5.90
   0   3 -12  111.99    5.50
   0   3 -12  119.49    5.50
   0   3  12  114.89    6.00
   0   3 -12  112.59    5.60
   0   3  12  118.79    6.00
   0   3 -12  117.59    5.60
  -1  -3 -12   29.00    1.90
  -1  -3 -12   24.70    1.80
   1  -3  12   26.40    1.50
  -1   3 -12   27.80    1.50
  -1   3 -12   29.00    1.50
   1   3  12   29.00    1.80
   1   3  12   28.40    1.80
  -1   3 -12   28.40    1.60
   1   3  12   27.00    1.90
  -1   3 -12   27.80    1.50
  -2  -3 -12    2.50    0.60
  -2  -3 -12    2.00    0.50
   2  -3  12    1.90    0.30
   2   3  12    1.80    0.40
  -2   3 -12    1.80    0.30
   2   3  12    2.20    0.60
  -2   3 -12    2.60    0.40
   2   3  12    1.30    0.40
   3  -3  12  117.69    5.90
  -3  -3 -12  109.59    6.40
  -3  -3 -12  128.09    6.40
   3   3  12  117.79    6.20
   3   3  12  123.49    6.30
  -3   3 -12  126.39    6.00
  -3   3 -12  117.49    6.00
   4  -3  12   18.70    1.10
  -4  -3 -12   19.50    1.50
  -4  -3 -12   16.70    1.50
   4  -3  12   17.00    1.10
  -4   3 -12   17.50    1.30
   4   3  12   17.50    1.50
   4   3  12   17.10    1.50
  -4   3 -12   18.30    1.30
  -5  -3 -12   45.90    2.90
   5  -3  12   43.80    2.60
  -5  -3 -12   42.30    2.70
   5  -3  12   45.50    2.50
   5  -3  12   42.80    2.40
   5   3  12   39.80    2.90
  -5   3 -12   44.60    2.70
  -5   3 -12   43.10    2.60
   5   3  12   44.60    2.80
   5   3  12   45.40    2.80
   6  -3  12    0.40    0.30
   6  -3  12    0.20    0.40
  -6  -3 -12   -0.30    0.40
   6  -3  12    0.30    0.30
  -6  -3 -12    0.10    0.30
  -6   3 -12    0.30    0.30
   6   3  12    0.00    0.30
  -6   3 -12    0.80    0.50
   6   3  12    0.10    0.40
   6   3  12   -0.20    0.30
   7  -3  12    9.10    1.10
  -7  -3 -12    6.80    1.00
   7  -3  12    8.90    1.20
   7   3  12    5.10    1.00
   7   3  12    7.80    1.20
   7   3  12    8.20    1.20
  -7   3 -12   10.90    1.40
  -7   3 -12    7.60    1.10
  -8  -3 -12   -0.10    0.50
  -8  -3 -12    0.40    0.50
   8  -3  12    0.60    0.50
   8  -3  12    0.00    0.50
   8  -3  12    0.80    0.50
   8   3  12   -0.10    0.50
   8   3  12    1.00    0.60
  -8   3 -12   -0.30    0.50
   8   3  12    0.30    0.60
  -8   3 -12    0.20    0.50
  -8  -4  12    4.70    0.60
  -8  -4  12    5.60    1.00
   8  -4 -12    4.60    1.20
   8  -4 -12    6.30    1.20
   8   4 -12    6.20    1.20
  -8   4  12    7.00    1.40
  -8   4  12    3.30    1.10
  -8   4  12    5.70    1.10
  -7  -4  12    2.20    0.60
   7  -4 -12    2.60    0.70
   7  -4 -12    3.20    0.90
  -7   4  12    3.50    1.00
   7   4 -12    4.30    0.90
  -7   4  12    1.80    0.80
   7   4 -12    3.20    0.60
  -7   4  12    2.20    0.70
   6  -4 -12   54.99    3.60
   6  -4 -12   63.39    4.10
  -6  -4  12   58.69    3.30
   6   4 -12   49.99    3.10
  -6   4  12   52.89    3.70
  -6   4  12   61.49    4.80
  -6   4  12   57.19    4.50
   6   4 -12   59.99    3.50
  -5  -4  12    5.90    0.70
   5  -4 -12    6.20    1.00
   5  -4 -12    5.50    1.00
  -5   4  12    6.00    1.20
  -5   4  12    5.20    1.00
  -5   4  12    5.50    0.90
   5   4 -12    7.00    0.90
   5   4 -12    6.80    1.00
   4  -4 -12   74.39    4.40
   4  -4 -12   79.19    4.50
  -4   4  12   76.59    4.30
   4   4 -12   75.19    3.90
   4   4 -12   77.59    4.10
  -4   4  12   84.49    4.50
  -3  -4  12   79.59    4.00
   3  -4 -12   82.19    4.50
   3  -4 -12   81.59    4.60
   3  -4 -12   78.99    4.60
  -3   4  12   84.19    4.60
   3   4 -12   81.29    4.00
   3   4 -12   85.29    4.20
   2  -4 -12    5.70    0.90
   2  -4 -12    3.30    0.70
   2  -4 -12    6.70    0.90
  -2   4  12    5.50    0.90
   2   4 -12    5.40    0.60
   1  -4 -12  171.98    8.80
   1  -4 -12  162.28    8.60
   1  -4 -12  178.28    8.60
   1  -4 -12  177.18    8.70
  -1   4  12  179.88    8.60
   1   4 -12  167.58    8.10
   1   4 -12  167.18    8.10
   0  -4 -12   17.60    1.50
   0  -4 -12   17.70    1.40
   0  -4 -12   18.50    1.50
   0  -4 -12   16.40    1.40
   0   4 -12   18.40    1.00
   0   4 -12   18.40    1.00
   0   4  12   17.60    1.40
  -1  -4 -12   50.49    3.10
  -1  -4 -12   54.59    3.10
  -1  -4 -12   50.09    3.00
   1   4  12   51.19    3.00
  -1   4 -12   52.39    2.60
  -2  -4 -12   24.60    1.80
   2  -4  12   26.60    1.40
  -2  -4 -12   24.80    2.30
  -2   4 -12   25.70    1.40
   2   4  12   25.20    1.80
   2   4  12   26.30    1.80
  -2   4 -12   24.50    1.50
  -3  -4 -12    0.00    0.40
   3  -4  12    0.00    0.20
   3   4  12   -0.10    0.30
  -3   4 -12   -0.20    0.10
  -3   4 -12    0.20    0.20
   3   4  12    0.20    0.30
   3   4  12    0.00    0.10
  -4  -4 -12    5.20    0.90
   4  -4  12    4.20    0.60
   4   4  12    4.60    0.80
  -4   4 -12    3.50    0.60
  -4   4 -12    5.50    0.70
   4   4  12    4.90    0.90
   5  -4  12    1.50    0.50
  -5  -4 -12    1.60    0.60
  -5  -4 -12    2.10    0.60
  -5   4 -12    2.70    0.60
   5   4  12    1.20    0.50
  -5   4 -12    1.50    0.50
   5   4  12    1.00    0.50
   5   4  12    1.60    0.60
  -6  -4 -12    0.20    0.50
   6  -4  12    1.20    0.50
  -6  -4 -12    0.90    0.50
   6  -4  12    0.10    0.20
   6  -4  12    0.40    0.20
   6   4  12   -0.20    0.30
   6   4  12    0.30    0.50
  -6   4 -12    0.10    0.30
  -6   4 -12    0.80    0.50
   6   4  12    0.30    0.40
   7  -4  12    0.20    0.30
  -7  -4 -12    0.50    0.60
  -7  -4 -12    0.00    0.30
   7  -4  12    0.00    0.20
   7  -4  12    0.10    0.40
   7   4  12   -0.40    0.40
   7   4  12    0.00    0.50
   7   4  12   -0.30    0.60
  -7   4 -12   -0.30    0.40
  -7   4 -12    0.10    0.40
  -8  -4 -12    0.00    0.50
   8  -4  12    0.50    0.60
  -8  -4 -12   -0.20    0.50
   8  -4  12    1.40    0.50
  -8   4 -12    1.50    0.70
   8   4  12    0.20    0.60
   8   4  12    0.20    0.50
  -8   4 -12   -0.10    0.50
   7  -5 -12    2.90    0.90
   7  -5 -12    1.00    0.70
  -7  -5  12    1.00    0.50
  -7   5  12    2.10    0.80
   7   5 -12    2.20    0.80
  -7   5  12    2.10    0.90
  -7   5  12    2.20    0.70
   6  -5 -12    9.50    1.50
  -6  -5  12   12.50    1.00
   6  -5 -12   13.90    1.70
   6   5 -12   10.40    1.00
  -6   5  12   11.20    1.30
  -6   5  12   12.10    1.70
   6   5 -12   13.00    1.50
  -6   5  12   10.20    1.50
   5  -5 -12    0.30    0.40
   5  -5 -12   -0.80    0.40
  -5   5  12    0.30    0.40
   5   5 -12    0.20    0.20
  -5   5  12    0.80    0.50
   5   5 -12   -0.10    0.30
  -5   5  12    0.30    0.40
   4  -5 -12   32.00    2.40
   4  -5 -12   34.00    2.40
   4  -5 -12   32.10    2.40
  -4  -5  12   33.70    1.80
  -4   5  12   34.90    2.60
  -4   5  12   35.00    2.50
   4   5 -12   35.00    2.10
   4   5 -12   32.50    1.70
   3  -5 -12  147.59    7.40
   3  -5 -12  133.19    7.40
   3  -5 -12  143.99    7.40
   3   5 -12  146.19    7.00
  -3   5  12  141.09    7.40
  -3   5  12  133.79    7.50
   2  -5 -12    1.00    0.50
   2  -5 -12    1.10    0.50
   2  -5 -12    1.20    0.50
  -2   5  12    0.80    0.40
  -2   5  12    0.60    0.40
   2   5 -12    1.20    0.30
   1  -5 -12    5.80    0.90
  -1   5  12    5.70    0.90
  -1   5  12    5.70    0.90
   0  -5 -12    1.70    0.60
   0  -5 -12    0.00    0.20
   0   5  12    0.80    0.40
   0   5  12    2.00    0.60
  -1  -5 -12   16.30    1.40
  -1  -5 -12   12.90    1.60
   1   5  12   13.70    1.30
  -1   5 -12   13.80    0.80
   1   5  12   15.30    1.30
  -2  -5 -12    3.00    0.70
   2   5  12    2.50    0.60
  -2   5 -12    3.60    0.50
   2   5  12    2.60    0.70
   2   5  12    1.90    0.60
   3  -5  12   28.90    1.60
  -3  -5 -12   29.30    2.10
  -3  -5 -12   32.90    2.20
   3   5  12   31.90    2.20
  -3   5 -12   28.40    1.80
   3   5  12   29.80    2.10
  -4  -5 -12    2.00    0.60
  -4  -5 -12    0.00    0.30
  -4   5 -12    0.80    0.40
   4   5  12    1.50    0.50
  -4   5 -12    0.90    0.30
   4   5  12    1.50    0.60
   4   5  12    0.30    0.40
  -5  -5 -12   13.70    1.40
   5  -5  12   16.80    1.30
  -5  -5 -12   17.80    1.90
   5   5  12   17.00    1.60
   5   5  12   21.50    1.80
   5   5  12   15.40    1.90
  -5   5 -12   16.30    1.40
  -5   5 -12   19.20    1.30
   6  -5  12    0.80    0.40
  -6  -5 -12    0.60    0.40
  -6  -5 -12    0.20    0.60
   6   5  12    0.10    0.40
  -6   5 -12    0.40    0.40
   6   5  12    0.20    0.40
   6   5  12    0.60    0.60
   7  -5  12   -0.40    0.70
  -7  -5 -12   -0.40    0.50
  -7  -5 -12    0.30    0.50
   7   5  12    0.50    0.60
   7   5  12    1.00    0.60
   7   5  12    0.20    0.60
  -7   5 -12    0.50    0.50
   6  -6 -12    1.30    0.60
   6  -6 -12    0.80    0.70
  -6   6  12    0.80    0.60
  -6   6  12    0.30    0.50
  -6   6  12    0.90    0.70
   6   6 -12    0.30    0.40
   5  -6 -12    9.60    1.30
  -5  -6  12    9.20    0.70
   5  -6 -12   10.70    1.50
   5  -6 -12   12.60    1.50
  -5   6  12   11.80    1.60
  -5   6  12    7.20    1.40
   5   6 -12   11.70    1.30
   4  -6 -12   19.10    1.70
   4  -6 -12   19.30    1.70
   4  -6 -12   18.70    1.80
   4   6 -12   17.80    1.30
  -4   6  12   18.00    1.80
  -4   6  12   19.50    2.40
   3  -6 -12   24.90    1.90
   3  -6 -12   22.50    1.90
   3  -6 -12   25.00    2.00
   3   6 -12   25.10    1.50
  -3   6  12   21.60    2.00
  -3   6  12   27.10    2.00
   2  -6 -12    3.90    0.80
   2  -6 -12    4.30    0.80
   2  -6 -12    3.70    0.80
  -2   6  12    3.50    0.70
  -2   6  12    3.40    0.80
   1  -6 -12    3.80    0.80
  -1   6  12    5.20    1.10
  -1   6  12    6.30    1.00
   0  -6 -12   16.00    1.40
   0   6  12   12.70    1.60
   0   6  12   15.00    1.40
  -1  -6 -12   10.50    1.50
  -1  -6 -12   13.50    1.50
   1   6  12   12.00    1.40
  -2  -6 -12    2.00    0.60
  -2  -6 -12    2.00    0.60
   2   6  12    1.10    0.50
   2   6  12    1.20    0.50
  -2   6 -12    1.30    0.30
  -3  -6 -12   26.30    2.00
  -3   6 -12   23.30    1.50
   3   6  12   25.10    1.90
  -4  -6 -12    7.90    1.30
   4  -6  12   11.40    0.80
  -4  -6 -12   11.70    1.50
   4   6  12   11.00    1.40
  -4   6 -12   10.40    1.00
   4   6  12   11.50    1.50
   4   6  12    9.10    1.40
  -5  -6 -12    2.20    0.70
  -5  -6 -12    2.10    0.70
   5  -6  12    3.40    0.60
  -5   6 -12    2.00    0.40
   5   6  12    1.00    0.60
  -5   6 -12    1.70    0.60
   5   6  12    2.20    0.80
   5   6  12    1.90    0.70
  -6  -6 -12   -0.10    0.50
   6  -6  12    0.50    0.40
  -6  -6 -12    0.50    0.50
  -6   6 -12    0.10    0.40
   6   6  12   -0.20    0.50
   6   6  12    0.20    0.50
  -6   6 -12    0.00    0.30
   4  -7 -12    3.60    0.90
   4  -7 -12    3.80    0.90
   4  -7 -12    3.20    0.90
  -4   7  12    3.30    0.90
  -4   7  12    4.70    1.10
   3  -7 -12   25.80    2.30
   3  -7 -12   28.80    2.20
   3  -7 -12   28.70    2.30
  -3   7  12   28.00    2.40
  -3   7  12   32.30    2.40
   3   7 -12   30.90    1.80
   2  -7 -12    4.70    0.90
  -2   7  12    5.30    1.00
  -2   7  12    5.00    1.40
   1  -7 -12   43.10    3.00
   1  -7 -12   44.20    3.00
  -1   7  12   51.29    3.80
  -1   7  12   43.40    3.10
   0  -7 -12   22.10    1.90
   0  -7 -12   23.30    1.90
   0   7  12   23.40    2.00
   0   7  12   23.20    1.90
  -1  -7 -12    8.00    1.20
  -1  -7 -12    9.70    1.30
   1   7  12    9.10    2.00
   1   7  12    8.00    1.30
  -2  -7 -12   22.50    1.80
  -2  -7 -12   15.30    1.90
   2   7  12   21.00    1.80
  -2   7 -12   18.30    1.20
   2   7  12   17.60    2.60
  -3  -7 -12   27.40    2.30
  -3  -7 -12   31.80    2.30
  -3   7 -12   29.20    1.80
   3   7  12   30.30    2.30
   3   7  12   29.60    2.40
  -4  -7 -12    1.80    0.70
   4   7  12    0.70    0.50
   4   7  12    0.30    0.50
  -4   7 -12    0.70    0.50
   9   0 -13    4.60    1.20
  -9   0  13    7.10    1.30
   9   0 -13    5.20    1.10
  -9   0  13    5.50    1.30
  -9   0  13    5.40    1.10
   8   0 -13    0.40    0.50
  -8   0  13    0.00    0.40
   8   0 -13   -0.20    0.40
  -8   0  13    0.60    0.50
  -8   0  13   -0.20    0.40
  -7   0  13    1.30    0.50
   7   0 -13    0.30    0.40
  -7   0  13    0.00    0.30
  -7   0  13    0.10    0.40
   7   0 -13   -0.50    0.30
   6   0 -13    0.30    0.40
  -6   0  13   -0.20    0.20
   6   0 -13   -0.10    0.30
  -6   0  13    0.10    0.30
   5   0 -13   66.49    3.80
   5   0 -13   64.69    3.80
  -5   0  13   66.59    3.70
  -5   0  13   68.79    3.80
  -5   0  13   63.39    3.80
   4   0 -13   -0.20    0.20
   4   0 -13   -0.10    0.20
  -4   0  13   -0.10    0.20
  -4   0  13    0.00    0.20
  -3   0  13  204.88    9.60
  -3   0  13  194.98    9.70
   3   0 -13  194.98    9.70
  -3   0  13  194.68    9.60
   3   0 -13  195.18    9.70
   2   0 -13    0.20    0.20
   2   0 -13    0.10    0.20
   2   0 -13   -0.20    0.20
  -2   0  13   -0.10    0.20
   2   0 -13    0.00    0.20
  -2   0  13    0.10    0.20
  -2   0  13    0.00    0.20
   1   0 -13  405.16   19.10
   1   0 -13  405.46   19.00
  -1   0  13  403.26   19.00
  -1   0  13  416.56   18.90
   1   0 -13  380.56   19.10
   1   0 -13  394.56   19.10
   0   0 -13    0.20    0.20
   0   0  13    0.50    0.20
   0   0 -13    0.40    0.20
   0   0 -13    0.30    0.20
   0   0  13    0.50    0.20
   0   0 -13    0.30    0.20
  -1   0 -13  378.06   17.80
  -1   0 -13  370.76   17.80
  -1   0 -13  377.96   18.00
   1   0  13  383.66   17.80
   1   0  13  373.16   17.80
   1   0  13  371.86   17.80
  -2   0 -13   -0.10    0.20
   2   0  13   -0.10    0.20
   2   0  13    0.10    0.20
   2   0  13    0.00    0.20
  -2   0 -13   -0.20    0.20
  -3   0 -13  258.57   13.10
   3   0  13  280.97   13.20
   3   0  13  267.07   13.20
  -3   0 -13  284.87   13.40
  -4   0 -13    0.40    0.30
  -4   0 -13    0.10    0.20
   4   0  13    0.20    0.30
   4   0  13   -0.10    0.20
  -5   0 -13  253.37   12.70
  -5   0 -13  268.87   12.80
   5   0  13  250.67   12.80
   5   0  13  265.07   12.80
  -6   0 -13   -0.10    0.30
  -6   0 -13    0.30    0.40
   6   0  13    0.10    0.40
   6   0  13   -0.30    0.30
  -7   0 -13    1.10    0.60
   7   0  13    2.60    0.70
   7   0  13    1.50    0.60
   7   0  13    0.80    0.40
  -7   0 -13    1.30    0.50
  -8   0 -13    0.00    0.50
   8   0  13   -0.40    0.40
   8   0  13    0.20    0.50
   8   0  13    0.10    0.50
  -8   0 -13    0.00    0.30
  -9   0 -13    6.70    1.40
   9   0  13    6.30    1.20
   9   0  13    4.90    1.20
  -9   0 -13    7.00    1.40
   9   0  13    5.80    1.50
  -9  -1  13   13.70    1.80
  -9  -1  13   12.50    1.60
   9  -1 -13    9.70    1.60
  -9  -1  13    9.50    1.30
   9  -1 -13   15.00    2.00
  -9   1  13    8.40    1.30
  -9   1  13    9.30    1.50
  -9   1  13   12.70    1.70
   9   1 -13   10.70    1.60
   9   1 -13   11.10    1.60
  -8  -1  13    1.80    0.80
   8  -1 -13    0.50    0.50
   8  -1 -13   -0.20    0.50
  -8  -1  13    0.20    0.50
   8   1 -13    0.30    0.50
  -8   1  13    0.80    0.60
  -8   1  13    0.30    0.50
   8   1 -13    0.40    0.50
  -8   1  13    0.50    0.50
  -7  -1  13   36.30    2.30
  -7  -1  13   29.60    2.10
  -7  -1  13   30.20    2.20
   7  -1 -13   29.60    2.40
   7  -1 -13   29.90    2.30
   7   1 -13   35.20    2.50
   7   1 -13   30.30    2.30
  -7   1  13   34.00    2.40
  -7   1  13   31.50    2.30
  -7   1  13   29.10    2.30
   6  -1 -13   -0.50    0.30
  -6  -1  13   -0.10    0.30
   6  -1 -13   -0.10    0.40
  -6  -1  13   -0.10    0.30
  -6  -1  13   -0.40    0.30
  -6   1  13    0.40    0.40
  -6   1  13    0.20    0.30
  -6   1  13   -0.60    0.20
   6   1 -13   -0.40    0.30
   6   1 -13   -0.30    0.30
  -5  -1  13   19.20    1.60
   5  -1 -13   18.30    1.60
  -5  -1  13   22.10    1.50
  -5  -1  13   18.00    1.40
   5  -1 -13   20.00    1.60
   5   1 -13   20.90    1.60
  -5   1  13   20.70    1.70
  -5   1  13   21.10    1.60
   5   1 -13   21.70    1.60
  -5   1  13   20.00    1.70
  -4  -1  13   22.50    1.50
  -4  -1  13   26.40    1.60
   4  -1 -13   22.30    1.70
  -4  -1  13   25.00    1.60
   4   1 -13   19.80    1.60
  -4   1  13   24.00    1.60
   4   1 -13   23.20    1.70
  -4   1  13   22.20    1.70
  -4   1  13   21.70    1.70
  -3  -1  13    6.10    0.70
   3  -1 -13    4.10    0.70
   3  -1 -13    5.10    0.80
  -3  -1  13    4.70    0.60
  -3  -1  13    6.00    0.70
  -3   1  13    4.50    0.70
   3   1 -13    5.10    0.70
  -3   1  13    4.70    0.70
  -3   1  13    5.40    0.80
   3   1 -13    5.10    0.70
  -2  -1  13  104.99    4.90
   2  -1 -13   93.39    5.10
   2  -1 -13   91.29    4.90
   2  -1 -13   92.19    5.00
  -2  -1  13   92.99    4.80
   2  -1 -13   93.19    4.90
  -2  -1  13   99.89    4.70
   2   1 -13   96.19    4.80
   2   1 -13   93.59    4.80
  -2   1  13   93.29    5.20
   2   1 -13   91.19    4.90
  -2   1  13  100.19    4.90
  -2   1  13   97.99    4.90
   2   1 -13   91.89    4.90
   1  -1 -13  166.98    8.20
  -1  -1  13  167.38    8.00
   1  -1 -13  173.18    8.30
  -1  -1  13  161.08    8.10
   1  -1 -13  166.18    8.20
   1  -1 -13  155.98    8.30
  -1   1  13  167.38    8.30
   1   1 -13  169.68    8.20
   1   1 -13  168.58    8.20
   1   1 -13  171.18    8.10
   1   1 -13  163.68    8.10
  -1   1  13  169.78    8.20
   0  -1  13    2.60    0.40
   0  -1 -13    2.30    0.50
   0  -1 -13    1.90    0.50
   0  -1  13    2.50    0.40
   0  -1 -13    2.00    0.40
   0  -1 -13    2.30    0.50
   0   1 -13    2.80    0.50
   0   1 -13    2.50    0.40
   0   1  13    1.40    0.40
   0   1  13    2.80    0.50
   0   1 -13    2.60    0.50
   0   1 -13    1.90    0.40
   1  -1  13   43.20    2.40
   1  -1  13   41.50    2.30
  -1  -1 -13   41.70    2.50
  -1  -1 -13   40.90    2.50
  -1  -1 -13   44.60    2.60
   1  -1  13   41.60    2.30
  -1   1 -13   43.70    2.50
  -1   1 -13   42.30    2.40
   1   1  13   43.50    2.50
   1   1  13   43.90    2.50
   1   1  13   43.50    2.40
  -1   1 -13   46.30    2.40
   2  -1  13   69.59    3.60
  -2  -1 -13   67.69    3.70
   2  -1  13   69.69    3.60
   2  -1  13   71.99    3.60
  -2  -1 -13   66.09    3.70
  -2   1 -13   65.79    3.60
   2   1  13   67.99    3.70
   2   1  13   67.19    3.70
  -2   1 -13   71.19    3.60
   2   1  13   67.29    3.70
   3  -1  13   55.69    2.90
   3  -1  13   51.99    2.90
  -3  -1 -13   52.59    3.30
   3  -1  13   55.59    2.90
  -3   1 -13   54.39    3.00
   3   1  13   52.89    3.10
  -3   1 -13   51.39    2.90
   3   1  13   48.40    3.00
   4  -1  13   43.40    2.50
  -4  -1 -13   41.30    2.60
   4  -1  13   42.50    2.50
   4   1  13   36.40    2.60
   4   1  13   42.00    2.60
   4   1  13   40.70    2.50
  -4   1 -13   40.30    2.40
  -4   1 -13   44.90    2.60
   5  -1  13   80.59    4.40
  -5  -1 -13   80.09    4.50
   5  -1  13   90.49    4.50
   5   1  13   81.99    4.50
   5   1  13   74.89    4.40
  -5   1 -13   75.39    4.30
  -5   1 -13   81.89    4.50
   6  -1  13    1.60    0.50
  -6  -1 -13    0.70    0.40
   6  -1  13    1.40    0.50
   6  -1  13    0.80    0.50
  -6  -1 -13    1.40    0.50
  -6   1 -13    1.50    0.60
   6   1  13    1.30    0.50
  -6   1 -13    0.60    0.40
   6   1  13    1.10    0.60
   6   1  13    1.00    0.40
   7  -1  13    0.10    0.30
   7  -1  13   -0.20    0.40
  -7  -1 -13    0.10    0.30
  -7  -1 -13   -0.50    0.40
   7  -1  13    0.20    0.30
   7   1  13    0.60    0.50
   7   1  13    0.20    0.50
  -7   1 -13    0.20    0.30
  -7   1 -13    0.10    0.40
   7   1  13   -0.10    0.40
  -8  -1 -13    9.40    1.30
  -8  -1 -13   12.10    1.70
   8  -1  13   10.10    1.40
   8  -1  13    7.30    1.20
   8   1  13   14.30    1.80
  -8   1 -13   10.30    1.80
  -8   1 -13   12.20    1.60
   8   1  13    7.20    1.20
   8   1  13    8.60    1.30
  -9  -1 -13   12.80    1.70
   9  -1  13   17.20    1.90
  -9  -1 -13   17.20    2.30
   9   1  13   16.80    2.10
  -9   1 -13   11.30    2.30
   9   1  13   22.70    3.20
  -9  -2  13   13.20    1.50
   9  -2 -13   12.30    1.80
  -9  -2  13   10.60    1.50
   9  -2 -13    8.30    1.60
  -9   2  13   10.00    1.50
  -9   2  13    9.40    1.60
   9   2 -13   10.00    1.50
  -9   2  13   13.70    2.00
   9   2 -13    7.00    1.30
  -8  -2  13   11.90    1.20
  -8  -2  13   11.40    1.50
   8  -2 -13   13.10    1.70
  -8  -2  13   13.60    1.50
   8  -2 -13   12.60    1.70
  -8   2  13   10.10    1.50
  -8   2  13   12.50    1.50
  -8   2  13    9.60    1.50
   8   2 -13   16.30    1.90
   8   2 -13   11.30    1.40
  -7  -2  13    2.40    0.60
  -7  -2  13    3.70    0.80
   7  -2 -13    2.40    0.80
  -7  -2  13    3.40    0.70
  -7   2  13    2.20    0.70
  -7   2  13    2.10    0.60
  -7   2  13    1.80    0.70
   7   2 -13    3.10    0.70
   7   2 -13    2.10    0.70
  -6  -2  13   20.30    1.40
  -6  -2  13   16.60    1.30
   6  -2 -13   19.60    1.70
  -6  -2  13   20.10    1.50
   6  -2 -13   18.20    1.70
  -6   2  13   16.60    1.70
  -6   2  13   19.00    1.60
  -6   2  13   20.60    1.80
   6   2 -13   18.10    1.50
   6   2 -13   19.80    1.60
   5  -2 -13    3.90    0.80
  -5  -2  13    4.10    0.70
   5  -2 -13    2.40    0.70
  -5  -2  13    2.90    0.50
  -5  -2  13    3.30    0.50
  -5   2  13    3.20    0.70
   5   2 -13    3.30    0.60
  -5   2  13    3.30    0.70
   5   2 -13    2.80    0.60
   4  -2 -13   78.39    4.50
  -4  -2  13   80.99    4.30
  -4  -2  13   84.19    4.10
   4  -2 -13   84.89    4.60
  -4  -2  13   81.19    4.20
  -4   2  13   81.49    4.50
   4   2 -13   82.89    4.50
   4   2 -13   81.89    4.40
  -4   2  13   88.79    4.60
   3  -2 -13    4.30    0.70
  -3  -2  13    4.80    0.40
   3  -2 -13    6.10    0.90
  -3  -2  13    5.30    0.60
  -3  -2  13    4.90    0.40
  -3   2  13    6.70    0.90
   3   2 -13    5.00    0.70
   3   2 -13    5.50    0.70
  -3   2  13    3.80    0.70
  -3   2  13    5.60    0.80
   2  -2 -13   58.59    3.60
   2  -2 -13   64.89    3.60
   2  -2 -13   59.89    3.50
   2  -2 -13   65.09    3.50
   2   2 -13   64.39    3.30
   2   2 -13   63.49    3.30
   2   2 -13   63.49    3.20
  -2   2  13   59.29    3.50
  -2   2  13   66.09    3.50
   1  -2 -13  267.27   13.20
   1  -2 -13  267.47   13.30
   1  -2 -13  272.27   13.20
   1  -2 -13  277.07   13.30
   1   2 -13  268.37   12.90
   1   2 -13  306.67   13.30
  -1   2  13  254.77   13.20
   1   2 -13  274.87   13.00
  -1   2  13  276.27   13.20
   1   2 -13  263.77   12.90
   0  -2 -13  135.69    7.20
   0  -2 -13  150.78    7.20
   0  -2 -13  143.79    7.30
   0  -2 -13  143.09    7.10
   0   2 -13  143.79    6.90
   0   2 -13  148.69    7.00
   0   2 -13  142.19    6.90
   0   2  13  143.49    7.20
   0   2  13  136.89    7.20
   0   2 -13  142.79    6.90
   1  -2  13  120.09    6.10
  -1  -2 -13  123.49    6.50
  -1  -2 -13  126.19    6.30
  -1  -2 -13  120.89    6.40
  -1   2 -13  127.79    6.20
   1   2  13  123.69    6.40
   1   2  13  128.09    6.30
   1   2  13  128.59    6.30
  -1   2 -13  122.59    6.10
  -1   2 -13  124.19    6.10
   2  -2  13   14.60    0.90
  -2  -2 -13   12.20    1.10
   2  -2  13   15.20    1.00
  -2  -2 -13   13.90    1.10
   2  -2  13   13.60    0.90
  -2   2 -13   12.50    1.00
   2   2  13   15.10    1.20
  -2   2 -13   14.10    1.00
   2   2  13   14.20    1.20
   3  -2  13   71.29    3.60
   3  -2  13   72.29    3.70
  -3  -2 -13   68.19    3.90
   3  -2  13   68.89    3.60
   3   2  13   65.69    3.90
   3   2  13   66.09    3.80
  -3   2 -13   71.89    3.70
   3   2  13   73.59    3.90
  -3   2 -13   70.69    3.70
  -4  -2 -13    0.00    0.20
   4  -2  13    0.00    0.20
  -4  -2 -13    0.70    0.40
   4  -2  13    0.40    0.30
  -4   2 -13    1.00    0.40
   4   2  13    1.30    0.50
  -4   2 -13    0.20    0.20
   4   2  13    0.00    0.30
  -5  -2 -13   21.90    1.80
   5  -2  13   22.10    1.60
   5  -2  13   23.50    1.60
  -5  -2 -13   23.40    1.70
   5  -2  13   20.50    1.50
   5   2  13   24.10    1.80
  -5   2 -13   20.90    1.70
   5   2  13   20.90    1.80
   5   2  13   24.40    1.80
  -5   2 -13   23.10    1.60
  -6  -2 -13   -0.10    0.30
  -6  -2 -13    0.10    0.40
   6  -2  13    0.00    0.30
   6  -2  13    0.40    0.40
   6  -2  13    0.20    0.30
  -6   2 -13    0.70    0.40
   6   2  13    0.30    0.40
  -6   2 -13   -0.10    0.20
   6   2  13    0.40    0.40
   6   2  13    0.20    0.40
  -7  -2 -13    0.70    0.50
   7  -2  13    0.30    0.50
   7  -2  13    1.20    0.50
  -7  -2 -13    0.50    0.40
   7  -2  13    0.70    0.50
  -7   2 -13    0.90    0.40
   7   2  13    0.30    0.50
   7   2  13    0.50    0.40
  -7   2 -13    2.80    0.70
   7   2  13    0.10    0.40
  -8  -2 -13    4.10    1.00
   8  -2  13    6.50    1.10
  -8  -2 -13    2.50    1.00
   8  -2  13    4.90    1.00
   8   2  13    3.60    1.00
  -8   2 -13    5.70    1.10
   8   2  13    4.10    1.00
  -8   2 -13    3.30    0.80
   8   2  13    2.40    0.70
   8  -3 -13    9.70    1.50
  -8  -3  13   10.50    1.00
  -8  -3  13    9.40    0.90
   8  -3 -13    7.90    1.40
   8   3 -13    8.30    1.40
  -8   3  13    7.40    1.20
  -8   3  13    9.90    1.70
  -8   3  13    5.60    1.20
   8   3 -13    8.90    1.30
  -7  -3  13    5.10    0.90
  -7  -3  13    6.80    0.80
   7  -3 -13    6.00    1.20
  -7  -3  13    6.50    0.80
   7  -3 -13    5.80    1.10
  -7   3  13    6.00    1.10
  -7   3  13    5.90    1.10
  -7   3  13    5.80    1.20
   7   3 -13    8.30    1.30
  -6  -3  13   53.69    2.90
   6  -3 -13   64.99    3.70
  -6  -3  13   54.99    2.90
   6  -3 -13   58.19    3.60
  -6  -3  13   58.79    3.20
  -6   3  13   53.59    3.60
   6   3 -13   50.29    3.20
  -6   3  13   51.79    3.30
   6   3 -13   54.59    3.70
  -6   3  13   54.99    3.60
   5  -3 -13    2.80    0.70
  -5  -3  13    2.10    0.50
   5  -3 -13    3.10    0.70
  -5  -3  13    2.90    0.40
  -5  -3  13    3.40    0.40
  -5   3  13    2.50    0.70
  -5   3  13    3.10    0.70
   5   3 -13    1.70    0.50
   5   3 -13    3.20    0.60
  -5   3  13    2.50    0.70
   4  -3 -13  323.37   15.70
  -4  -3  13  322.17   15.20
  -4   3  13  318.37   15.60
  -4   3  13  322.07   15.50
   4   3 -13  316.67   15.40
   4   3 -13  313.07   15.40
   3  -3 -13  161.08    8.20
   3  -3 -13  164.38    8.10
  -3  -3  13  161.68    7.70
   3  -3 -13  156.08    8.20
  -3   3  13  158.78    8.00
  -3   3  13  151.58    8.10
  -3   3  13  171.58    8.80
   3   3 -13  152.18    7.70
   3   3 -13  165.88    7.90
   2  -3 -13   18.10    1.50
   2  -3 -13   17.40    1.40
   2  -3 -13   18.80    1.60
   2   3 -13   20.00    1.10
   2   3 -13   19.40    1.20
  -2   3  13   19.00    1.50
   2   3 -13   18.40    1.10
   1  -3 -13   48.10    2.80
   1  -3 -13   42.10    2.80
   1  -3 -13   49.00    2.90
   1  -3 -13   42.30    2.70
   1   3 -13   47.20    2.30
   1   3 -13   47.40    2.40
   1   3 -13   48.50    2.50
  -1   3  13   46.90    2.80
   1   3 -13   46.40    2.40
  -1   3  13   43.40    2.80
   0  -3 -13   22.30    1.70
   0  -3 -13   24.10    1.70
   0  -3 -13   23.00    1.60
   0  -3 -13   26.20    1.70
   0   3 -13   25.20    1.30
   0   3  13   21.80    1.60
   0   3 -13   22.40    1.30
   0   3 -13   23.20    1.30
   0   3 -13   24.30    1.40
   0   3  13   24.40    1.70
  -1  -3 -13   97.29    5.00
  -1  -3 -13   93.89    5.10
  -1  -3 -13   94.49    4.90
  -1  -3 -13  101.29    5.20
  -1   3 -13   92.99    4.60
   1   3  13   92.09    5.10
  -1   3 -13   93.49    4.60
   1   3  13   89.39    5.00
  -1   3 -13   94.29    4.70
  -1   3 -13   94.39    4.60
   1   3  13   97.49    5.00
   2  -3  13   14.00    1.00
  -2  -3 -13   14.70    1.30
  -2  -3 -13   15.10    1.70
  -2   3 -13   13.30    1.00
   2   3  13   15.70    1.30
  -2   3 -13   15.00    1.00
   2   3  13   16.20    1.30
  -3  -3 -13    0.40    0.40
   3  -3  13    0.80    0.30
  -3   3 -13    1.20    0.30
  -3   3 -13    0.90    0.40
   3   3  13    0.50    0.40
   3   3  13    0.60    0.40
   3   3  13    0.70    0.40
   4  -3  13   28.70    1.60
  -4  -3 -13   28.20    2.10
   4  -3  13   27.80    1.80
   4  -3  13   29.40    1.60
   4   3  13   31.40    2.10
  -4   3 -13   33.00    1.90
   4   3  13   26.50    2.10
  -4   3 -13   26.00    1.80
  -5  -3 -13    4.80    0.90
   5  -3  13    5.00    0.70
   5  -3  13    4.90    0.80
   5  -3  13    4.60    0.60
  -5  -3 -13    3.80    0.80
  -5   3 -13    4.10    0.70
   5   3  13    4.00    0.80
   5   3  13    3.20    0.70
  -5   3 -13    4.00    0.70
   5   3  13    2.70    0.70
   6  -3  13    0.20    0.30
   6  -3  13    0.40    0.40
  -6  -3 -13    0.60    0.50
   6  -3  13    0.60    0.30
  -6  -3 -13    0.40    0.50
  -6   3 -13    0.10    0.40
  -6   3 -13    0.20    0.30
   6   3  13    0.10    0.40
   6   3  13    0.50    0.60
   6   3  13    0.00    0.40
  -7  -3 -13    9.90    1.30
   7  -3  13    9.00    1.30
   7  -3  13    9.10    1.20
   7  -3  13   10.90    1.20
  -7  -3 -13   12.00    1.60
   7   3  13   13.00    1.70
  -7   3 -13    8.80    1.20
  -7   3 -13   10.30    1.40
   7   3  13    5.80    1.10
   7   3  13   11.40    1.50
   8  -3  13    4.20    0.90
  -8  -3 -13    3.50    1.00
  -8  -3 -13    3.60    1.10
   8  -3  13    5.50    0.90
  -8   3 -13    7.30    1.20
   8   3  13    5.70    1.30
   8   3  13    2.90    1.10
  -8   3 -13    2.40    0.70
   8   3  13    4.20    1.20
   8  -4 -13   82.49    5.40
  -8  -4  13   90.79    5.00
   8  -4 -13   88.79    5.40
  -8   4  13   90.59    5.20
   8   4 -13   99.29    5.40
  -8   4  13   74.59    5.40
  -8   4  13   93.69    5.60
   7  -4 -13    2.70    0.90
   7  -4 -13    2.50    0.80
  -7  -4  13    2.30    0.60
  -7   4  13    1.70    0.70
  -7   4  13    2.10    0.90
  -7   4  13    4.30    0.90
   7   4 -13    2.80    0.80
   7   4 -13    2.80    0.60
   6  -4 -13   16.00    1.90
  -6  -4  13   14.70    1.20
   6  -4 -13   15.70    1.90
  -6   4  13   16.10    1.90
   6   4 -13   13.70    1.20
  -6   4  13   14.10    1.80
   6   4 -13   14.60    1.40
  -6   4  13   14.00    1.50
   5  -4 -13    2.40    0.70
  -5  -4  13    2.50    0.50
   5  -4 -13    1.80    0.60
  -5   4  13    2.60    0.70
  -5   4  13    3.80    0.80
  -5   4  13    1.80    0.60
   5   4 -13    2.90    0.60
   5   4 -13    3.40    0.60
  -4  -4  13    2.50    0.40
   4  -4 -13    3.90    0.80
   4  -4 -13    2.40    0.70
  -4   4  13    2.40    0.70
  -4   4  13    4.10    0.90
   4   4 -13    3.10    0.60
  -4   4  13    3.80    0.70
   4   4 -13    3.40    0.50
[truncated: 227,280 more chars]
