# Supplementary material for: Structure and intermolecular interactions of the rare amide–pyridine synthon: a cocrystal of nicotinamide and 2-chloro-3-hydroxypyridine
Source: Acta Crystallogr C Struct Chem. 2026 May 18;82(Pt 6):267–76. doi: 10.1107/S2053229626004882 (PMC13237486; doi:10.1107/S2053229626004882)
Supplement: Supplementary file 2 [file c-82-00267-Isup2.hkl]

data_I                                                                          
_shelx_title ' 24tyb_tal36_nico_2cl3ohpy_of_a.res in P2(1)/n'                   
_shelx_refln_list_code          4                                               
_shelx_F_calc_maximum      220.30                                               
_exptl_crystal_F_000       520.00                                               
_reflns_d_resolution_high  0.7447                                               
                                                                                
loop_                                                                           
 _space_group_symop_operation_xyz                                               
 'x, y, z'                                                                      
 '-x+1/2, y+1/2, -z+1/2'                                                        
 '-x, -y, -z'                                                                   
 'x-1/2, -y-1/2, z-1/2'                                                         
                                                                                
_cell_length_a     8.0095                                                       
_cell_length_b     6.6434                                                       
_cell_length_c    20.6585                                                       
_cell_angle_alpha  90.000                                                       
_cell_angle_beta   92.563                                                       
_cell_angle_gamma  90.000                                                       
                                                                                
_shelx_F_squared_multiplier     1.000                                           
                                                                                
loop_                                                                           
 _refln_index_h                                                                 
 _refln_index_k                                                                 
 _refln_index_l                                                                 
 _refln_F_squared_calc                                                          
 _refln_F_squared_meas                                                          
 _refln_F_squared_sigma                                                         
 _refln_observed_status                                                         
   2   0   0        383.53        394.93         9.68 o                         
   4   0   0        755.12        758.80        18.63 o                         
   6   0   0          4.84          9.23         1.23 o                         
   8   0   0         12.38          9.45         1.44 o                         
  10   0   0         59.66         45.94         3.78 o                         
   1   1   0       1151.93       1148.65        43.80 o                         
   2   1   0       1488.41       1448.52        48.19 o                         
   3   1   0       1029.63       1171.19        21.10 o                         
   4   1   0        763.14        779.97        13.56 o                         
   5   1   0        813.96        859.17        17.58 o                         
   6   1   0        145.22        144.53         3.72 o                         
   7   1   0         21.50         18.52         1.58 o                         
   8   1   0         17.41         13.69         1.28 o                         
   9   1   0         45.69         50.35         2.93 o                         
  10   1   0          0.01          0.72         0.84 o                         
   0   2   0      10396.74      10098.29       265.80 o                         
   1   2   0         30.63         28.40         0.69 o                         
   2   2   0         46.57         40.85         1.31 o                         
   3   2   0          0.36          0.45         0.24 o                         
   4   2   0        709.67        793.23        14.77 o                         
   5   2   0         17.17          8.99         0.84 o                         
   6   2   0        402.23        411.02         9.13 o                         
   7   2   0          8.97          8.55         1.00 o                         
   8   2   0         46.74         47.96         3.74 o                         
   9   2   0         30.16         26.82         1.89 o                         
  10   2   0          0.63         -0.13         0.81 o                         
   1   3   0         81.37         69.55         1.44 o                         
   2   3   0          7.16          9.06         0.60 o                         
   3   3   0          9.24         11.09         0.72 o                         
   4   3   0          0.60          2.33         0.43 o                         
   5   3   0         65.56         61.29         1.88 o                         
   6   3   0          3.85          4.79         0.75 o                         
   7   3   0        447.27        446.33         9.33 o                         
   8   3   0         42.27         42.96         2.70 o                         
   9   3   0         59.75         64.76         3.14 o                         
  10   3   0          0.10         -0.14         0.94 o                         
   0   4   0       1135.16       1248.25        29.54 o                         
   1   4   0         49.91         44.18         1.19 o                         
   2   4   0        257.42        272.25         5.29 o                         
   3   4   0        122.54        125.82         2.70 o                         
   4   4   0       1043.96       1053.57        18.11 o                         
   5   4   0        996.58       1004.77        20.52 o                         
   6   4   0         34.30         35.24         1.80 o                         
   7   4   0        394.32        379.30         9.31 o                         
   8   4   0         13.68         15.15         1.57 o                         
   9   4   0         67.43         66.66         4.59 o                         
   1   5   0       1982.08       2025.09        38.86 o                         
   2   5   0          8.46          8.21         0.70 o                         
   3   5   0        103.27         99.49         2.43 o                         
   4   5   0        199.79        197.95         4.06 o                         
   5   5   0         54.06         59.40         1.95 o                         
   6   5   0          7.79          6.06         0.85 o                         
   7   5   0        186.05        198.79         5.88 o                         
   8   5   0          0.70          1.68         0.89 o                         
   0   6   0        124.03        131.07         3.98 o                         
   1   6   0        458.85        453.51         8.17 o                         
   2   6   0          4.47          5.09         0.66 o                         
   3   6   0        100.60        104.94         3.00 o                         
   4   6   0          0.03         -0.42         0.42 o                         
   5   6   0        203.91        203.38         4.34 o                         
   6   6   0          0.80          1.33         0.58 o                         
   7   6   0         49.93         52.21         2.40 o                         
   1   7   0         34.93         35.76         1.76 o                         
   2   7   0          0.78          1.04         0.48 o                         
   3   7   0        205.12        206.50         4.37 o                         
   4   7   0         64.13         62.08         2.45 o                         
   5   7   0          2.10          2.82         0.73 o                         
   6   7   0          0.33         -0.75         0.92 o                         
   0   8   0        275.72        263.26         8.66 o                         
   1   8   0          1.29          1.72         0.65 o                         
   2   8   0         26.74         33.31         1.61 o                         
   3   8   0          1.37          1.43         0.69 o                         
   4   8   0         12.24         14.99         1.44 o                         
  -9   0   1         68.63         65.05         4.70 o                         
  -7   0   1        781.59        816.83        21.13 o                         
  -5   0   1        126.70        138.98         4.59 o                         
  -3   0   1        472.83        481.42        12.01 o                         
   1   0   1         91.16         74.03         3.92 o                         
   3   0   1        259.33        289.66         7.54 o                         
   5   0   1         43.55         37.86         2.24 o                         
   7   0   1       1403.35       1556.68        43.97 o                         
   9   0   1         16.88         15.20         2.51 o                         
 -10   1   1          1.38          1.14         0.91 o                         
  -9   1   1          0.01         -0.59         0.59 o                         
  -8   1   1          3.42          3.99         0.87 o                         
  -7   1   1         58.09         64.12         3.89 o                         
  -6   1   1         47.26         48.18         2.04 o                         
  -5   1   1       2278.89       2418.74        40.50 o                         
  -4   1   1        596.58        675.34        11.85 o                         
  -3   1   1        368.87        406.77         7.24 o                         
  -2   1   1         61.77         54.46         1.34 o                         
  -1   1   1        257.56        226.95         3.90 o                         
   0   1   1       1733.06       1723.84        59.48 o                         
   1   1   1       2210.84       2155.79        54.66 o                         
   2   1   1       7857.42       7746.42       180.94 o                         
   3   1   1        199.90        158.52         3.16 o                         
   4   1   1         11.93          6.68         0.59 o                         
   5   1   1          1.35          0.79         0.41 o                         
   6   1   1         65.48         63.23         3.26 o                         
   7   1   1         61.01         59.74         4.46 o                         
   8   1   1         14.30         13.75         1.19 o                         
   9   1   1        147.45        152.33         5.11 o                         
  10   1   1          3.56          3.76         1.03 o                         
 -10   2   1          0.06         -0.80         0.80 o                         
  -9   2   1         40.47         40.08         2.76 o                         
  -8   2   1        145.95        149.07         5.49 o                         
  -7   2   1        239.93        246.72         5.83 o                         
  -6   2   1          5.10          5.18         0.82 o                         
  -5   2   1         42.22         39.21         2.00 o                         
  -4   2   1        198.52        195.75         4.25 o                         
  -3   2   1        184.27        175.63         3.44 o                         
  -2   2   1        712.22        722.32        12.24 o                         
  -1   2   1        227.54        210.20         3.72 o                         
   0   2   1       1498.47       1618.64        79.70 o                         
   1   2   1        367.71        381.69         6.50 o                         
   2   2   1       1708.25       1665.89        45.29 o                         
   3   2   1         12.48         16.67         0.89 o                         
   4   2   1          1.72          0.41         0.30 o                         
   5   2   1         15.48          9.79         0.83 o                         
   6   2   1         70.07         81.61         2.90 o                         
   7   2   1         48.70         49.59         2.52 o                         
   8   2   1          4.17          4.17         0.81 o                         
   9   2   1         24.24         22.47         1.95 o                         
  10   2   1          5.44          4.27         1.12 o                         
 -10   3   1          2.42          1.68         1.06 o                         
  -9   3   1         50.53         47.63         3.08 o                         
  -8   3   1          0.77         -0.45         0.60 o                         
  -7   3   1        466.20        465.87        14.62 o                         
  -6   3   1         14.73         17.06         1.37 o                         
  -5   3   1          3.66          4.00         0.64 o                         
  -4   3   1        217.47        221.30         4.39 o                         
  -3   3   1         12.91         14.22         0.77 o                         
  -2   3   1        359.47        311.51         5.55 o                         
  -1   3   1        311.47        290.63         5.50 o                         
   0   3   1       5108.68       5461.84       118.14 o                         
   1   3   1        338.39        349.53         6.49 o                         
   2   3   1        163.15        167.93         3.24 o                         
   3   3   1         36.95         24.14         1.00 o                         
   4   3   1        431.99        392.49         7.21 o                         
   5   3   1         11.58         10.78         0.89 o                         
   6   3   1         37.83         37.96         1.84 o                         
   7   3   1        222.03        228.62         6.29 o                         
   8   3   1         10.14         11.36         1.26 o                         
   9   3   1         92.22         88.26         3.79 o                         
  10   3   1          3.71          2.38         1.09 o                         
  -9   4   1         21.69         17.48         1.53 o                         
  -8   4   1         38.54         40.09         3.65 o                         
  -7   4   1         25.15         26.44         1.74 o                         
  -6   4   1        249.15        252.45         5.65 o                         
  -5   4   1        286.54        245.94         5.77 o                         
  -4   4   1        424.61        427.51         8.38 o                         
  -3   4   1          0.03         -0.05         0.26 o                         
  -2   4   1        479.57        480.90         9.15 o                         
  -1   4   1          7.42         13.54         0.82 o                         
   0   4   1       1055.14       1153.96        20.65 o                         
   1   4   1         75.78         74.64         1.83 o                         
   2   4   1       2987.21       3068.74        64.16 o                         
   3   4   1        442.99        456.95         8.18 o                         
   4   4   1        130.94        126.04         3.20 o                         
   5   4   1        194.26        189.73         4.07 o                         
   6   4   1          4.68          5.74         0.79 o                         
   7   4   1        120.92        115.82         3.38 o                         
   8   4   1         81.48         81.73         3.70 o                         
   9   4   1         83.70         80.31         4.19 o                         
  -8   5   1          9.58          7.87         1.18 o                         
  -7   5   1         41.89         41.91         2.59 o                         
  -6   5   1         71.22         68.53         2.27 o                         
  -5   5   1        385.34        371.37         7.11 o                         
  -4   5   1        466.84        489.61        10.23 o                         
  -3   5   1        424.04        415.86         8.23 o                         
  -2   5   1          0.25         -0.27         0.27 o                         
  -1   5   1          5.56          5.10         0.53 o                         
   0   5   1       1062.40       1102.04        19.88 o                         
   1   5   1        344.19        321.85         5.87 o                         
   2   5   1        146.42        143.98         3.53 o                         
   3   5   1         13.62         13.83         0.87 o                         
   4   5   1        237.50        240.39         4.85 o                         
   5   5   1          0.00          0.36         0.43 o                         
   6   5   1        264.17        269.37         5.62 o                         
   7   5   1          0.05          0.20         0.60 o                         
   8   5   1         10.12          9.16         1.35 o                         
  -7   6   1         54.73         58.12         2.89 o                         
  -6   6   1         17.25         20.87         1.29 o                         
  -5   6   1         71.62         71.76         2.48 o                         
  -4   6   1         91.02         91.67         3.06 o                         
  -3   6   1         46.72         46.24         2.52 o                         
  -2   6   1         22.49         25.92         1.26 o                         
  -1   6   1         55.95         60.60         1.66 o                         
   0   6   1       1012.77       1016.49        18.56 o                         
   1   6   1          0.03         -0.12         0.35 o                         
   2   6   1        975.30        987.40        18.16 o                         
   3   6   1          9.75         10.40         1.13 o                         
   4   6   1          3.20          4.84         0.67 o                         
   5   6   1        256.09        249.33         5.11 o                         
   6   6   1          1.75          1.01         0.59 o                         
   7   6   1          1.66          2.94         0.88 o                         
  -6   7   1         77.20         80.59         3.27 o                         
  -5   7   1        183.94        200.91         4.88 o                         
  -4   7   1          0.24          0.67         0.57 o                         
  -3   7   1        329.29        333.08         6.95 o                         
  -2   7   1          7.35          5.41         1.02 o                         
  -1   7   1          5.97          5.58         0.74 o                         
   0   7   1         14.52         16.10         1.21 o                         
   1   7   1          0.37          0.81         0.48 o                         
   2   7   1        170.96        171.43         4.29 o                         
   3   7   1         35.43         36.10         1.60 o                         
   4   7   1        151.69        159.69         3.78 o                         
   5   7   1          0.20         -0.21         0.58 o                         
   6   7   1         15.37         17.38         3.11 o                         
  -4   8   1          3.46          2.97         0.90 o                         
  -3   8   1        254.47        236.68         6.45 o                         
  -2   8   1         27.34         32.03         1.64 o                         
  -1   8   1        215.21        214.39         4.42 o                         
   0   8   1          3.08          3.68         0.63 o                         
   1   8   1         39.75         42.12         1.57 o                         
   2   8   1          4.44          6.93         0.88 o                         
   3   8   1         49.42         51.60         2.12 o                         
   4   8   1         36.44         40.80         2.27 o                         
 -10   0   2        318.34        340.43        19.18 o                         
  -8   0   2          1.61          0.74         0.93 o                         
  -6   0   2         28.36         19.97         2.62 o                         
  -4   0   2        402.15        359.44         9.38 o                         
  -2   0   2       4700.82       4752.36       158.00 o                         
   2   0   2      24857.94      24919.93       905.45 o                         
   4   0   2        890.52        868.18        21.20 o                         
   6   0   2         30.70         20.74         2.48 o                         
   8   0   2         59.52         71.71         4.15 o                         
  10   0   2          7.49          5.07         2.06 o                         
 -10   1   2          4.82          2.74         1.03 o                         
  -9   1   2          7.46          5.19         1.01 o                         
  -8   1   2          0.83          1.53         0.71 o                         
  -7   1   2          0.26          0.49         0.65 o                         
  -6   1   2        489.46        494.82        11.00 o                         
  -5   1   2          3.62          4.97         0.65 o                         
  -4   1   2         64.61         51.32         1.51 o                         
  -3   1   2        869.28        832.80        14.26 o                         
  -2   1   2         19.16         19.61         0.95 o                         
  -1   1   2       1319.63       1224.23        43.15 o                         
   0   1   2        191.63        192.78         4.30 o                         
   1   1   2        463.36        479.17         8.04 o                         
   2   1   2      48534.27      47958.89      1178.63 o                         
   3   1   2          4.23          3.46         0.42 o                         
   4   1   2          1.01          2.83         0.45 o                         
   5   1   2        122.57        147.08         3.77 o                         
   6   1   2        712.17        739.70        14.85 o                         
   7   1   2        107.21        108.32         3.20 o                         
   8   1   2         18.64         18.61         1.39 o                         
   9   1   2          7.16          5.46         1.11 o                         
  10   1   2          7.52          4.28         1.13 o                         
 -10   2   2          8.00          8.99         1.34 o                         
  -9   2   2          0.32          0.03         0.71 o                         
  -8   2   2          0.30         -0.29         0.51 o                         
  -7   2   2         78.78         82.53         3.40 o                         
  -6   2   2        252.02        247.98         5.55 o                         
  -5   2   2         67.56         49.23         1.69 o                         
  -4   2   2       1144.36       1241.17        21.10 o                         
  -3   2   2        970.36       1117.92        18.89 o                         
  -2   2   2        446.44        454.34         7.86 o                         
  -1   2   2         11.81          6.52         0.40 o                         
   0   2   2         62.94         60.97         1.48 o                         
   1   2   2        125.56        130.91         3.29 o                         
   2   2   2        665.78        788.42        14.24 o                         
   3   2   2         29.94         30.08         1.09 o                         
   4   2   2        310.91        318.33         7.34 o                         
   5   2   2        154.47        159.22         3.55 o                         
   6   2   2          0.42          0.42         0.52 o                         
   7   2   2        129.55        131.18         4.38 o                         
   8   2   2         28.41         27.12         1.69 o                         
   9   2   2        178.11        182.02         5.46 o                         
  10   2   2          3.35          1.23         0.92 o                         
 -10   3   2          4.24          3.94         1.21 o                         
  -9   3   2          7.35          8.37         1.42 o                         
  -8   3   2         23.76         18.80         1.58 o                         
  -7   3   2         11.04         11.38         1.06 o                         
  -6   3   2          0.32         -0.15         0.48 o                         
  -5   3   2         24.21         32.54         1.48 o                         
  -4   3   2        305.28        319.80         6.02 o                         
  -3   3   2        429.37        383.58         6.94 o                         
  -2   3   2       1158.63       1294.94        21.62 o                         
  -1   3   2         77.07         89.77         2.02 o                         
   0   3   2         69.73         89.77         1.81 o                         
   1   3   2        136.16        140.75         2.70 o                         
   2   3   2       2484.27       2620.86        70.86 o                         
   3   3   2        246.03        233.40         4.44 o                         
   4   3   2         11.69         13.74         0.85 o                         
   5   3   2         72.61         75.64         2.12 o                         
   6   3   2        619.42        644.73        13.27 o                         
   7   3   2        207.29        209.43         5.57 o                         
   8   3   2         91.92         94.24         2.95 o                         
   9   3   2        103.29        105.33         5.14 o                         
  -9   4   2          7.61          6.36         1.23 o                         
  -8   4   2          3.49          3.38         0.88 o                         
  -7   4   2        173.60        161.64         4.83 o                         
  -6   4   2          9.54          8.71         1.00 o                         
  -5   4   2       2025.23       2089.93        37.59 o                         
  -4   4   2         15.57         17.96         0.96 o                         
  -3   4   2        281.04        280.71         5.25 o                         
  -2   4   2         12.48         14.83         0.78 o                         
  -1   4   2        278.03        279.23         5.90 o                         
   0   4   2          0.01          0.04         0.19 o                         
   1   4   2        606.40        563.23        10.40 o                         
   2   4   2         49.43         48.67         1.39 o                         
   3   4   2        516.29        487.54         8.66 o                         
   4   4   2          0.48          0.19         0.39 o                         
   5   4   2        102.49        103.53         2.63 o                         
   6   4   2        124.56        119.51         3.10 o                         
   7   4   2        161.07        165.83         4.06 o                         
   8   4   2          2.55          1.93         0.72 o                         
   9   4   2          0.04          0.29         0.83 o                         
  -8   5   2         13.09         13.09         1.28 o                         
  -7   5   2         84.76         81.37         3.29 o                         
  -6   5   2          7.32          5.01         0.75 o                         
  -5   5   2          0.41          1.28         0.50 o                         
  -4   5   2          6.17          4.66         0.70 o                         
  -3   5   2       1146.97       1156.79        21.04 o                         
  -2   5   2        535.73        511.97         9.09 o                         
  -1   5   2         32.77         34.24         1.20 o                         
   0   5   2        169.84        164.07         3.26 o                         
   1   5   2        259.84        258.24         5.64 o                         
   2   5   2        409.48        407.00         7.91 o                         
   3   5   2       1626.48       1645.23        29.60 o                         
   4   5   2         48.63         49.94         1.67 o                         
   5   5   2         28.35         28.93         1.42 o                         
   6   5   2         39.19         37.76         1.76 o                         
   7   5   2        110.55        113.84         3.16 o                         
   8   5   2          1.55          0.54         0.86 o                         
  -7   6   2         65.82         65.66         3.03 o                         
  -6   6   2          0.14         -0.25         0.64 o                         
  -5   6   2         84.02         86.66         2.98 o                         
  -4   6   2         24.43         23.09         1.33 o                         
  -3   6   2          6.03          6.91         0.96 o                         
  -2   6   2        705.26        713.49        13.39 o                         
  -1   6   2        868.27        871.12        16.04 o                         
   0   6   2         36.28         40.26         1.34 o                         
   1   6   2        784.35        799.36        16.01 o                         
   2   6   2         54.14         51.12         1.53 o                         
   3   6   2         42.63         43.52         2.26 o                         
   4   6   2          0.53          0.35         0.41 o                         
   5   6   2         26.20         29.17         1.56 o                         
   6   6   2          3.30          2.47         0.67 o                         
   7   6   2         12.33         16.12         1.48 o                         
  -6   7   2         33.48         38.19         2.08 o                         
  -5   7   2        144.84        151.25         3.64 o                         
  -4   7   2          0.02          0.36         0.55 o                         
  -3   7   2        182.39        183.34         4.72 o                         
  -2   7   2         31.38         32.37         1.89 o                         
  -1   7   2         19.54         19.34         1.05 o                         
   0   7   2          4.28          2.82         0.52 o                         
   1   7   2        192.44        191.93         4.25 o                         
   2   7   2         33.42         35.99         1.65 o                         
   3   7   2         18.73         16.51         1.05 o                         
   4   7   2          9.83         15.19         1.23 o                         
   5   7   2         21.01         21.26         1.66 o                         
   6   7   2          1.05          1.54         0.98 o                         
  -4   8   2          2.67          3.51         0.91 o                         
  -3   8   2          4.06          6.30         0.82 o                         
  -2   8   2         95.46         87.47         2.60 o                         
  -1   8   2        125.41        117.93         3.11 o                         
   0   8   2          6.81          7.73         0.75 o                         
   1   8   2          2.02          0.93         0.51 o                         
   2   8   2        135.18        136.22         4.24 o                         
   3   8   2         48.76         55.74         2.85 o                         
   4   8   2          2.91          2.28         0.90 o                         
  -9   0   3        301.41        312.12        12.95 o                         
  -7   0   3         11.64         14.37         2.02 o                         
  -5   0   3        608.88        611.12        15.50 o                         
  -3   0   3       2758.75       2492.78       116.91 o                         
  -1   0   3      15190.06      14126.19       368.03 o                         
   1   0   3       1578.48       1657.70        88.36 o                         
   3   0   3        882.50        905.19        21.76 o                         
   5   0   3        102.26        103.43         6.08 o                         
   7   0   3         88.21         87.71         4.33 o                         
   9   0   3        138.23        140.59         5.62 o                         
 -10   1   3         87.88         79.33         3.92 o                         
  -9   1   3          5.43          4.60         0.96 o                         
  -8   1   3          0.78          0.91         0.60 o                         
  -7   1   3        141.27        142.90         4.93 o                         
  -6   1   3        578.70        612.03        11.40 o                         
  -5   1   3        795.10        861.55        16.15 o                         
  -4   1   3        146.63        151.65         3.25 o                         
  -3   1   3        775.07        813.83        13.93 o                         
  -2   1   3          0.97          0.49         0.23 o                         
  -1   1   3        656.04        609.27         9.60 o                         
   0   1   3       2338.03       2271.79        48.59 o                         
   1   1   3        360.59        369.60         6.78 o                         
   2   1   3       1165.77       1165.94        20.83 o                         
   3   1   3        390.21        410.38         7.30 o                         
   4   1   3       2317.88       2395.65        39.96 o                         
   5   1   3        376.65        409.75         7.69 o                         
   6   1   3          0.22          0.13         0.46 o                         
   7   1   3         11.12         10.20         1.03 o                         
   8   1   3          2.00          0.73         0.67 o                         
   9   1   3         91.37         96.90         3.54 o                         
  10   1   3          1.62          2.07         1.06 o                         
 -10   2   3          0.22         -0.33         0.87 o                         
  -9   2   3        106.38        105.99         4.24 o                         
  -8   2   3          5.32          5.05         0.90 o                         
  -7   2   3         60.53         64.06         3.52 o                         
  -6   2   3         61.21         63.43         2.71 o                         
  -5   2   3       1256.13       1316.54        22.51 o                         
  -4   2   3        101.31        129.04         2.85 o                         
  -3   2   3       2117.66       2269.33        47.71 o                         
  -2   2   3       1786.98       1844.78        87.27 o                         
  -1   2   3        861.22        842.94        14.08 o                         
   0   2   3        960.88       1000.26        19.38 o                         
   1   2   3       1745.64       1694.80        78.94 o                         
   2   2   3        213.06        196.90         3.64 o                         
   3   2   3        824.86        844.39        14.43 o                         
   4   2   3       1254.48       1385.23        25.04 o                         
   5   2   3          0.66          0.30         0.36 o                         
   6   2   3         93.69         84.87         2.61 o                         
   7   2   3          9.97          9.29         1.07 o                         
   8   2   3          4.07          2.95         0.78 o                         
   9   2   3         73.84         76.10         3.44 o                         
  10   2   3          3.21          2.08         0.98 o                         
 -10   3   3         15.68         16.28         1.78 o                         
  -9   3   3          0.54         -0.14         0.81 o                         
  -8   3   3         11.17         11.01         1.35 o                         
  -7   3   3          0.03         -0.09         0.53 o                         
  -6   3   3        478.68        487.39        10.56 o                         
  -5   3   3         61.86         56.72         1.89 o                         
  -4   3   3        502.53        476.00         8.62 o                         
  -3   3   3        136.53        165.00         3.90 o                         
  -2   3   3       1076.70       1132.43        19.07 o                         
  -1   3   3        627.27        654.39        11.11 o                         
   0   3   3         92.71        113.64         2.59 o                         
   1   3   3          0.21          0.32         0.19 o                         
   2   3   3       1864.42       1993.98        35.37 o                         
   3   3   3         76.53         79.80         1.88 o                         
   4   3   3        761.56        743.03        12.96 o                         
   5   3   3         69.22         72.66         2.19 o                         
   6   3   3        219.00        225.05         5.60 o                         
   7   3   3          1.61          1.60         0.70 o                         
   8   3   3          0.60          0.16         0.65 o                         
   9   3   3         99.99        109.02         3.53 o                         
  -9   4   3         12.14          8.43         1.19 o                         
  -8   4   3        172.84        169.74         4.29 o                         
  -7   4   3         98.96        100.04         3.06 o                         
  -6   4   3          3.68          5.15         0.77 o                         
  -5   4   3        335.12        342.22         7.08 o                         
  -4   4   3        102.39         93.05         2.29 o                         
  -3   4   3        320.03        354.86         6.96 o                         
  -2   4   3       1541.23       1614.65        28.91 o                         
  -1   4   3         74.85         75.09         1.88 o                         
   0   4   3        398.95        352.11         6.64 o                         
   1   4   3         25.04         33.08         1.00 o                         
   2   4   3        806.94        769.11        13.23 o                         
   3   4   3         69.89         66.17         2.14 o                         
   4   4   3         74.94         74.01         2.20 o                         
   5   4   3        197.47        192.44         4.54 o                         
   6   4   3         17.59         18.07         1.22 o                         
   7   4   3          6.23          6.52         1.01 o                         
   8   4   3          8.42          8.73         1.13 o                         
   9   4   3          0.70          0.65         0.87 o                         
  -8   5   3         12.27          7.90         1.24 o                         
  -7   5   3          0.06         -0.07         0.57 o                         
  -6   5   3        217.58        207.53         4.56 o                         
  -5   5   3         53.69         51.80         1.72 o                         
  -4   5   3        234.16        220.19         5.20 o                         
  -3   5   3       1033.42       1037.54        19.00 o                         
  -2   5   3         13.19         16.91         0.95 o                         
  -1   5   3        164.23        168.90         3.32 o                         
   0   5   3          0.87          1.61         0.31 o                         
   1   5   3        185.11        172.94         3.39 o                         
   2   5   3       1306.80       1302.83        23.64 o                         
   3   5   3        521.66        521.26         9.31 o                         
   4   5   3        976.91        983.63        19.65 o                         
   5   5   3         20.18         22.89         1.27 o                         
   6   5   3        120.63        121.72         3.24 o                         
   7   5   3        171.92        166.89         4.41 o                         
   8   5   3         30.43         31.68         2.88 o                         
  -7   6   3         24.26         23.11         1.88 o                         
  -6   6   3         19.51         18.66         1.37 o                         
  -5   6   3         20.68         22.75         1.39 o                         
  -4   6   3         88.23         89.18         2.41 o                         
  -3   6   3         15.00         12.40         0.86 o                         
  -2   6   3        274.32        272.39         5.57 o                         
  -1   6   3        351.89        344.31         6.79 o                         
   0   6   3         56.14         62.04         1.69 o                         
   1   6   3         38.18         42.21         1.38 o                         
   2   6   3         82.12         77.91         2.35 o                         
   3   6   3        112.89        107.02         3.08 o                         
   4   6   3          4.84          4.83         0.62 o                         
   5   6   3         65.46         61.99         3.04 o                         
   6   6   3        304.34        310.68         6.31 o                         
   7   6   3         12.46         12.36         1.26 o                         
  -6   7   3         62.31         64.04         2.89 o                         
  -5   7   3         84.53         85.40         2.65 o                         
  -4   7   3        104.07        111.36         3.10 o                         
  -3   7   3          3.94          3.95         0.80 o                         
  -2   7   3         29.30         35.69         1.47 o                         
  -1   7   3        614.89        594.86        10.64 o                         
   0   7   3          0.63          0.11         0.37 o                         
   1   7   3         78.65         81.07         2.43 o                         
   2   7   3        169.33        176.95         4.83 o                         
   3   7   3         29.92         34.17         1.74 o                         
   4   7   3        356.17        357.53         8.26 o                         
   5   7   3         20.17         23.72         1.84 o                         
   6   7   3         57.97         67.51         5.28 o                         
  -4   8   3          9.80          8.52         1.26 o                         
  -3   8   3        335.21        343.37         7.65 o                         
  -2   8   3         11.31         11.55         1.00 o                         
  -1   8   3         14.43         17.84         1.50 o                         
   0   8   3         13.64         13.44         1.26 o                         
   1   8   3         47.18         48.42         2.43 o                         
   2   8   3         38.62         36.64         1.70 o                         
   3   8   3        108.23        119.27         3.28 o                         
   4   8   3         49.39         43.81         3.54 o                         
 -10   0   4          5.45          6.03         2.36 o                         
  -8   0   4        356.72        347.15        14.15 o                         
  -6   0   4        106.11         94.44         3.71 o                         
  -4   0   4       3070.86       3116.50       146.60 o                         
  -2   0   4        386.97        409.01        10.11 o                         
   0   0   4       1669.92       1806.04        79.91 o                         
   2   0   4        766.62        837.16        19.98 o                         
   4   0   4       2424.87       2403.86        59.23 o                         
   6   0   4         68.26         70.88         3.15 o                         
   8   0   4        330.01        350.98        15.85 o                         
  10   0   4         12.55         12.64         2.07 o                         
 -10   1   4          0.20          0.22         0.95 o                         
  -9   1   4        142.54        146.80         4.15 o                         
  -8   1   4        318.47        314.91        11.22 o                         
  -7   1   4         39.31         42.68         2.46 o                         
  -6   1   4         57.52         62.25         2.41 o                         
  -5   1   4          0.72          0.95         0.43 o                         
  -4   1   4       2804.35       2791.33        49.64 o                         
  -3   1   4         10.13         12.98         0.77 o                         
  -2   1   4       1928.68       1881.81        68.19 o                         
  -1   1   4          4.89          2.14         0.21 o                         
   0   1   4       1674.44       1694.60        42.69 o                         
   1   1   4       5461.83       5180.17       110.64 o                         
   2   1   4        124.32        123.46         2.62 o                         
   3   1   4         96.65         97.71         2.16 o                         
   4   1   4       2819.80       2968.81        49.32 o                         
   5   1   4          0.00          0.04         0.31 o                         
   6   1   4         76.83         75.81         2.62 o                         
   7   1   4         15.38         16.86         1.46 o                         
   8   1   4         38.80         38.56         2.19 o                         
   9   1   4          5.26          2.84         0.84 o                         
  10   1   4          0.67         -0.48         0.83 o                         
 -10   2   4         51.24         41.88         3.18 o                         
  -9   2   4         28.90         26.45         2.31 o                         
  -8   2   4         17.10         17.97         1.42 o                         
  -7   2   4         14.82         15.65         1.33 o                         
  -6   2   4          9.46          9.63         1.00 o                         
  -5   2   4          0.88          1.02         0.41 o                         
  -4   2   4         21.54         18.84         1.30 o                         
  -3   2   4        322.48        407.12         7.30 o                         
  -2   2   4         44.72         69.83         1.39 o                         
  -1   2   4       2624.46       2625.89        92.14 o                         
   0   2   4        151.66        157.98         3.53 o                         
   1   2   4        189.74        203.77         3.67 o                         
   2   2   4         43.58         27.72         0.85 o                         
   3   2   4         91.41         77.14         1.86 o                         
   4   2   4       7746.74       8096.67       208.34 o                         
   5   2   4        136.53        142.16         5.19 o                         
   6   2   4          7.54          7.27         0.89 o                         
   7   2   4          1.16          0.69         0.50 o                         
   8   2   4        344.05        375.18         8.47 o                         
   9   2   4          1.01          0.87         0.83 o                         
  10   2   4          0.51          1.85         1.22 o                         
 -10   3   4         11.38         11.77         4.41 o                         
  -9   3   4          1.68          0.60         0.83 o                         
  -8   3   4          6.85          5.39         0.95 o                         
  -7   3   4          4.36          1.38         0.82 o                         
  -6   3   4         90.59         94.01         3.05 o                         
  -5   3   4        103.79         96.49         3.18 o                         
  -4   3   4         89.07         78.26         2.02 o                         
  -3   3   4       1054.18       1121.91        19.00 o                         
  -2   3   4        784.19        868.64        15.83 o                         
  -1   3   4        220.69        207.16         3.77 o                         
   0   3   4        355.01        397.33         8.17 o                         
   1   3   4        306.57        269.73         5.26 o                         
   2   3   4          9.52          4.91         0.51 o                         
   3   3   4         14.94         11.55         0.68 o                         
   4   3   4          3.32          5.58         0.57 o                         
   5   3   4         61.47         63.83         1.94 o                         
   6   3   4        281.91        297.16         6.58 o                         
   7   3   4        200.48        206.44         5.67 o                         
   8   3   4        103.27         95.81         3.07 o                         
   9   3   4        103.60        110.07         5.39 o                         
  -9   4   4         53.77         53.89         3.09 o                         
  -8   4   4         42.01         36.19         1.94 o                         
  -7   4   4         60.94         67.94         2.61 o                         
  -6   4   4        115.34        105.54         2.99 o                         
  -5   4   4         51.21         41.52         1.91 o                         
  -4   4   4          3.11          4.70         0.56 o                         
  -3   4   4        822.34        803.26        13.95 o                         
  -2   4   4        152.35        171.92         3.68 o                         
  -1   4   4         39.50         26.03         1.06 o                         
   0   4   4         50.25         44.29         1.44 o                         
   1   4   4         83.20         86.38         1.94 o                         
   2   4   4          1.18          1.71         0.36 o                         
   3   4   4        605.08        585.92        11.94 o                         
   4   4   4        606.15        619.13        10.98 o                         
   5   4   4       1068.31       1100.17        19.02 o                         
   6   4   4          0.40          0.98         0.58 o                         
   7   4   4         10.16          9.29         1.05 o                         
   8   4   4         48.83         50.41         2.39 o                         
   9   4   4         25.62         25.31         1.93 o                         
  -8   5   4          8.52         12.10         1.46 o                         
  -7   5   4         43.39         44.08         2.06 o                         
  -6   5   4          0.06         -0.21         0.59 o                         
  -5   5   4        515.51        477.71        10.43 o                         
  -4   5   4          1.15          1.44         0.53 o                         
  -3   5   4       1000.12        989.60        18.18 o                         
  -2   5   4         85.72         77.78         2.09 o                         
  -1   5   4        459.74        465.10         8.75 o                         
   0   5   4         74.59         68.19         1.63 o                         
   1   5   4        933.71        947.88        17.23 o                         
   2   5   4          5.65          5.65         0.64 o                         
   3   5   4          5.96          4.49         0.69 o                         
   4   5   4        196.76        191.53         4.70 o                         
   5   5   4        103.41        100.27         2.56 o                         
   6   5   4          0.43         -0.09         0.68 o                         
   7   5   4          6.97          7.19         1.09 o                         
   8   5   4          9.85          7.95         1.15 o                         
  -7   6   4         11.25         11.69         1.47 o                         
  -6   6   4        153.03        164.73         4.35 o                         
  -5   6   4         35.30         39.53         1.92 o                         
  -4   6   4         14.19         17.14         1.11 o                         
  -3   6   4         97.14         95.95         2.85 o                         
  -2   6   4         11.77         11.01         0.85 o                         
  -1   6   4        779.09        815.20        16.20 o                         
   0   6   4        730.68        756.65        13.08 o                         
   1   6   4         63.35         74.80         2.12 o                         
   2   6   4         69.33         76.10         2.31 o                         
   3   6   4         52.80         50.61         2.02 o                         
   4   6   4          0.58          0.61         0.48 o                         
   5   6   4        123.80        115.86         4.24 o                         
   6   6   4          0.01          0.52         0.73 o                         
   7   6   4          4.21          4.20         1.02 o                         
  -6   7   4         50.20         47.83         3.44 o                         
  -5   7   4          6.84          6.47         0.85 o                         
  -4   7   4         81.17         79.23         3.27 o                         
  -3   7   4         16.91         16.52         1.34 o                         
  -2   7   4          0.14          0.16         0.44 o                         
  -1   7   4         19.08         19.94         1.64 o                         
   0   7   4        451.73        452.88         9.70 o                         
   1   7   4        607.29        572.94        12.07 o                         
   2   7   4          8.11          9.41         0.86 o                         
   3   7   4        235.63        234.72         5.25 o                         
   4   7   4         59.11         64.34         3.01 o                         
   5   7   4         44.23         48.72         2.43 o                         
   6   7   4          0.33          0.36         0.87 o                         
  -4   8   4         26.23         33.33         1.94 o                         
  -3   8   4        127.05        140.14         4.08 o                         
  -2   8   4          5.24          4.92         0.92 o                         
  -1   8   4        124.57        117.16         3.80 o                         
   0   8   4        177.03        170.35         4.41 o                         
   1   8   4          1.57          1.11         0.66 o                         
   2   8   4          1.97          2.05         0.77 o                         
   3   8   4         94.15         93.97         2.76 o                         
   4   8   4          0.01          0.68         0.76 o                         
  -9   0   5        869.59        907.59        41.40 o                         
  -7   0   5        118.58        123.89         6.32 o                         
  -5   0   5         45.90         49.70         2.38 o                         
  -3   0   5        218.64        282.36         7.41 o                         
  -1   0   5       1550.16       1532.67        66.80 o                         
   1   0   5       1164.12       1279.59       112.28 o                         
   3   0   5        517.96        544.64        13.48 o                         
   5   0   5        487.71        498.75        12.87 o                         
   7   0   5        369.79        405.82        13.50 o                         
   9   0   5         10.07          4.21         1.37 o                         
 -10   1   5          4.94          2.91         1.15 o                         
  -9   1   5        105.24        107.59         3.52 o                         
  -8   1   5         83.07         85.33         3.17 o                         
  -7   1   5        213.11        217.52         5.30 o                         
  -6   1   5         97.80         90.35         2.57 o                         
  -5   1   5        227.10        227.33         4.70 o                         
  -4   1   5        946.50       1051.87        20.82 o                         
  -3   1   5       2750.81       2786.54       130.91 o                         
  -2   1   5         15.72         11.22         0.56 o                         
  -1   1   5        845.40        775.97        11.64 o                         
   0   1   5        485.59        478.57         7.62 o                         
   1   1   5       9831.06       9885.95       194.50 o                         
   2   1   5       2224.33       1953.62        92.67 o                         
   3   1   5       1592.02       1563.99        26.20 o                         
   4   1   5        267.04        286.78         5.88 o                         
   5   1   5         62.42         53.54         1.72 o                         
   6   1   5          7.54          8.31         1.03 o                         
   7   1   5          1.06          1.36         0.59 o                         
   8   1   5         26.73         24.17         1.52 o                         
   9   1   5         18.99         16.87         1.47 o                         
  10   1   5          3.92          1.67         1.05 o                         
 -10   2   5          1.11          0.97         0.95 o                         
  -9   2   5         38.88         43.06         2.67 o                         
  -8   2   5          4.74          4.63         0.97 o                         
  -7   2   5         67.07         65.05         2.37 o                         
  -6   2   5         36.36         41.33         2.12 o                         
  -5   2   5          4.67          6.48         0.67 o                         
  -4   2   5       2440.61       2584.49        46.12 o                         
  -3   2   5        241.52        200.92         3.89 o                         
  -2   2   5       2058.02       2109.43        49.58 o                         
  -1   2   5        341.79        324.91         5.38 o                         
   0   2   5        248.55        252.67         5.37 o                         
   1   2   5       1746.89       1826.69        68.39 o                         
   2   2   5         94.92        115.70         2.10 o                         
   3   2   5        747.06        803.32        13.76 o                         
   4   2   5          0.62          1.03         0.41 o                         
   5   2   5        172.85        180.43         3.94 o                         
   6   2   5        822.10        855.58        17.58 o                         
   7   2   5          0.08          0.10         0.49 o                         
   8   2   5        145.68        154.62         4.28 o                         
   9   2   5          0.09         -0.51         0.76 o                         
  10   2   5          2.80          2.64         1.35 o                         
  -9   3   5          4.79          3.44         0.96 o                         
  -8   3   5         87.44         89.65         4.12 o                         
  -7   3   5         10.57          8.16         0.95 o                         
  -6   3   5        377.77        386.34         8.04 o                         
  -5   3   5         86.36         83.31         2.54 o                         
  -4   3   5        125.18        133.04         2.95 o                         
  -3   3   5       1203.56       1226.89        18.51 o                         
  -2   3   5        435.23        395.01         7.54 o                         
  -1   3   5       4276.33       4834.88       178.58 o                         
   0   3   5       3943.18       4310.04       163.31 o                         
   1   3   5       1120.80       1261.14        21.08 o                         
   2   3   5        240.60        226.13         4.28 o                         
   3   3   5         80.78         74.86         2.08 o                         
   4   3   5          6.83         10.85         0.83 o                         
   5   3   5          2.85          2.65         0.65 o                         
   6   3   5         26.84         25.21         1.98 o                         
   7   3   5         67.88         76.63         3.73 o                         
   8   3   5          4.37          3.18         0.87 o                         
   9   3   5         12.34         12.34         1.42 o                         
  -9   4   5         51.78         53.95         4.35 o                         
  -8   4   5         17.77         21.58         1.59 o                         
  -7   4   5         80.52         68.33         2.64 o                         
  -6   4   5         61.33         58.99         2.41 o                         
  -5   4   5         31.52         32.61         1.43 o                         
  -4   4   5        883.39        895.03        19.68 o                         
  -3   4   5        143.27        140.21         3.06 o                         
  -2   4   5        138.07        110.83         2.36 o                         
  -1   4   5        246.31        256.82         5.58 o                         
   0   4   5         36.93         39.26         1.57 o                         
   1   4   5         46.25         41.53         1.11 o                         
   2   4   5        138.44        116.73         2.51 o                         
   3   4   5        357.18        351.70         6.60 o                         
   4   4   5        873.29        873.19        15.21 o                         
   5   4   5        355.36        354.37         7.40 o                         
   6   4   5         77.88         76.93         2.40 o                         
   7   4   5         13.02         13.19         1.49 o                         
   8   4   5         38.58         33.99         2.00 o                         
   9   4   5         25.77         22.80         1.75 o                         
  -8   5   5        246.94        255.57         7.92 o                         
  -7   5   5          2.99          2.73         0.72 o                         
  -6   5   5        254.22        250.99         5.72 o                         
  -5   5   5         16.72         15.84         1.16 o                         
  -4   5   5         74.46         68.94         2.02 o                         
  -3   5   5        150.48        154.37         3.87 o                         
  -2   5   5         73.11         65.71         2.01 o                         
  -1   5   5          0.35          1.29         0.37 o                         
   0   5   5        228.60        224.74         5.01 o                         
   1   5   5          5.02          4.33         0.44 o                         
   2   5   5         14.53         15.28         1.09 o                         
   3   5   5         42.70         42.51         1.47 o                         
   4   5   5        117.55        113.03         2.98 o                         
   5   5   5          1.88          1.01         0.47 o                         
   6   5   5        100.31        101.20         2.82 o                         
   7   5   5          0.09         -0.53         0.59 o                         
   8   5   5         41.22         45.38         3.34 o                         
  -7   6   5          7.37         13.18         1.44 o                         
  -6   6   5          8.90          4.86         0.90 o                         
  -5   6   5          5.66          4.69         0.78 o                         
  -4   6   5        576.61        583.07        13.12 o                         
  -3   6   5         10.42         10.86         0.98 o                         
  -2   6   5        279.71        271.72         5.56 o                         
  -1   6   5        195.08        193.03         5.00 o                         
   0   6   5        129.87        117.10         3.38 o                         
   1   6   5        975.64        963.39        21.08 o                         
   2   6   5          0.17          0.44         0.41 o                         
   3   6   5          9.66         11.10         0.93 o                         
   4   6   5         66.32         76.17         3.41 o                         
   5   6   5         85.02         81.16         3.19 o                         
   6   6   5        234.11        215.75         5.91 o                         
   7   6   5         58.52         63.94         4.11 o                         
  -6   7   5        214.63        227.34         6.16 o                         
  -5   7   5         32.22         34.43         1.85 o                         
  -4   7   5         61.38         58.44         2.40 o                         
  -3   7   5         10.40          9.45         1.00 o                         
  -2   7   5         49.79         48.70         2.35 o                         
  -1   7   5          8.83          9.58         0.96 o                         
   0   7   5        107.27        105.30         3.08 o                         
   1   7   5          8.13          6.64         0.85 o                         
   2   7   5         31.93         32.81         1.39 o                         
   3   7   5         75.13         78.25         2.52 o                         
   4   7   5         33.73         31.28         1.77 o                         
   5   7   5        179.22        194.02         6.81 o                         
   6   7   5          6.34          8.16         1.27 o                         
  -4   8   5          0.47          0.45         0.76 o                         
  -3   8   5          4.02          2.68         0.81 o                         
  -2   8   5          0.29          0.83         0.71 o                         
  -1   8   5        179.91        186.44         4.77 o                         
   0   8   5         53.37         56.65         4.14 o                         
   1   8   5        366.50        370.04         8.36 o                         
   2   8   5          9.08          9.08         1.08 o                         
   3   8   5         29.92         31.33         2.52 o                         
   4   8   5        109.89        110.44         4.70 o                         
 -10   0   6         61.55         65.89         4.44 o                         
  -8   0   6         11.22         10.55         1.69 o                         
  -6   0   6         47.07         46.85         6.09 o                         
  -4   0   6        361.38        377.64         9.87 o                         
  -2   0   6      21241.36      22258.05       665.16 o                         
   0   0   6       2734.69       2691.75       120.26 o                         
   2   0   6        105.95        106.19         3.31 o                         
   4   0   6         27.81         35.94         1.94 o                         
   6   0   6         98.71        140.92         5.56 o                         
   8   0   6          5.34          1.96         0.97 o                         
  10   0   6         53.94         40.11         3.35 o                         
 -10   1   6         25.57         21.47         1.94 o                         
  -9   1   6          9.14          7.19         1.10 o                         
  -8   1   6        195.39        204.81         6.25 o                         
  -7   1   6        296.08        296.39         6.69 o                         
  -6   1   6        752.35        754.76        13.69 o                         
  -5   1   6         73.86         81.68         2.23 o                         
  -4   1   6         60.30         43.68         1.47 o                         
  -3   1   6          0.35          0.36         0.33 o                         
  -2   1   6        544.07        573.08         8.85 o                         
  -1   1   6        618.18        670.02        10.11 o                         
   0   1   6          6.92          8.06         0.32 o                         
   1   1   6        556.37        544.41         8.31 o                         
   2   1   6        210.25        223.15         3.72 o                         
   3   1   6       3091.15       3367.26       111.29 o                         
   4   1   6        300.53        355.34         8.55 o                         
   5   1   6        177.86        164.08         3.94 o                         
   6   1   6        268.25        285.27         7.45 o                         
   7   1   6         27.67         27.84         1.75 o                         
   8   1   6          8.56          8.52         1.05 o                         
   9   1   6         46.39         45.95         2.40 o                         
  10   1   6        113.00        125.81         5.10 o                         
 -10   2   6         64.03         66.52         6.36 o                         
  -9   2   6          2.65          1.83         0.86 o                         
  -8   2   6         13.04         13.10         1.41 o                         
  -7   2   6         36.14         34.97         1.82 o                         
  -6   2   6        318.56        298.98         6.50 o                         
  -5   2   6         52.74         52.98         1.74 o                         
  -4   2   6         21.68         26.18         1.20 o                         
  -3   2   6         37.27         43.70         1.25 o                         
  -2   2   6       1117.34       1085.01        19.61 o                         
  -1   2   6        190.64        220.46         3.63 o                         
   0   2   6        651.95        607.86        13.24 o                         
   1   2   6       2103.64       2297.65        62.90 o                         
   2   2   6        488.06        522.28         8.10 o                         
   3   2   6       1899.69       1949.62        32.54 o                         
   4   2   6        305.41        306.96         6.41 o                         
   5   2   6         17.19         18.47         1.17 o                         
   6   2   6        844.13        890.77        18.31 o                         
   7   2   6          4.59          3.97         0.82 o                         
   8   2   6        103.38        101.87         3.36 o                         
   9   2   6         13.87         15.97         1.76 o                         
  10   2   6        100.22         94.41         3.80 o                         
  -9   3   6         70.93         65.97         3.31 o                         
  -8   3   6          8.17          6.11         1.00 o                         
  -7   3   6         18.82         17.42         1.76 o                         
  -6   3   6        105.79        104.72         2.97 o                         
  -5   3   6         95.93         81.19         2.51 o                         
  -4   3   6         30.33         36.42         1.54 o                         
  -3   3   6        339.87        336.52         6.23 o                         
  -2   3   6          0.07          0.40         0.24 o                         
  -1   3   6        521.05        499.72        11.27 o                         
   0   3   6        221.02        239.45         5.30 o                         
   1   3   6         16.96         12.01         0.65 o                         
   2   3   6        131.46        139.98         3.03 o                         
   3   3   6        160.75        143.91         2.69 o                         
   4   3   6         38.68         34.35         1.55 o                         
   5   3   6        325.91        322.62         6.80 o                         
   6   3   6       1315.68       1445.11        34.61 o                         
   7   3   6        464.76        487.48         9.97 o                         
   8   3   6         52.96         46.75         2.28 o                         
   9   3   6         44.83         38.84         2.24 o                         
  -9   4   6          2.52          1.96         1.13 o                         
  -8   4   6          0.77          1.16         0.78 o                         
  -7   4   6         56.26         52.21         2.47 o                         
  -6   4   6         38.46         33.98         1.58 o                         
  -5   4   6         73.91         86.05         2.31 o                         
  -4   4   6         79.06         68.17         2.10 o                         
  -3   4   6         34.40         31.51         1.38 o                         
  -2   4   6         33.95         32.65         1.05 o                         
  -1   4   6         72.31         89.08         2.85 o                         
   0   4   6        120.34        135.28         3.73 o                         
   1   4   6        222.69        199.71         4.51 o                         
   2   4   6         51.92         55.10         1.46 o                         
   3   4   6        623.33        628.65        11.27 o                         
   4   4   6        108.82        109.36         2.55 o                         
   5   4   6         99.08         96.59         2.69 o                         
   6   4   6         98.02         95.90         3.19 o                         
   7   4   6        109.60        105.15         3.19 o                         
   8   4   6         64.77         60.22         2.60 o                         
   9   4   6          5.11          3.40         1.12 o                         
  -8   5   6          1.22          0.48         1.00 o                         
  -7   5   6        129.05        128.03         3.30 o                         
  -6   5   6          8.88          9.17         1.12 o                         
  -5   5   6         29.49         25.40         1.46 o                         
  -4   5   6        823.96        815.35        15.37 o                         
  -3   5   6        717.01        671.02        12.71 o                         
  -2   5   6          8.83          9.75         0.68 o                         
  -1   5   6       1188.32       1192.12        25.69 o                         
   0   5   6         85.76         85.76         3.28 o                         
   1   5   6          9.26         11.81         1.03 o                         
   2   5   6         34.02         39.96         1.67 o                         
   3   5   6        217.13        252.06         4.98 o                         
   4   5   6          2.80          3.96         0.67 o                         
   5   5   6         11.17         11.15         0.98 o                         
   6   5   6         16.62         19.23         1.38 o                         
   7   5   6         14.42         17.00         1.60 o                         
   8   5   6         15.55         15.29         1.42 o                         
  -7   6   6        168.28        182.45         4.96 o                         
  -6   6   6        321.94        339.70         7.04 o                         
  -5   6   6         48.09         51.15         2.04 o                         
  -4   6   6         87.33         95.72         2.75 o                         
  -3   6   6        158.14        144.40         3.99 o                         
  -2   6   6        195.13        200.34         5.43 o                         
  -1   6   6        248.35        250.00         5.67 o                         
   0   6   6          1.72          4.07         0.57 o                         
   1   6   6         65.95         78.04         2.34 o                         
   2   6   6          0.53          0.01         0.32 o                         
   3   6   6        369.89        350.24         7.21 o                         
   4   6   6         22.53         24.26         1.46 o                         
   5   6   6          0.39          0.33         0.56 o                         
   6   6   6          0.13          0.45         0.76 o                         
   7   6   6          4.38          2.27         1.29 o                         
  -6   7   6         17.18         12.77         1.71 o                         
  -5   7   6         47.59         47.09         2.23 o                         
  -4   7   6         68.77         73.22         2.55 o                         
  -3   7   6         26.69         29.24         2.09 o                         
  -2   7   6          2.44          2.05         0.63 o                         
  -1   7   6         60.38         68.09         2.24 o                         
   0   7   6          3.00          3.19         0.62 o                         
   1   7   6        508.47        503.44        10.66 o                         
   2   7   6        815.61        846.49        19.07 o                         
   3   7   6        119.91        127.87         5.03 o                         
   4   7   6         10.82          8.57         0.94 o                         
   5   7   6          9.32          6.81         1.07 o                         
   6   7   6         22.11         20.40         2.01 o                         
  -4   8   6         24.85         18.60         2.08 o                         
  -3   8   6          8.95          7.22         1.10 o                         
  -2   8   6        249.74        255.77         6.31 o                         
  -1   8   6         14.01         13.62         1.21 o                         
   0   8   6         13.89         17.83         1.29 o                         
   1   8   6          0.08          0.41         0.60 o                         
   2   8   6          7.12          5.39         0.98 o                         
   3   8   6        154.16        137.63         4.13 o                         
  -9   0   7          1.62          1.62         1.15 o                         
  -7   0   7         66.59         70.81         4.23 o                         
  -5   0   7         36.92         29.42         2.12 o                         
  -3   0   7        677.78        691.87        15.26 o                         
  -1   0   7       2657.49       3003.28       278.15 o                         
   1   0   7         16.88          6.66         0.50 o                         
   3   0   7       1756.08       1765.95        48.31 o                         
   5   0   7       1120.22       1134.25        32.08 o                         
   7   0   7         13.46         27.60         2.70 o                         
   9   0   7         29.19         25.77         2.55 o                         
 -10   1   7         37.32         34.92         2.38 o                         
  -9   1   7          1.35          1.72         0.84 o                         
  -8   1   7         25.84         23.98         2.00 o                         
  -7   1   7       1129.83       1179.96        24.82 o                         
  -6   1   7         72.03         71.38         2.40 o                         
  -5   1   7         91.75         80.37         2.23 o                         
  -4   1   7          0.09          0.49         0.39 o                         
  -3   1   7        574.29        616.52        10.15 o                         
  -2   1   7        357.74        395.92         6.64 o                         
  -1   1   7       1928.99       1835.71        81.88 o                         
   0   1   7       1297.14       1234.75        17.55 o                         
   1   1   7        191.80        153.31         2.47 o                         
   2   1   7         13.23         16.34         0.72 o                         
   3   1   7         68.33         87.36         2.07 o                         
   4   1   7        283.15        295.51         6.03 o                         
   5   1   7        442.25        448.99        11.27 o                         
   6   1   7         12.24         17.66         1.41 o                         
   7   1   7        104.50         98.93         3.94 o                         
   8   1   7         13.27         11.82         1.92 o                         
   9   1   7         10.86         10.42         1.27 o                         
  10   1   7         66.70         58.62         3.94 o                         
 -10   2   7          1.90          1.17         0.92 o                         
  -9   2   7        305.11        307.00        11.47 o                         
  -8   2   7          2.19          1.07         0.82 o                         
  -7   2   7        183.70        183.09         5.17 o                         
  -6   2   7         56.21         59.65         2.19 o                         
  -5   2   7          1.61          0.02         0.41 o                         
  -4   2   7       1965.09       2122.24        35.58 o                         
  -3   2   7         99.87         79.77         2.07 o                         
  -2   2   7       2395.39       2614.71        86.67 o                         
  -1   2   7       1286.06       1318.42        23.56 o                         
   0   2   7       1254.31       1298.32        19.36 o                         
   1   2   7       1545.81       1710.35        32.92 o                         
   2   2   7       1093.07       1138.12        17.13 o                         
   3   2   7       5297.39       5554.93       239.91 o                         
   4   2   7        298.31        316.58         6.86 o                         
   5   2   7         25.10         27.33         1.42 o                         
   6   2   7          0.73          0.22         0.56 o                         
   7   2   7         48.33         45.14         3.57 o                         
   8   2   7         51.94         52.78         2.97 o                         
   9   2   7         37.21         35.48         2.15 o                         
  -9   3   7          8.80          7.78         1.13 o                         
  -8   3   7         92.55         90.02         3.61 o                         
  -7   3   7        235.58        232.58         7.05 o                         
  -6   3   7         52.79         45.50         2.88 o                         
  -5   3   7         20.36         19.19         1.21 o                         
  -4   3   7        231.11        240.41         4.46 o                         
  -3   3   7         90.29         96.83         2.29 o                         
  -2   3   7       3212.46       3426.67        80.34 o                         
  -1   3   7        893.77        917.48        22.37 o                         
   0   3   7        182.44        148.09         3.63 o                         
   1   3   7       1403.13       1513.06        29.18 o                         
   2   3   7        432.81        469.12         8.35 o                         
   3   3   7        152.63        152.46         3.04 o                         
   4   3   7         27.97         21.15         1.08 o                         
   5   3   7         10.10         12.91         1.09 o                         
   6   3   7          1.83          5.10         0.83 o                         
   7   3   7          6.65          5.62         0.88 o                         
   8   3   7         95.48         97.41         3.88 o                         
   9   3   7          9.46          6.10         1.15 o                         
  -9   4   7          1.15          0.73         1.07 o                         
  -8   4   7         47.26         54.12         3.06 o                         
  -7   4   7          8.27          8.41         0.97 o                         
  -6   4   7        539.79        557.60         9.38 o                         
  -5   4   7         78.72         66.32         1.72 o                         
  -4   4   7        111.74        126.61         3.21 o                         
  -3   4   7         44.99         44.39         1.65 o                         
  -2   4   7        178.02        172.27         3.77 o                         
  -1   4   7        430.75        423.40         9.91 o                         
   0   4   7        212.10        179.05         4.37 o                         
   1   4   7        751.40        814.15        16.30 o                         
   2   4   7        294.02        315.11         5.87 o                         
   3   4   7        218.35        220.46         4.75 o                         
   4   4   7        142.52        139.09         3.21 o                         
   5   4   7        249.49        268.02         6.01 o                         
   6   4   7        229.70        228.67         4.96 o                         
   7   4   7          5.27          4.43         0.92 o                         
   8   4   7          1.12          0.62         0.75 o                         
   9   4   7          6.07          3.60         1.42 o                         
  -8   5   7          0.84          0.93         0.81 o                         
  -7   5   7        183.80        187.48         4.64 o                         
  -6   5   7        247.32        227.77         5.17 o                         
  -5   5   7          0.28          0.46         0.49 o                         
  -4   5   7         50.22         45.93         1.77 o                         
  -3   5   7          0.59          0.64         0.39 o                         
  -2   5   7        802.53        827.17        16.77 o                         
  -1   5   7          0.46         -0.21         0.45 o                         
   0   5   7         79.69         69.40         3.29 o                         
   1   5   7          5.64          8.91         0.94 o                         
   2   5   7         73.28         59.34         2.60 o                         
   3   5   7        243.57        222.23         4.53 o                         
   4   5   7          3.68          2.20         0.57 o                         
   5   5   7          1.16          0.51         0.54 o                         
   6   5   7         20.16         22.44         1.51 o                         
   7   5   7         46.07         46.97         2.15 o                         
   8   5   7         11.40         10.80         1.43 o                         
  -7   6   7          0.01          0.37         0.88 o                         
  -6   6   7         18.85         22.08         2.20 o                         
  -5   6   7         38.16         33.92         1.78 o                         
  -4   6   7        319.50        304.77         6.04 o                         
  -3   6   7          4.58          4.45         0.63 o                         
  -2   6   7        859.16        828.15        16.97 o                         
  -1   6   7         40.07         39.35         1.61 o                         
   0   6   7        432.98        407.14         8.77 o                         
   1   6   7         12.30          9.09         0.98 o                         
   2   6   7         11.65         15.90         1.24 o                         
   3   6   7        332.31        304.67         6.43 o                         
   4   6   7          0.08          0.25         0.50 o                         
   5   6   7         36.45         34.35         2.50 o                         
   6   6   7         37.23         37.66         3.89 o                         
   7   6   7         20.81         21.42         1.95 o                         
  -6   7   7         18.16         23.78         2.12 o                         
  -5   7   7        188.12        201.91         5.16 o                         
  -4   7   7         24.40         30.26         1.66 o                         
  -3   7   7         12.56         11.54         1.40 o                         
  -2   7   7         98.76         95.91         3.13 o                         
  -1   7   7         47.53         48.22         2.29 o                         
   0   7   7          2.82          1.90         0.57 o                         
   1   7   7          7.47          7.71         0.96 o                         
   2   7   7         73.34         74.34         2.74 o                         
   3   7   7        253.22        242.47         6.02 o                         
   4   7   7         16.43         17.65         1.31 o                         
   5   7   7          2.00          1.27         0.75 o                         
  -3   8   7        267.19        265.99        10.82 o                         
  -2   8   7         11.61         11.90         2.02 o                         
  -1   8   7         18.64         17.69         1.64 o                         
   0   8   7         27.19         30.20         1.67 o                         
   1   8   7         37.51         41.79         2.18 o                         
   2   8   7        205.12        211.05         7.08 o                         
   3   8   7         17.13         18.45         3.26 o                         
 -10   0   8         65.73         61.16         7.78 o                         
  -8   0   8         13.34         23.06         3.42 o                         
  -6   0   8        816.76        864.27        21.88 o                         
  -4   0   8       1440.39       1456.94        31.31 o                         
  -2   0   8          2.52          1.77         0.44 o                         
   0   0   8        833.77        758.51        13.74 o                         
   2   0   8          1.71          0.57         0.35 o                         
   4   0   8          6.20          4.96         0.78 o                         
   6   0   8         66.14         75.35         5.12 o                         
   8   0   8         82.13         95.98         6.21 o                         
  10   0   8          9.17          8.59         2.63 o                         
 -10   1   8         27.06         25.20         2.11 o                         
  -9   1   8        298.66        302.36         8.15 o                         
  -8   1   8        340.78        356.59         8.19 o                         
  -7   1   8          8.47          8.05         1.01 o                         
  -6   1   8         12.79         14.74         1.19 o                         
  -5   1   8        166.03        143.13         4.45 o                         
  -4   1   8         18.61         19.18         0.96 o                         
  -3   1   8         10.40         14.33         0.85 o                         
  -2   1   8          8.37          6.09         0.43 o                         
  -1   1   8         38.34         37.72         0.89 o                         
   0   1   8       9292.11       8874.84       201.18 o                         
   1   1   8          2.02          3.11         0.30 o                         
   2   1   8        489.69        501.79         7.84 o                         
   3   1   8        791.42        865.19        13.32 o                         
   4   1   8         24.30         29.34         1.35 o                         
   5   1   8         75.20         82.54         2.45 o                         
   6   1   8          0.09         -0.18         0.56 o                         
   7   1   8          4.44          2.53         0.65 o                         
   8   1   8         22.83         24.56         1.86 o                         
   9   1   8          0.80          1.41         0.92 o                         
  10   1   8          6.87          5.63         1.45 o                         
 -10   2   8         36.07         29.32         2.40 o                         
  -9   2   8         15.42         18.05         1.79 o                         
  -8   2   8          0.74          0.45         0.76 o                         
  -7   2   8        128.72        123.93         3.36 o                         
  -6   2   8        201.82        200.15         5.53 o                         
  -5   2   8        142.52        119.95         3.00 o                         
  -4   2   8        426.98        389.05         6.50 o                         
  -3   2   8         57.53         57.84         1.42 o                         
  -2   2   8         52.19         48.55         1.67 o                         
  -1   2   8        412.13        412.51         6.52 o                         
   0   2   8        166.19        198.95         3.33 o                         
   1   2   8         36.59         39.94         0.97 o                         
   2   2   8         48.14         36.79         0.97 o                         
   3   2   8        197.31        219.72         4.33 o                         
   4   2   8        257.03        276.64         5.41 o                         
   5   2   8       1401.50       1492.11        30.95 o                         
   6   2   8        117.69        119.41         3.63 o                         
   7   2   8        151.02        147.97         3.76 o                         
   8   2   8         13.80         13.44         1.43 o                         
   9   2   8         97.84        103.69         6.72 o                         
  -9   3   8         27.64         30.56         2.61 o                         
  -8   3   8         40.72         40.78         2.83 o                         
  -7   3   8          0.32          0.33         0.52 o                         
  -6   3   8          0.93          1.60         0.52 o                         
  -5   3   8          6.49          3.87         0.52 o                         
  -4   3   8        429.61        397.74         6.99 o                         
  -3   3   8         11.21          8.76         0.63 o                         
  -2   3   8        467.21        555.57        10.50 o                         
  -1   3   8        641.97        713.48        12.34 o                         
   0   3   8        138.83        118.03         3.10 o                         
   1   3   8        143.04        112.46         2.38 o                         
   2   3   8          2.65          1.45         0.37 o                         
   3   3   8        452.55        443.58         8.16 o                         
   4   3   8         30.38         27.86         1.22 o                         
   5   3   8        997.54       1040.26        19.52 o                         
   6   3   8        370.93        381.67         8.09 o                         
   7   3   8         75.79         77.73         2.66 o                         
   8   3   8        345.30        324.94        12.64 o                         
   9   3   8         64.32         65.99         4.68 o                         
  -9   4   8          6.94          8.04         1.44 o                         
  -8   4   8         36.90         34.50         2.83 o                         
  -7   4   8        430.38        442.46         8.19 o                         
  -6   4   8          0.50          0.08         0.55 o                         
  -5   4   8          0.39          0.15         0.41 o                         
  -4   4   8          5.34          4.14         0.70 o                         
  -3   4   8         60.36         68.26         2.16 o                         
  -2   4   8        297.35        318.03         7.69 o                         
  -1   4   8        836.40        810.12        18.07 o                         
   0   4   8        134.50        139.02         3.63 o                         
   1   4   8        657.49        668.86        13.53 o                         
   2   4   8        122.21        124.96         2.81 o                         
   3   4   8         12.39          9.43         0.70 o                         
   4   4   8         24.54         19.96         1.23 o                         
   5   4   8        124.06        129.20         2.91 o                         
   6   4   8          4.52          4.04         0.81 o                         
   7   4   8          0.05         -0.12         0.58 o                         
   8   4   8        101.51        105.98         4.58 o                         
  -8   5   8         25.96         22.34         1.93 o                         
  -7   5   8         94.24         98.82         3.18 o                         
  -6   5   8          0.01         -0.50         0.60 o                         
  -5   5   8        545.17        542.13        10.16 o                         
  -4   5   8        136.65        142.53         3.81 o                         
  -3   5   8         14.34         24.24         1.33 o                         
  -2   5   8        711.95        718.04        16.12 o                         
  -1   5   8         52.31         49.28         2.99 o                         
   0   5   8         16.42         18.86         1.94 o                         
   1   5   8         43.81         31.27         1.66 o                         
   2   5   8         91.33         76.82         3.31 o                         
   3   5   8          2.36          0.75         0.39 o                         
   4   5   8         18.42         18.65         1.21 o                         
   5   5   8        203.95        194.86         5.30 o                         
   6   5   8          0.03         -0.10         0.63 o                         
   7   5   8          9.87          7.93         0.95 o                         
   8   5   8          5.43          4.30         1.05 o                         
  -7   6   8         90.02         90.50         4.67 o                         
  -6   6   8          1.20          0.68         0.73 o                         
  -5   6   8          2.32          1.87         0.73 o                         
  -4   6   8        491.31        514.47        10.37 o                         
  -3   6   8        146.32        128.20         3.73 o                         
  -2   6   8        355.75        355.20         7.98 o                         
  -1   6   8        420.45        411.18        11.34 o                         
   0   6   8         86.56         77.78         3.30 o                         
   1   6   8        438.12        450.79        10.59 o                         
   2   6   8         14.37         17.28         1.58 o                         
   3   6   8         93.08         89.80         2.58 o                         
   4   6   8         45.08         50.84         2.70 o                         
   5   6   8        152.87        152.12         3.71 o                         
   6   6   8         23.34         22.67         1.70 o                         
   7   6   8          2.38          2.26         1.16 o                         
  -6   7   8         17.66         17.16         3.92 o                         
  -5   7   8         70.04         74.50         3.91 o                         
  -4   7   8         81.14         86.30         3.95 o                         
  -3   7   8         12.69         17.79         1.88 o                         
  -2   7   8         28.66         32.37         1.62 o                         
  -1   7   8        109.59        109.72         3.43 o                         
   0   7   8        330.48        341.48        11.37 o                         
   1   7   8        108.72        106.81         3.16 o                         
   2   7   8          1.69          1.28         0.68 o                         
   3   7   8         60.48         60.52         2.69 o                         
   4   7   8        221.41        231.85         5.76 o                         
   5   7   8         27.71         22.95         1.62 o                         
  -3   8   8         39.85         41.75         3.35 o                         
  -2   8   8         67.77         73.91         3.89 o                         
  -1   8   8         43.75         48.87         4.31 o                         
   0   8   8        160.01        167.23         6.77 o                         
   1   8   8         58.99         71.54         5.77 o                         
   2   8   8        170.97        182.66         6.42 o                         
   3   8   8         20.80         14.43         2.35 o                         
  -9   0   9          7.52          7.34         2.12 o                         
  -7   0   9        171.44        176.59         9.27 o                         
  -5   0   9       1076.60       1105.30        24.55 o                         
  -1   0   9       4034.65       4278.90       154.62 o                         
   1   0   9       4545.51       4883.22       182.78 o                         
   3   0   9         53.59         43.12         1.74 o                         
   5   0   9         33.14         32.86         3.47 o                         
   7   0   9        333.27        326.40        11.21 o                         
   9   0   9          7.55          9.59         2.47 o                         
 -10   1   9         14.54         13.19         1.60 o                         
  -9   1   9         15.47         15.61         1.47 o                         
  -8   1   9        160.40        160.15         4.60 o                         
  -7   1   9        147.92        141.63         3.80 o                         
  -6   1   9         99.33         94.90         2.91 o                         
  -5   1   9        150.96        129.69         3.43 o                         
  -4   1   9        376.38        397.32         6.99 o                         
  -3   1   9        190.37        180.75         3.30 o                         
  -2   1   9       2016.21       2180.40        36.36 o                         
  -1   1   9         47.12         32.50         0.82 o                         
   0   1   9        287.18        302.89         4.29 o                         
   1   1   9        193.36        214.07         3.31 o                         
   2   1   9        541.90        502.24         8.77 o                         
   3   1   9        163.24        175.26         3.22 o                         
   4   1   9         22.37         23.16         1.21 o                         
   5   1   9        960.75       1007.88        20.31 o                         
   6   1   9         36.56         35.59         2.22 o                         
   7   1   9         98.38        101.78         2.94 o                         
   8   1   9         25.49         25.51         1.85 o                         
   9   1   9         62.23         51.63         2.73 o                         
  -9   2   9        195.19        188.23         8.06 o                         
  -8   2   9        109.56        106.45         3.86 o                         
  -7   2   9        434.52        425.12         8.99 o                         
  -6   2   9        259.71        266.82         5.31 o                         
  -5   2   9       2130.56       2215.63        33.47 o                         
  -4   2   9         47.00         43.54         1.39 o                         
  -3   2   9          2.00          0.15         0.22 o                         
  -2   2   9       1360.76       1437.42        24.22 o                         
  -1   2   9        765.05        743.24        11.41 o                         
   0   2   9        105.03         92.94         1.87 o                         
   1   2   9       2501.62       2597.72        43.12 o                         
   2   2   9          1.52          0.08         0.22 o                         
   3   2   9        349.35        327.53         5.47 o                         
   4   2   9        255.85        247.59         4.45 o                         
   5   2   9        322.78        354.45         8.00 o                         
   6   2   9        140.65        146.04         4.64 o                         
   7   2   9          4.66          5.91         0.89 o                         
   8   2   9          7.14          4.71         1.01 o                         
   9   2   9          3.40          2.46         1.00 o                         
  -9   3   9         17.83         19.67         2.13 o                         
  -8   3   9         99.79         94.19         2.91 o                         
  -7   3   9        145.42        133.47         3.15 o                         
  -6   3   9        332.15        319.68         5.95 o                         
  -5   3   9         98.71        109.79         2.55 o                         
  -4   3   9        528.33        548.65         9.23 o                         
  -3   3   9         20.73         16.90         0.92 o                         
  -2   3   9        442.70        467.62         9.01 o                         
  -1   3   9         23.05         20.13         1.27 o                         
   0   3   9       1427.96       1546.42        27.84 o                         
   1   3   9         33.48         20.95         1.06 o                         
   2   3   9        192.35        165.25         3.66 o                         
   3   3   9         86.48         92.32         2.62 o                         
   4   3   9          9.91         11.28         0.77 o                         
   5   3   9       1269.83       1338.87        24.56 o                         
   6   3   9         51.42         53.50         2.28 o                         
   7   3   9         25.70         33.52         1.96 o                         
   8   3   9         28.47         30.81         2.80 o                         
   9   3   9         14.13          9.91         1.45 o                         
  -9   4   9          2.37          2.27         1.42 o                         
  -8   4   9         34.75         35.45         1.74 o                         
  -7   4   9         35.93         36.33         1.87 o                         
  -6   4   9          0.23          0.63         0.46 o                         
  -5   4   9        729.40        732.03        14.10 o                         
  -4   4   9       1040.51       1022.34        20.44 o                         
  -3   4   9        292.48        288.95         6.45 o                         
  -2   4   9         21.37         21.76         1.45 o                         
  -1   4   9         16.99         18.02         1.56 o                         
   0   4   9       2049.45       2248.54        48.01 o                         
   1   4   9         41.13         39.88         2.45 o                         
   2   4   9          3.42          1.09         0.29 o                         
   3   4   9        176.36        180.24         4.03 o                         
   4   4   9        121.86        120.88         3.10 o                         
   5   4   9        100.61         92.23         2.42 o                         
   6   4   9         40.84         39.47         1.58 o                         
   7   4   9        111.24        110.55         2.93 o                         
   8   4   9         17.34         11.93         1.43 o                         
  -8   5   9         36.10         40.52         2.76 o                         
  -7   5   9         25.14         27.79         1.96 o                         
  -6   5   9          0.32         -0.11         0.59 o                         
  -5   5   9          1.07          0.96         0.59 o                         
  -4   5   9          0.26          0.12         0.44 o                         
  -3   5   9          0.51          0.93         0.41 o                         
  -2   5   9         83.64         92.27         3.07 o                         
  -1   5   9         63.22         58.04         3.20 o                         
   0   5   9        899.26        872.22        21.94 o                         
   1   5   9        242.43        230.14         8.27 o                         
   2   5   9        532.87        479.87        10.29 o                         
   3   5   9        126.67        139.07         3.12 o                         
   4   5   9         28.59         39.37         1.87 o                         
   5   5   9        122.59        119.78         4.40 o                         
   6   5   9          5.80          4.26         0.88 o                         
   7   5   9          5.83          5.85         0.80 o                         
  -7   6   9         51.92         59.21         4.65 o                         
  -6   6   9         75.90         79.69         2.70 o                         
  -5   6   9         71.66         71.84         3.57 o                         
  -4   6   9         94.64         83.43         2.57 o                         
  -3   6   9        111.73         98.91         3.18 o                         
  -2   6   9        198.98        198.09         5.12 o                         
  -1   6   9         24.69         19.63         1.89 o                         
   0   6   9          1.10          1.86         0.83 o                         
   1   6   9         80.33         77.33         2.49 o                         
   2   6   9         78.18         70.11         2.52 o                         
   3   6   9         31.97         31.07         1.49 o                         
   4   6   9         37.12         39.20         2.38 o                         
   5   6   9          2.14          1.28         0.72 o                         
   6   6   9         47.94         53.13         2.30 o                         
  -5   7   9         13.19         19.48         1.85 o                         
  -4   7   9         34.89         42.01         3.03 o                         
  -3   7   9        117.20        120.95         3.76 o                         
  -2   7   9         11.48          6.94         0.89 o                         
  -1   7   9        122.55        120.99         4.72 o                         
   0   7   9        443.82        447.55        12.67 o                         
   1   7   9         49.08         45.46         1.87 o                         
   2   7   9        125.53        123.96         3.97 o                         
   3   7   9         32.91         37.43         2.13 o                         
   4   7   9         28.79         29.87         1.94 o                         
   5   7   9         66.22         63.44         3.76 o                         
  -3   8   9         25.07         31.85         2.86 o                         
  -2   8   9          1.92          1.35         1.23 o                         
  -1   8   9         38.03         33.43         2.80 o                         
   0   8   9         44.02         42.68         3.12 o                         
   1   8   9         59.60         60.50         3.95 o                         
   2   8   9          5.82          4.72         1.33 o                         
 -10   0  10         11.62         14.26         3.61 o                         
  -8   0  10         62.18         70.29         3.97 o                         
  -6   0  10       1202.33       1255.88        37.61 o                         
  -4   0  10        102.68         92.13         3.02 o                         
  -2   0  10        507.40        494.08        10.14 o                         
   0   0  10        829.24        958.05        18.75 o                         
   2   0  10       2190.82       2212.88        46.66 o                         
   4   0  10         15.84         14.03         1.40 o                         
   6   0  10          7.30          7.19         1.42 o                         
   8   0  10          0.02         -0.83         0.83 o                         
 -10   1  10        121.90        128.69         6.76 o                         
  -9   1  10         28.67         24.00         1.75 o                         
  -8   1  10        272.19        262.68         7.99 o                         
  -7   1  10        409.18        402.94         8.70 o                         
  -6   1  10        103.43        105.63         2.75 o                         
  -5   1  10          0.43          0.13         0.35 o                         
  -4   1  10        642.38        635.52        10.20 o                         
  -3   1  10        224.85        236.81         4.43 o                         
  -2   1  10        414.15        382.00         5.65 o                         
  -1   1  10         92.58         83.42         1.65 o                         
   0   1  10         78.83         76.62         1.44 o                         
   1   1  10        363.85        382.03         5.85 o                         
   2   1  10        534.63        501.62         8.40 o                         
   3   1  10          0.01          0.27         0.32 o                         
   4   1  10         12.74          9.65         0.70 o                         
   5   1  10        177.84        185.10         5.22 o                         
   6   1  10         27.87         31.68         1.93 o                         
   7   1  10          2.47          2.27         0.69 o                         
   8   1  10         13.91         10.78         1.18 o                         
   9   1  10          4.86          3.38         0.97 o                         
  -9   2  10         34.47         35.70         2.01 o                         
  -8   2  10         48.63         51.21         3.17 o                         
  -7   2  10         66.80         64.44         2.37 o                         
  -6   2  10        195.96        195.96         4.41 o                         
  -5   2  10        124.33        131.37         3.01 o                         
  -4   2  10         17.83         14.37         0.85 o                         
  -3   2  10        396.59        328.12         5.49 o                         
  -2   2  10          3.15          1.88         0.40 o                         
  -1   2  10         32.50         36.43         1.15 o                         
   0   2  10        644.32        699.97        11.34 o                         
   1   2  10       1003.31       1063.02        16.25 o                         
   2   2  10       1363.13       1363.41        20.51 o                         
   3   2  10        191.43        179.61         3.32 o                         
   4   2  10          1.70          3.29         0.50 o                         
   5   2  10         65.75         73.70         2.26 o                         
   6   2  10         27.04         29.77         2.02 o                         
   7   2  10         18.70         17.26         1.32 o                         
   8   2  10         27.20         35.08         2.09 o                         
   9   2  10         41.85         39.41         2.28 o                         
  -9   3  10         10.50         10.22         1.25 o                         
  -8   3  10         42.12         37.64         1.93 o                         
  -7   3  10          0.77          1.28         0.76 o                         
  -6   3  10          0.36          0.47         0.47 o                         
  -5   3  10        572.26        565.80         9.85 o                         
  -4   3  10        234.42        242.69         4.84 o                         
  -3   3  10         30.87         35.88         2.12 o                         
  -2   3  10        511.10        491.13         9.49 o                         
  -1   3  10        229.91        211.74         4.24 o                         
   0   3  10        983.39       1053.13        18.00 o                         
   1   3  10        210.11        172.73         3.50 o                         
   2   3  10          2.30          1.74         0.37 o                         
   3   3  10         94.04         98.60         2.60 o                         
   4   3  10         28.32         25.59         1.22 o                         
   5   3  10        148.23        157.00         3.80 o                         
   6   3  10         27.41         26.55         1.33 o                         
   7   3  10        541.31        549.97        14.26 o                         
   8   3  10        168.44        156.73         4.23 o                         
   9   3  10          1.33          0.82         1.22 o                         
  -8   4  10         18.98         22.46         1.36 o                         
  -7   4  10          0.07          0.81         0.48 o                         
  -6   4  10        129.59        126.21         3.09 o                         
  -5   4  10        267.26        289.47         6.33 o                         
  -4   4  10          1.40          0.14         0.39 o                         
  -3   4  10        304.75        290.36         6.36 o                         
  -2   4  10         78.21         81.17         2.99 o                         
  -1   4  10          7.62          5.58         1.13 o                         
   0   4  10          4.86          2.52         0.83 o                         
   1   4  10        792.51        782.58        17.30 o                         
   2   4  10         12.25         18.55         0.98 o                         
   3   4  10        300.09        278.29         5.80 o                         
   4   4  10          0.91          2.09         0.66 o                         
   5   4  10          2.62          0.73         0.52 o                         
   6   4  10         16.55         16.09         1.00 o                         
   7   4  10        378.49        368.64         7.66 o                         
   8   4  10         16.00         17.15         1.37 o                         
  -8   5  10         11.66          6.69         1.51 o                         
  -7   5  10          6.73          5.82         0.99 o                         
  -6   5  10         49.39         51.85         3.00 o                         
  -5   5  10        373.12        383.57         7.96 o                         
  -4   5  10          9.23         12.47         0.96 o                         
  -3   5  10        305.97        297.60         7.73 o                         
  -2   5  10        490.86        476.92        11.24 o                         
  -1   5  10        159.57        153.22         5.15 o                         
   0   5  10          0.42         -0.25         0.76 o                         
   1   5  10        222.16        218.35         5.68 o                         
   2   5  10          0.33          1.59         0.58 o                         
   3   5  10        115.25        117.74         2.77 o                         
   4   5  10         60.71         52.85         2.34 o                         
   5   5  10         42.38         36.83         1.98 o                         
   6   5  10          0.14          0.49         0.65 o                         
   7   5  10         68.70         67.20         4.59 o                         
  -7   6  10          6.79          5.33         1.42 o                         
  -6   6  10        146.27        142.10         4.18 o                         
  -5   6  10        259.24        263.85         5.66 o                         
  -4   6  10          0.01          0.46         0.40 o                         
  -3   6  10        186.85        187.91         5.53 o                         
  -2   6  10         13.13         12.41         1.48 o                         
  -1   6  10          9.59          6.42         1.36 o                         
   0   6  10        309.32        309.47         9.01 o                         
   1   6  10          7.00          8.99         1.21 o                         
   2   6  10          7.38          9.69         1.10 o                         
   3   6  10         24.02         23.51         1.68 o                         
   4   6  10         70.57         66.55         4.10 o                         
   5   6  10          3.61          4.25         0.72 o                         
   6   6  10         40.90         43.56         2.07 o                         
  -5   7  10         28.24         23.40         1.97 o                         
  -4   7  10         34.85         30.42         3.38 o                         
  -3   7  10         13.58         12.93         1.32 o                         
  -2   7  10        299.08        283.60         8.82 o                         
  -1   7  10        107.69        113.23         5.47 o                         
   0   7  10        168.07        165.89         6.16 o                         
   1   7  10        281.74        287.67        10.18 o                         
   2   7  10        421.50        427.70        10.57 o                         
   3   7  10        160.75        167.44         5.41 o                         
   4   7  10         64.84         76.02         4.51 o                         
   5   7  10          1.49          1.87         1.60 o                         
  -2   8  10          0.83          2.26         1.40 o                         
  -1   8  10          0.02          0.34         1.18 o                         
   0   8  10         33.75         35.15         2.91 o                         
   1   8  10          8.68          9.86         1.83 o                         
   2   8  10        130.55        123.06         5.21 o                         
  -9   0  11         40.81         35.61         2.97 o                         
  -7   0  11        263.46        260.55         7.32 o                         
  -5   0  11       1064.60       1077.69        23.86 o                         
  -3   0  11        428.72        373.87         8.81 o                         
  -1   0  11        421.38        380.91         7.90 o                         
   1   0  11        207.18        239.95         5.24 o                         
   3   0  11         40.82         39.99         1.76 o                         
   5   0  11          7.54          7.16         1.30 o                         
   7   0  11        517.78        549.05        14.95 o                         
   9   0  11          6.25          5.73         1.58 o                         
  -9   1  11         22.12         20.35         1.55 o                         
  -8   1  11          0.67          0.67         0.73 o                         
  -7   1  11        129.49        126.05         3.57 o                         
  -6   1  11         38.64         43.76         1.87 o                         
  -5   1  11         37.25         34.86         1.91 o                         
  -4   1  11         29.52         30.45         1.29 o                         
  -3   1  11       1710.15       1790.31        26.98 o                         
  -2   1  11        322.78        321.73         4.90 o                         
  -1   1  11       1241.29       1364.53        18.78 o                         
   0   1  11       1591.12       1710.41        24.35 o                         
   1   1  11       2525.36       2653.40        41.55 o                         
   2   1  11         91.99        106.38         2.16 o                         
   3   1  11       2462.53       2640.14        39.35 o                         
   4   1  11         30.53         30.53         1.62 o                         
   5   1  11         93.78         87.66         2.48 o                         
   6   1  11         29.64         23.72         1.70 o                         
   7   1  11         16.18         16.94         1.35 o                         
   8   1  11          0.00          0.70         0.68 o                         
   9   1  11         30.68         28.46         3.18 o                         
  -9   2  11         27.60         31.81         2.05 o                         
  -8   2  11         39.59         37.72         1.92 o                         
  -7   2  11         43.45         42.22         1.84 o                         
  -6   2  11        951.16        968.97        16.25 o                         
  -5   2  11         80.13         71.95         2.04 o                         
  -4   2  11       1303.12       1262.72        19.39 o                         
  -3   2  11        331.66        328.65         5.50 o                         
  -2   2  11        502.28        486.72         7.87 o                         
  -1   2  11        377.06        358.00         5.89 o                         
   0   2  11         94.32         88.99         1.83 o                         
   1   2  11          6.58          6.41         0.49 o                         
   2   2  11          0.22          0.25         0.25 o                         
   3   2  11        218.35        243.91         4.28 o                         
   4   2  11          1.54          0.09         0.37 o                         
   5   2  11         26.38         29.33         1.97 o                         
   6   2  11        163.89        165.95         3.54 o                         
   7   2  11        134.04        142.73         4.86 o                         
   8   2  11        144.28        152.77         5.58 o                         
   9   2  11         50.01         55.94         2.76 o                         
  -9   3  11          3.83          4.66         1.13 o                         
  -8   3  11        104.61         99.09         2.95 o                         
  -7   3  11          1.07          0.24         0.55 o                         
  -6   3  11         56.80         50.71         1.76 o                         
  -5   3  11        796.79        770.90        13.02 o                         
  -4   3  11         12.25          7.98         0.80 o                         
  -3   3  11       2551.03       2561.38        42.90 o                         
  -2   3  11       1198.74       1134.51        18.22 o                         
  -1   3  11         55.31         63.64         1.41 o                         
   0   3  11         98.72        103.55         2.02 o                         
   1   3  11        113.37        104.01         2.03 o                         
   2   3  11         76.69         66.61         2.20 o                         
   3   3  11        142.26        139.19         3.35 o                         
   4   3  11         35.94         39.36         1.46 o                         
   5   3  11          0.38          0.15         0.42 o                         
   6   3  11          6.38          6.40         0.77 o                         
   7   3  11        536.84        519.86         9.04 o                         
   8   3  11         12.04         11.28         1.27 o                         
  -8   4  11          7.49          5.18         0.97 o                         
  -7   4  11          5.17          2.69         0.55 o                         
  -6   4  11        332.68        327.07         8.33 o                         
  -5   4  11          2.06          1.08         0.63 o                         
  -4   4  11         26.98         22.43         1.32 o                         
  -3   4  11          0.11          1.44         0.46 o                         
  -2   4  11         47.65         41.69         2.99 o                         
  -1   4  11        206.14        175.00         4.18 o                         
   0   4  11        197.66        206.50         8.07 o                         
   1   4  11         41.05         35.12         1.79 o                         
   2   4  11       1824.34       1907.39        34.17 o                         
   3   4  11         46.79         46.87         2.00 o                         
   4   4  11        211.87        198.64         5.19 o                         
   5   4  11          6.37          7.92         0.99 o                         
   6   4  11         11.63         10.31         1.01 o                         
   7   4  11          3.65          2.46         0.75 o                         
   8   4  11          2.20          0.87         0.84 o                         
  -8   5  11          1.31          3.43         2.94 o                         
  -7   5  11         17.43         22.15         1.79 o                         
  -6   5  11          1.97          1.37         0.77 o                         
  -5   5  11         39.81         33.66         2.21 o                         
  -4   5  11        117.25        105.83         2.69 o                         
  -3   5  11        535.71        522.83        12.43 o                         
  -2   5  11        309.68        292.33         7.45 o                         
  -1   5  11         31.59         33.26         2.43 o                         
   0   5  11         63.47         77.98         3.37 o                         
   1   5  11         91.89         69.24         2.47 o                         
   2   5  11         96.00         96.26         2.98 o                         
   3   5  11          7.12          6.03         0.56 o                         
   4   5  11        222.08        212.26         4.60 o                         
   5   5  11          8.15          8.87         0.97 o                         
   6   5  11         71.45         75.56         2.95 o                         
   7   5  11          4.25          3.86         0.99 o                         
  -6   6  11         40.60         39.18         4.61 o                         
  -5   6  11          0.87         -0.13         0.73 o                         
  -4   6  11         91.45         96.90         3.39 o                         
  -3   6  11         19.90         20.93         1.60 o                         
  -2   6  11         18.74         15.00         1.20 o                         
  -1   6  11        256.30        241.03        12.39 o                         
   0   6  11         41.75         45.21         3.27 o                         
   1   6  11         24.49         18.75         1.69 o                         
   2   6  11        238.40        243.47         6.92 o                         
   3   6  11        173.79        169.41         5.08 o                         
   4   6  11        143.47        142.53         4.15 o                         
   5   6  11         79.22         89.78         2.76 o                         
   6   6  11         19.73         19.16         1.49 o                         
  -5   7  11        184.55        198.08         8.20 o                         
  -4   7  11          3.53          2.18         0.92 o                         
  -3   7  11          1.04          0.22         0.74 o                         
  -2   7  11        143.67        136.82         5.38 o                         
  -1   7  11         29.25         26.83         2.37 o                         
   0   7  11         52.19         48.42         3.22 o                         
   1   7  11         40.22         42.75         4.49 o                         
   2   7  11         18.29         19.96         1.51 o                         
   3   7  11          5.78          6.99         1.20 o                         
   4   7  11         31.65         28.29         2.21 o                         
  -1   8  11        118.22        121.29         5.08 o                         
   0   8  11          1.05          1.92         1.33 o                         
   1   8  11          0.50         -0.66         1.15 o                         
  -8   0  12        623.02        607.19        16.61 o                         
  -6   0  12        735.07        781.35        17.93 o                         
  -4   0  12       1233.06       1230.41        26.79 o                         
  -2   0  12        241.11        206.45         4.76 o                         
   0   0  12         14.11         24.87         1.26 o                         
   2   0  12        522.80        568.50        12.72 o                         
   4   0  12        396.05        413.39        11.15 o                         
   6   0  12          1.11          1.09         0.83 o                         
   8   0  12         11.35          8.02         1.64 o                         
  -9   1  12         77.21         80.12         3.40 o                         
  -8   1  12        173.67        185.31         4.51 o                         
  -7   1  12         33.05         34.56         1.71 o                         
  -6   1  12         72.69         74.31         2.51 o                         
  -5   1  12        481.66        462.37         7.84 o                         
  -4   1  12        706.35        671.53        11.31 o                         
  -3   1  12          6.95         15.35         0.84 o                         
  -2   1  12         33.33         28.20         0.96 o                         
  -1   1  12         16.09         10.89         0.57 o                         
   0   1  12        187.79        178.52         2.88 o                         
   1   1  12        261.87        266.84         4.51 o                         
   2   1  12          2.16          3.33         0.44 o                         
   3   1  12        465.03        494.58         8.44 o                         
   4   1  12         99.95         90.21         2.42 o                         
   5   1  12          2.93          2.55         0.64 o                         
   6   1  12         23.33         18.99         1.29 o                         
   7   1  12          5.51          4.14         0.91 o                         
   8   1  12          2.88          4.67         0.99 o                         
   9   1  12          2.62          1.34         0.98 o                         
  -9   2  12          0.00          0.64         0.80 o                         
  -8   2  12        147.05        148.33         3.59 o                         
  -7   2  12         31.18         31.91         1.63 o                         
  -6   2  12        563.99        559.99         9.94 o                         
  -5   2  12        120.09        119.56         3.17 o                         
  -4   2  12        112.91        115.62         2.47 o                         
  -3   2  12          4.53          5.40         0.46 o                         
  -2   2  12        395.56        391.86         6.16 o                         
  -1   2  12       1106.20       1104.06        16.88 o                         
   0   2  12        193.30        178.57         3.36 o                         
   1   2  12        460.92        467.13         7.54 o                         
   2   2  12        875.91        938.87        15.21 o                         
   3   2  12         32.39         28.96         1.09 o                         
   4   2  12        159.77        150.00         3.62 o                         
   5   2  12          0.53          0.08         0.38 o                         
   6   2  12         12.25         14.69         1.03 o                         
   7   2  12         45.93         53.63         2.40 o                         
   8   2  12          1.43          0.31         0.68 o                         
   9   2  12          0.04         -0.88         0.88 o                         
  -9   3  12          8.77         12.61         1.66 o                         
  -8   3  12         30.59         28.96         1.73 o                         
  -7   3  12          2.21          1.11         0.62 o                         
  -6   3  12         87.52         93.74         2.39 o                         
  -5   3  12          3.69          4.33         0.58 o                         
  -4   3  12        144.43        138.73         3.52 o                         
  -3   3  12       1034.18       1068.85        19.69 o                         
  -2   3  12        263.84        256.24         5.12 o                         
  -1   3  12        403.39        374.31         6.46 o                         
   0   3  12        597.18        571.33         9.02 o                         
   1   3  12        152.44        136.38         2.57 o                         
   2   3  12         10.05          9.83         0.69 o                         
   3   3  12        588.01        590.12        11.42 o                         
   4   3  12         92.69         87.50         2.28 o                         
   5   3  12        209.03        214.99         4.15 o                         
   6   3  12          0.71          0.76         0.52 o                         
   7   3  12         48.31         39.68         2.27 o                         
   8   3  12          1.02          1.31         0.80 o                         
  -8   4  12         26.50         26.26         1.73 o                         
  -7   4  12         14.96         14.25         1.28 o                         
  -6   4  12        293.44        279.39         6.70 o                         
  -5   4  12         37.43         29.76         1.62 o                         
  -4   4  12        390.09        381.71         8.54 o                         
  -3   4  12        424.10        401.56         8.03 o                         
  -2   4  12         20.02         26.41         1.88 o                         
  -1   4  12        857.69        843.74        15.73 o                         
   0   4  12         88.29         88.01         2.33 o                         
   1   4  12        281.38        254.06         6.45 o                         
   2   4  12        116.15        125.08         3.05 o                         
   3   4  12          0.16         -0.08         0.29 o                         
   4   4  12         22.44         22.59         1.44 o                         
   5   4  12          8.17          8.26         0.94 o                         
   6   4  12          2.97          1.63         0.52 o                         
   7   4  12          1.24         -0.05         0.54 o                         
   8   4  12          2.08          1.96         0.95 o                         
  -7   5  12         10.56          9.02         1.33 o                         
  -6   5  12         64.34         57.07         2.36 o                         
  -5   5  12          0.99          0.61         0.69 o                         
  -4   5  12        167.03        164.69         3.75 o                         
  -3   5  12        648.81        692.94        14.70 o                         
  -2   5  12          3.22          4.90         0.82 o                         
  -1   5  12         22.50         28.11         2.55 o                         
   0   5  12          4.63          3.80         2.09 o                         
   1   5  12         78.26         70.39         2.72 o                         
   2   5  12         13.05         14.35         1.33 o                         
   3   5  12        137.27        147.07         3.92 o                         
   4   5  12          2.69          4.27         1.12 o                         
   5   5  12         92.59         85.10         3.25 o                         
   6   5  12          2.34          2.04         0.81 o                         
   7   5  12          0.18          1.21         1.04 o                         
  -6   6  12          2.02          3.34         1.10 o                         
  -5   6  12         54.15         50.05         3.03 o                         
  -4   6  12        102.44         91.17         3.40 o                         
  -3   6  12        121.44        120.36         3.71 o                         
  -2   6  12         21.37         18.49         1.70 o                         
  -1   6  12         22.19         25.09         2.99 o                         
   0   6  12         85.99         72.78         4.13 o                         
   1   6  12         52.16         59.42         4.15 o                         
   2   6  12         10.58          7.15         0.99 o                         
   3   6  12        122.57        120.86         4.97 o                         
   4   6  12         50.49         52.44         2.18 o                         
   5   6  12          7.33         10.65         1.04 o                         
   6   6  12          2.98          0.69         0.78 o                         
  -4   7  12         18.97         18.21         2.04 o                         
  -3   7  12        144.35        143.99         4.40 o                         
  -2   7  12         26.66         24.46         2.96 o                         
  -1   7  12        215.83        221.21         7.80 o                         
   0   7  12        118.22        112.78         4.72 o                         
   1   7  12         36.51         42.51         3.36 o                         
   2   7  12         99.37         94.50         5.67 o                         
   3   7  12        130.24        145.48         4.79 o                         
   4   7  12          4.64          3.94         1.31 o                         
  -9   0  13         27.15         27.50         2.61 o                         
  -7   0  13          1.01          0.69         1.05 o                         
  -5   0  13        344.41        323.83         8.29 o                         
  -3   0  13        949.49        966.10        21.18 o                         
  -1   0  13       1761.32       1967.56        38.10 o                         
   1   0  13       1799.13       1843.29        35.69 o                         
   3   0  13       1323.71       1339.17        32.42 o                         
   5   0  13       1165.34       1273.28        31.32 o                         
   7   0  13          9.48          6.91         1.16 o                         
   9   0  13         38.79         30.27         2.90 o                         
  -9   1  13         49.72         54.72         2.86 o                         
  -8   1  13          2.72          2.20         0.86 o                         
  -7   1  13        162.84        155.17         3.58 o                         
  -6   1  13          0.04         -0.46         0.46 o                         
  -5   1  13         96.44         99.27         2.45 o                         
  -4   1  13        121.45        113.68         2.66 o                         
  -3   1  13         23.82         25.15         1.09 o                         
  -2   1  13        522.87        467.66         6.42 o                         
  -1   1  13        781.24        818.18        11.58 o                         
   0   1  13          7.02         11.49         0.63 o                         
   1   1  13        237.16        211.21         3.45 o                         
   2   1  13        314.93        336.05         5.66 o                         
   3   1  13        264.46        259.85         5.19 o                         
   4   1  13        204.73        203.79         4.39 o                         
   5   1  13        381.08        396.83         8.23 o                         
   6   1  13          6.89          5.45         0.74 o                         
   7   1  13          0.42          0.33         0.56 o                         
   8   1  13         56.93         49.21         3.17 o                         
   9   1  13         85.48         79.23         6.39 o                         
  -9   2  13         46.17         52.00         3.03 o                         
  -8   2  13         59.45         60.02         2.34 o                         
  -7   2  13         12.07         13.02         1.13 o                         
  -6   2  13         88.62         92.78         2.42 o                         
  -5   2  13         18.15         15.97         1.02 o                         
  -4   2  13        407.63        405.88         7.19 o                         
  -3   2  13         21.19         24.98         1.05 o                         
  -2   2  13        325.83        308.71         5.62 o                         
  -1   2  13       1334.51       1340.34        20.38 o                         
   0   2  13        728.49        702.45        10.99 o                         
   1   2  13        590.23        610.96         9.71 o                         
   2   2  13         59.92         68.61         1.68 o                         
   3   2  13        343.59        343.15         6.13 o                         
   4   2  13          0.99          1.57         0.74 o                         
   5   2  13        110.64        110.34         2.60 o                         
   6   2  13          1.77          0.83         0.50 o                         
   7   2  13          4.19          3.75         0.79 o                         
   8   2  13         23.52         20.75         1.89 o                         
  -8   3  13         48.27         43.86         2.00 o                         
  -7   3  13         29.65         30.93         1.65 o                         
  -6   3  13        282.89        272.53         5.16 o                         
  -5   3  13         14.42         14.02         0.85 o                         
  -4   3  13       1525.63       1565.57        30.95 o                         
  -3   3  13        800.61        786.19        13.17 o                         
  -2   3  13         95.02         92.52         2.41 o                         
  -1   3  13        238.63        227.26         4.05 o                         
   0   3  13        131.42        116.40         2.32 o                         
   1   3  13        464.71        464.05         7.21 o                         
   2   3  13         71.85         72.19         2.17 o                         
   3   3  13          6.25          3.81         0.67 o                         
   4   3  13        133.24        142.21         3.38 o                         
   5   3  13         20.71         20.67         1.13 o                         
   6   3  13          0.97          1.46         0.59 o                         
   7   3  13         52.13         48.97         2.45 o                         
   8   3  13         24.41         22.30         2.18 o                         
  -8   4  13        404.79        437.48        11.23 o                         
  -7   4  13         11.40         13.25         1.29 o                         
  -6   4  13         68.12         71.99         2.63 o                         
  -5   4  13         18.50         13.40         1.08 o                         
  -4   4  13         17.83         15.44         1.11 o                         
  -3   4  13         57.71         48.33         1.60 o                         
  -2   4  13        107.94        108.57         3.51 o                         
  -1   4  13       1296.92       1306.40        25.92 o                         
   0   4  13        254.91        255.85         5.94 o                         
   1   4  13          0.12         -0.17         0.38 o                         
   2   4  13         15.37         20.59         1.03 o                         
   3   4  13        124.60        102.25         2.90 o                         
   4   4  13         98.42        100.53         2.93 o                         
   5   4  13          1.07          0.15         0.55 o                         
   6   4  13        243.14        243.41         6.96 o                         
   7   4  13          7.55          7.72         0.88 o                         
  -7   5  13          2.59          1.84         1.01 o                         
  -6   5  13         13.69         11.95         1.26 o                         
  -5   5  13          1.55          0.36         0.60 o                         
  -4   5  13        284.27        283.39         7.08 o                         
  -3   5  13        193.62        170.41         4.69 o                         
  -2   5  13        311.73        301.27         7.12 o                         
  -1   5  13          0.01          0.14         0.61 o                         
   0   5  13        108.87        100.80         3.98 o                         
   1   5  13         31.90         32.25         2.85 o                         
   2   5  13         11.03         14.57         1.16 o                         
   3   5  13         39.58         31.70         2.03 o                         
   4   5  13        466.66        484.27        11.44 o                         
   5   5  13         62.30         62.41         2.56 o                         
   6   5  13         20.10         23.26         1.60 o                         
   7   5  13          0.74          2.23         1.00 o                         
  -6   6  13          3.98          6.34         1.98 o                         
  -5   6  13         95.93        105.08         4.48 o                         
  -4   6  13         71.83         68.79         3.03 o                         
  -3   6  13         47.58         47.83         2.97 o                         
  -2   6  13         36.62         41.79         2.64 o                         
  -1   6  13        148.01        133.96         6.09 o                         
   0   6  13        176.51        172.44         6.00 o                         
   1   6  13        348.02        341.87         9.07 o                         
   2   6  13          2.68          4.09         1.00 o                         
   3   6  13          0.89          1.30         0.77 o                         
   4   6  13          2.24          1.05         0.76 o                         
   5   6  13         12.41         12.18         1.01 o                         
  -4   7  13         78.22         78.05         4.55 o                         
  -3   7  13         28.95         28.06         2.36 o                         
  -2   7  13          0.31         -0.16         1.08 o                         
  -1   7  13        268.47        269.15        13.37 o                         
   0   7  13         65.03         70.79         6.17 o                         
   1   7  13         47.17         50.25         3.41 o                         
   2   7  13         77.82         81.00         3.20 o                         
   3   7  13         40.44         40.07         2.79 o                         
   4   7  13          9.74         12.26         4.41 o                         
  -8   0  14          5.07          3.46         1.16 o                         
  -6   0  14       1454.65       1537.49        33.68 o                         
  -4   0  14         68.20         70.31         3.11 o                         
  -2   0  14         55.89         49.60         1.76 o                         
   0   0  14         24.35         30.91         1.41 o                         
   2   0  14         32.05         33.04         1.79 o                         
   4   0  14         71.07         76.27         3.54 o                         
   6   0  14         50.74         49.14         3.25 o                         
   8   0  14         17.80         17.14         1.91 o                         
  -9   1  14          0.13          0.27         0.77 o                         
  -8   1  14        404.50        409.23         9.51 o                         
  -7   1  14         86.99         83.25         3.24 o                         
  -6   1  14        592.41        564.79        10.07 o                         
  -5   1  14         47.44         44.51         1.73 o                         
  -4   1  14       1200.97       1188.29        18.35 o                         
  -3   1  14        401.64        370.46         6.62 o                         
  -2   1  14       1123.85       1102.66        15.51 o                         
  -1   1  14         28.94         40.15         1.16 o                         
   0   1  14         78.44         70.01         1.51 o                         
   1   1  14        217.79        197.32         3.29 o                         
   2   1  14         69.32         78.13         2.00 o                         
   3   1  14          7.36          6.82         0.66 o                         
   4   1  14         46.75         47.62         2.02 o                         
   5   1  14         16.29         18.91         1.21 o                         
   6   1  14         64.75         65.86         2.12 o                         
   7   1  14         13.40         11.92         1.28 o                         
   8   1  14          1.97          0.58         0.73 o                         
  -9   2  14          2.92          2.87         1.14 o                         
  -8   2  14         60.61         59.39         2.49 o                         
  -7   2  14          2.94          3.93         0.77 o                         
  -6   2  14        158.41        158.21         3.47 o                         
  -5   2  14         86.88         77.01         2.14 o                         
  -4   2  14         36.22         36.78         1.85 o                         
  -3   2  14       1058.84       1062.04        16.36 o                         
  -2   2  14        322.51        297.22         5.48 o                         
  -1   2  14        110.97        112.50         2.52 o                         
   0   2  14        331.03        328.06         5.59 o                         
   1   2  14         14.75         14.11         0.77 o                         
   2   2  14        392.79        381.05         6.61 o                         
   3   2  14        326.03        323.97         6.18 o                         
   4   2  14        283.98        291.59         6.21 o                         
   5   2  14        182.40        178.98         3.68 o                         
   6   2  14          2.13          2.08         0.60 o                         
   7   2  14          7.49          4.67         0.79 o                         
   8   2  14         22.71         20.63         1.56 o                         
  -8   3  14         11.20         15.09         1.59 o                         
  -7   3  14          0.36         -0.06         0.55 o                         
  -6   3  14         59.06         53.46         2.19 o                         
  -5   3  14         20.67         21.88         1.14 o                         
  -4   3  14       1613.78       1606.36        27.53 o                         
  -3   3  14         73.27         70.12         1.93 o                         
  -2   3  14        625.43        630.15        11.29 o                         
  -1   3  14         59.01         62.60         1.71 o                         
   0   3  14          7.76          6.86         0.85 o                         
   1   3  14       1678.74       1712.91        28.94 o                         
   2   3  14        139.69        138.14         3.36 o                         
   3   3  14        289.69        299.60         6.83 o                         
   4   3  14        108.95        112.30         2.85 o                         
   5   3  14         17.09         14.92         0.98 o                         
   6   3  14          0.02         -0.49         0.49 o                         
   7   3  14          0.24         -0.06         0.61 o                         
   8   3  14          3.91          2.99         1.01 o                         
  -8   4  14          0.06         -0.17         1.10 o                         
  -7   4  14         37.86         42.89         3.30 o                         
  -6   4  14         25.76         21.95         1.57 o                         
  -5   4  14          0.09         -0.22         0.49 o                         
  -4   4  14        122.63        117.45         2.83 o                         
  -3   4  14          0.73          0.52         0.53 o                         
  -2   4  14        518.44        504.65        11.99 o                         
  -1   4  14       1689.02       1749.31        34.18 o                         
   0   4  14         64.79         62.79         2.07 o                         
   1   4  14         15.41         12.46         1.20 o                         
   2   4  14         59.67         51.00         1.74 o                         
   3   4  14        198.75        186.29         4.28 o                         
   4   4  14          3.60          4.42         0.83 o                         
   5   4  14         31.44         34.04         1.70 o                         
   6   4  14         45.27         38.96         2.08 o                         
   7   4  14         84.29         77.05         9.81 o                         
  -7   5  14        132.30        143.81         5.45 o                         
  -6   5  14          2.93          5.91         0.90 o                         
  -5   5  14        194.21        197.36         4.54 o                         
  -4   5  14         37.07         33.01         2.49 o                         
  -3   5  14          1.42          0.51         0.65 o                         
  -2   5  14          3.85          3.39         0.70 o                         
  -1   5  14         58.23         54.19         2.29 o                         
   0   5  14         13.29         14.87         1.72 o                         
   1   5  14        123.60        138.36         4.42 o                         
   2   5  14          9.30          5.69         0.81 o                         
   3   5  14         42.04         45.75         2.07 o                         
   4   5  14         19.00         18.74         1.35 o                         
   5   5  14          0.02         -0.35         0.61 o                         
   6   5  14         31.79         30.72         1.81 o                         
  -6   6  14         37.59         33.83         5.88 o                         
  -5   6  14          0.03          0.43         0.95 o                         
  -4   6  14         47.58         44.77         3.20 o                         
  -3   6  14         96.80         89.48         4.31 o                         
  -2   6  14          3.67          3.16         1.18 o                         
  -1   6  14        243.54        245.20         7.10 o                         
   0   6  14         22.72         18.11         2.75 o                         
   1   6  14        119.68        122.86         4.41 o                         
   2   6  14         15.46         14.73         1.27 o                         
   3   6  14         85.59         90.53         3.39 o                         
   4   6  14         38.35         37.56         3.25 o                         
   5   6  14        186.92        197.07         6.60 o                         
  -4   7  14         64.01         83.35         8.33 o                         
  -3   7  14          0.85          0.79         1.17 o                         
  -2   7  14         66.43         61.41         4.35 o                         
  -1   7  14         63.74         70.85         6.02 o                         
   0   7  14          9.50         12.88         2.34 o                         
   1   7  14         19.72         22.35         2.38 o                         
   2   7  14          2.70          2.05         1.12 o                         
   3   7  14          7.83          5.79         1.58 o                         
  -9   0  15          0.03         -0.26         0.99 o                         
  -7   0  15          3.50          2.37         0.95 o                         
  -5   0  15        236.18        211.97         5.96 o                         
  -3   0  15        180.04        203.11         5.43 o                         
  -1   0  15        753.53        749.66        15.21 o                         
   1   0  15       1215.62       1331.63        26.22 o                         
   3   0  15         75.70         73.11         3.48 o                         
   5   0  15        288.51        278.85         8.33 o                         
   7   0  15        406.95        413.83        21.38 o                         
  -9   1  15          1.00          0.38         0.79 o                         
  -8   1  15         67.67         76.03         3.46 o                         
  -7   1  15         44.57         47.59         2.17 o                         
  -6   1  15          1.69          0.59         0.55 o                         
  -5   1  15        187.29        179.82         3.99 o                         
  -4   1  15        269.46        289.15         5.21 o                         
  -3   1  15          1.10          1.75         0.56 o                         
  -2   1  15         96.64         86.70         1.91 o                         
  -1   1  15        400.14        412.88         6.52 o                         
   0   1  15        252.48        239.24         3.87 o                         
   1   1  15        654.30        690.66        10.44 o                         
   2   1  15          0.12          0.29         0.39 o                         
   3   1  15        676.28        666.31        12.73 o                         
   4   1  15        104.36        104.71         2.85 o                         
   5   1  15        134.11        131.65         3.33 o                         
   6   1  15         63.70         67.89         2.66 o                         
   7   1  15         53.29         55.16         2.58 o                         
   8   1  15          0.01         -0.66         0.66 o                         
  -8   2  15          2.64          2.56         0.78 o                         
  -7   2  15        155.72        163.43         3.76 o                         
  -6   2  15         17.31         14.32         1.10 o                         
  -5   2  15         62.97         60.84         2.16 o                         
  -4   2  15        104.43         95.21         2.23 o                         
  -3   2  15        396.24        362.23         5.91 o                         
  -2   2  15         54.75         53.75         1.49 o                         
  -1   2  15        254.22        240.64         4.52 o                         
   0   2  15         46.95         51.27         2.34 o                         
   1   2  15        201.61        186.95         3.33 o                         
   2   2  15        302.10        300.03         5.44 o                         
   3   2  15        102.04         99.03         2.81 o                         
   4   2  15         33.07         32.61         1.53 o                         
   5   2  15         18.86         17.13         1.05 o                         
   6   2  15          5.92          3.06         0.76 o                         
   7   2  15         46.70         42.73         2.43 o                         
   8   2  15          4.71          3.94         1.56 o                         
  -8   3  15         17.49         20.01         1.65 o                         
  -7   3  15         13.66         15.95         1.24 o                         
  -6   3  15        554.09        536.08         9.51 o                         
  -5   3  15         32.64         33.55         1.67 o                         
  -4   3  15          0.27          0.70         0.51 o                         
  -3   3  15         18.61         17.68         1.14 o                         
  -2   3  15        958.90        965.94        16.80 o                         
  -1   3  15        518.72        521.61         8.63 o                         
   0   3  15         46.50         44.13         1.45 o                         
   1   3  15        733.91        738.08        11.71 o                         
   2   3  15         32.24         36.32         1.62 o                         
   3   3  15        387.82        395.38         8.16 o                         
   4   3  15          0.09          0.04         0.65 o                         
   5   3  15        154.93        157.89         3.55 o                         
   6   3  15         34.44         34.16         1.57 o                         
   7   3  15          1.21          0.42         0.65 o                         
  -7   4  15          0.05         -0.69         0.69 o                         
  -6   4  15         17.67         17.96         1.42 o                         
  -5   4  15          7.97          6.64         1.16 o                         
  -4   4  15        287.67        278.30         6.12 o                         
  -3   4  15          0.03         -0.34         0.34 o                         
  -2   4  15        904.79        899.83        18.57 o                         
  -1   4  15         12.12         13.26         1.29 o                         
   0   4  15        304.07        306.98         6.96 o                         
   1   4  15         66.54         61.93         2.63 o                         
   2   4  15        181.41        185.56         3.95 o                         
   3   4  15          1.72          2.50         0.67 o                         
   4   4  15          0.06          0.51         0.54 o                         
   5   4  15         40.17         33.85         1.92 o                         
   6   4  15          9.40          9.46         1.17 o                         
   7   4  15          1.19          0.38         0.87 o                         
  -7   5  15         23.50         40.20         9.81 o                         
  -6   5  15        306.59        321.27         8.94 o                         
  -5   5  15          0.88          0.09         0.54 o                         
  -4   5  15         54.06         51.12         4.19 o                         
  -3   5  15         58.49         53.23         2.81 o                         
  -2   5  15        247.39        230.03         5.91 o                         
  -1   5  15         80.01         76.06         2.68 o                         
   0   5  15        140.20        138.45         3.51 o                         
   1   5  15        213.58        209.67         5.42 o                         
   2   5  15         98.01         96.33         3.46 o                         
   3   5  15        225.76        213.42         5.11 o                         
   4   5  15          6.81          7.17         0.93 o                         
   5   5  15          0.23          1.03         0.65 o                         
   6   5  15         70.95         71.29         3.47 o                         
  -5   6  15         29.89         26.96         2.14 o                         
  -4   6  15        102.88        102.33         4.46 o                         
  -3   6  15         27.86         33.37         2.05 o                         
  -2   6  15        189.75        183.73         5.92 o                         
  -1   6  15        175.49        153.95         5.22 o                         
   0   6  15          0.79         -0.75         0.86 o                         
   1   6  15         53.28         61.93         4.77 o                         
   2   6  15        136.79        138.45         4.16 o                         
   3   6  15          5.88          4.08         0.91 o                         
   4   6  15         46.23         46.39         4.04 o                         
   5   6  15          7.99          7.00         1.30 o                         
  -3   7  15         66.40         78.20         8.21 o                         
  -2   7  15        278.06        280.96        15.78 o                         
  -1   7  15         26.15         30.54         2.73 o                         
   0   7  15         14.83         12.06         1.89 o                         
   1   7  15        243.53        265.78        15.84 o                         
   2   7  15         31.62         32.91         2.84 o                         
  -8   0  16        133.08        147.07         5.17 o                         
  -6   0  16       1035.61       1022.40        25.86 o                         
  -4   0  16         51.56         37.74         2.13 o                         
  -2   0  16       1265.91       1239.40        24.62 o                         
   0   0  16        516.31        499.54        10.57 o                         
   2   0  16         18.36         18.63         1.52 o                         
   4   0  16        216.65        223.44         6.80 o                         
   6   0  16        151.03        151.63        10.54 o                         
   8   0  16          1.97          0.51         1.07 o                         
  -8   1  16          1.56          0.62         0.68 o                         
  -7   1  16          3.34          2.77         0.75 o                         
  -6   1  16        209.34        196.17         4.11 o                         
  -5   1  16        164.82        163.96         3.71 o                         
  -4   1  16       1382.40       1409.67        21.73 o                         
  -3   1  16        160.33        148.82         2.86 o                         
  -2   1  16          3.75          3.01         0.48 o                         
  -1   1  16         56.18         55.94         1.46 o                         
   0   1  16         25.39         27.69         1.09 o                         
   1   1  16          1.36          3.01         0.42 o                         
   2   1  16         31.69         31.78         1.56 o                         
   3   1  16         24.00         28.70         1.61 o                         
   4   1  16         24.31         23.98         1.39 o                         
   5   1  16          7.21          5.89         0.76 o                         
   6   1  16         43.49         42.68         2.09 o                         
   7   1  16          0.92          0.63         0.74 o                         
   8   1  16         28.47         21.95         1.57 o                         
  -8   2  16         36.03         37.00         1.89 o                         
  -7   2  16          4.20          5.97         0.94 o                         
  -6   2  16         29.26         35.34         1.84 o                         
  -5   2  16         38.01         38.77         1.76 o                         
  -4   2  16        484.99        443.09         7.84 o                         
  -3   2  16          7.04          6.40         0.57 o                         
  -2   2  16       2334.28       2335.11        35.08 o                         
  -1   2  16       1483.51       1489.60        23.97 o                         
   0   2  16       1218.44       1188.87        19.35 o                         
   1   2  16         13.47         16.54         0.85 o                         
   2   2  16        155.53        152.64         3.60 o                         
   3   2  16        479.00        495.13         9.17 o                         
   4   2  16        221.85        216.65         4.17 o                         
   5   2  16          8.76         10.05         0.91 o                         
   6   2  16          3.99          2.86         0.64 o                         
   7   2  16         23.63         26.76         1.92 o                         
   8   2  16          0.00         -0.20         1.04 o                         
  -8   3  16          2.50          3.71         1.04 o                         
  -7   3  16         21.01         23.63         1.95 o                         
  -6   3  16          2.71          3.16         0.55 o                         
  -5   3  16          0.10         -0.02         0.52 o                         
  -4   3  16         44.75         36.55         1.55 o                         
  -3   3  16         80.12         79.53         2.30 o                         
  -2   3  16        451.94        444.82         8.32 o                         
  -1   3  16        289.62        280.17         5.49 o                         
   0   3  16        313.39        301.00         5.81 o                         
   1   3  16        348.91        344.17         6.55 o                         
   2   3  16         27.81         28.12         1.59 o                         
   3   3  16        173.28        176.00         4.92 o                         
   4   3  16         31.03         30.22         1.58 o                         
   5   3  16        238.51        243.37         6.14 o                         
   6   3  16         37.06         30.32         1.90 o                         
   7   3  16          0.49          0.93         0.79 o                         
  -7   4  16        112.40        127.54         4.15 o                         
  -6   4  16         32.87         32.05         1.94 o                         
  -5   4  16        154.00        148.74         3.74 o                         
  -4   4  16          1.27          0.77         0.49 o                         
  -3   4  16        269.98        265.91         5.44 o                         
  -2   4  16        399.89        392.45         9.01 o                         
  -1   4  16         51.48         46.57         2.29 o                         
   0   4  16         11.84         14.79         1.05 o                         
   1   4  16        299.91        311.84         7.34 o                         
   2   4  16          0.95         -0.14         0.34 o                         
   3   4  16        113.52        124.14         3.41 o                         
   4   4  16         23.12         20.60         1.32 o                         
   5   4  16         33.22         39.05         2.91 o                         
   6   4  16         19.03         17.53         1.46 o                         
   7   4  16          1.06          0.98         2.94 o                         
  -6   5  16          0.33          0.78         0.89 o                         
  -5   5  16          5.02          3.15         0.66 o                         
  -4   5  16          3.52          4.70         1.07 o                         
  -3   5  16         87.39         81.96         3.21 o                         
  -2   5  16         34.77         29.94         2.45 o                         
  -1   5  16         76.30         77.70         2.73 o                         
   0   5  16         22.84         24.16         1.77 o                         
   1   5  16        490.27        473.54        10.62 o                         
   2   5  16         15.70         16.05         1.74 o                         
   3   5  16          5.08          4.95         1.02 o                         
   4   5  16          9.09          7.93         0.93 o                         
   5   5  16         99.06        104.94         3.52 o                         
   6   5  16         19.07          9.32         3.92 o                         
  -5   6  16        231.65        243.42         8.20 o                         
  -4   6  16          2.63          1.09         0.98 o                         
  -3   6  16        162.31        171.95         4.98 o                         
  -2   6  16          0.67          0.83         1.01 o                         
  -1   6  16         66.87         62.31         4.56 o                         
   0   6  16         20.60         19.26         2.47 o                         
   1   6  16         31.35         38.90         2.71 o                         
   2   6  16         10.81          7.36         1.10 o                         
   3   6  16         86.26         92.27         7.15 o                         
   4   6  16          1.07          0.62         0.73 o                         
  -2   7  16          4.69          5.93         1.94 o                         
  -1   7  16         47.77         52.14         6.02 o                         
   0   7  16         65.89         63.99         4.28 o                         
   1   7  16        102.03        136.13        15.20 o                         
   2   7  16         41.66         29.91         5.88 o                         
  -7   0  17         23.66         23.04         2.70 o                         
  -5   0  17        176.47        170.62         5.17 o                         
  -3   0  17        910.67        866.75        21.80 o                         
  -1   0  17         59.90         47.36         1.95 o                         
   1   0  17          9.86          7.79         0.88 o                         
   3   0  17         26.90         26.17         1.96 o                         
   5   0  17        185.52        194.25         6.49 o                         
   7   0  17          0.35          0.58         0.99 o                         
  -8   1  17          3.15          2.05         0.75 o                         
  -7   1  17        149.95        137.54         3.41 o                         
  -6   1  17         25.43         24.61         1.42 o                         
  -5   1  17         15.33         17.45         1.20 o                         
  -4   1  17        192.08        166.15         3.71 o                         
  -3   1  17          0.17          0.04         0.36 o                         
  -2   1  17        223.29        215.36         3.71 o                         
  -1   1  17        680.52        652.10         9.54 o                         
   0   1  17         15.57         13.46         0.79 o                         
   1   1  17       1234.91       1269.36        17.78 o                         
   2   1  17        246.14        239.10         4.84 o                         
   3   1  17        260.30        266.30         5.87 o                         
   4   1  17          8.08          8.08         0.83 o                         
   5   1  17         27.77         29.26         1.56 o                         
   6   1  17          1.79          1.47         0.65 o                         
   7   1  17         28.42         27.94         2.41 o                         
   8   1  17         12.02          8.91         1.33 o                         
  -8   2  17        200.14        222.33         7.27 o                         
  -7   2  17         38.65         40.60         2.00 o                         
  -6   2  17        100.43        100.09         2.60 o                         
  -5   2  17        174.41        169.05         3.54 o                         
  -4   2  17        134.88        120.23         2.93 o                         
  -3   2  17        220.13        217.86         4.08 o                         
  -2   2  17        101.02        119.31         2.68 o                         
  -1   2  17         86.83         77.11         2.09 o                         
   0   2  17        120.93        118.83         2.92 o                         
   1   2  17        159.94        160.53         3.12 o                         
   2   2  17        134.88        130.13         2.95 o                         
   3   2  17        527.38        545.39        11.94 o                         
   4   2  17         93.29         92.64         2.33 o                         
   5   2  17        299.61        304.85         6.71 o                         
   6   2  17         66.40         64.66         3.22 o                         
   7   2  17         58.14         57.99         3.41 o                         
  -7   3  17        224.18        222.16         5.32 o                         
  -6   3  17          0.16         -0.61         0.61 o                         
  -5   3  17         82.57         89.34         3.47 o                         
  -4   3  17        111.34        104.60         2.74 o                         
  -3   3  17          8.69          8.00         0.81 o                         
  -2   3  17          7.69          8.06         0.86 o                         
  -1   3  17         12.06         12.08         0.88 o                         
   0   3  17          2.94          2.33         0.48 o                         
   1   3  17        130.76        135.33         2.89 o                         
   2   3  17         29.25         29.38         1.45 o                         
   3   3  17         57.08         50.52         2.28 o                         
   4   3  17        141.21        147.03         3.69 o                         
   5   3  17         22.81         22.31         1.47 o                         
   6   3  17          8.94          9.32         1.03 o                         
   7   3  17         48.04         45.16         2.75 o                         
  -7   4  17          6.03          3.35         1.39 o                         
  -6   4  17         42.96         45.97         2.87 o                         
  -5   4  17         34.09         33.56         1.69 o                         
  -4   4  17        258.99        245.34         5.34 o                         
  -3   4  17          5.60          3.56         0.72 o                         
  -2   4  17         30.10         26.88         1.85 o                         
  -1   4  17         31.75         33.40         1.97 o                         
   0   4  17       1240.25       1272.09        22.13 o                         
   1   4  17         96.49         97.88         3.19 o                         
   2   4  17         89.95         93.63         2.36 o                         
   3   4  17         96.76        100.77         5.99 o                         
   4   4  17          3.21          3.56         0.74 o                         
   5   4  17          0.43          0.72         0.76 o                         
   6   4  17          7.72          7.25         1.17 o                         
  -6   5  17          4.57          3.62         1.30 o                         
  -5   5  17         11.71         10.96         1.33 o                         
  -4   5  17        107.19        117.71         4.14 o                         
  -3   5  17          7.63          8.43         1.21 o                         
  -2   5  17        401.61        402.83         9.37 o                         
  -1   5  17         19.17         18.82         1.26 o                         
   0   5  17        278.02        264.89         6.02 o                         
   1   5  17          0.11          0.56         0.67 o                         
   2   5  17         20.53         23.51         2.12 o                         
   3   5  17          8.07         10.21         1.62 o                         
   4   5  17        147.76        153.58         5.48 o                         
   5   5  17         58.61         56.99         3.36 o                         
  -4   6  17         68.72         76.94         4.20 o                         
  -3   6  17         47.07         44.49         2.48 o                         
  -2   6  17          3.68          6.44         1.04 o                         
  -1   6  17         27.15         22.30         2.32 o                         
   0   6  17        518.56        516.21        13.78 o                         
   1   6  17         46.82         36.83         2.49 o                         
   2   6  17         47.04         41.89         2.60 o                         
   3   6  17        108.38        120.66         5.93 o                         
   4   6  17          2.49          2.94         2.94 o                         
  -8   0  18         11.84         10.73         1.74 o                         
  -6   0  18        156.74        169.13         6.50 o                         
  -4   0  18       1067.44       1007.67        22.49 o                         
  -2   0  18        321.61        317.65         8.35 o                         
   0   0  18         14.55         18.04         1.29 o                         
   2   0  18        180.94        170.19         5.38 o                         
   4   0  18         40.91         34.47         2.17 o                         
   6   0  18         14.06         11.59         1.46 o                         
  -8   1  18          4.78          3.22         0.93 o                         
  -7   1  18         19.21         18.76         1.42 o                         
  -6   1  18        151.82        161.87         3.95 o                         
  -5   1  18          6.84          8.76         0.93 o                         
  -4   1  18         99.70         96.74         2.39 o                         
  -3   1  18         25.54         23.93         1.22 o                         
  -2   1  18          0.17          0.62         0.40 o                         
  -1   1  18         64.21         58.73         1.50 o                         
   0   1  18       1482.15       1489.33        20.73 o                         
   1   1  18        242.40        240.95         4.06 o                         
   2   1  18        239.98        231.52         5.18 o                         
   3   1  18         28.56         30.30         1.41 o                         
   4   1  18        109.68        107.26         2.79 o                         
   5   1  18        156.93        161.29         3.82 o                         
   6   1  18        157.73        162.15         5.05 o                         
   7   1  18          4.41          2.71         0.82 o                         
  -8   2  18         26.88         27.72         2.44 o                         
  -7   2  18        225.28        226.82         4.83 o                         
  -6   2  18         37.12         36.14         1.93 o                         
  -5   2  18          1.48          2.62         0.63 o                         
  -4   2  18         15.21         19.13         1.02 o                         
  -3   2  18        206.54        210.74         4.16 o                         
  -2   2  18        805.19        776.49        12.36 o                         
  -1   2  18         30.82         41.29         1.73 o                         
   0   2  18        664.64        689.61        12.34 o                         
   1   2  18         15.18         18.72         0.94 o                         
   2   2  18        697.83        709.08        13.46 o                         
   3   2  18         71.46         69.73         2.17 o                         
   4   2  18         16.16         14.14         1.00 o                         
   5   2  18         35.19         38.42         1.78 o                         
   6   2  18          0.01         -0.35         0.59 o                         
   7   2  18         18.26         18.09         1.71 o                         
  -7   3  18          2.70          1.44         0.69 o                         
  -6   3  18         10.38         10.53         1.22 o                         
  -5   3  18        215.41        233.31         5.13 o                         
  -4   3  18         26.29         25.91         1.55 o                         
  -3   3  18        178.06        177.63         4.12 o                         
  -2   3  18        260.65        241.71         4.60 o                         
  -1   3  18         79.23         76.22         2.03 o                         
   0   3  18        508.01        509.91         9.05 o                         
   1   3  18        663.64        680.76        11.04 o                         
   2   3  18         16.43         16.74         1.25 o                         
   3   3  18        116.37        120.66         3.16 o                         
   4   3  18         36.68         32.52         2.95 o                         
   5   3  18          0.12          0.94         0.67 o                         
   6   3  18         27.68         27.50         1.48 o                         
  -6   4  18         67.03         70.77         3.49 o                         
  -5   4  18         11.60         13.69         1.06 o                         
  -4   4  18          5.27          3.44         0.71 o                         
  -3   4  18        225.24        209.55         4.71 o                         
  -2   4  18          1.01          0.39         0.71 o                         
  -1   4  18        463.47        464.21         9.05 o                         
   0   4  18         85.40         81.11         2.48 o                         
   1   4  18        126.63        118.96         3.21 o                         
   2   4  18          0.01         -0.43         0.46 o                         
   3   4  18         14.50         10.94         1.01 o                         
   4   4  18          7.01          6.82         0.88 o                         
   5   4  18          1.43          2.26         0.84 o                         
   6   4  18          7.22          6.68         1.25 o                         
  -5   5  18        246.11        259.97         6.29 o                         
  -4   5  18         93.42        101.40         4.77 o                         
  -3   5  18        124.60        131.61         4.20 o                         
  -2   5  18          1.62         -0.06         0.69 o                         
  -1   5  18         46.08         47.84         1.97 o                         
   0   5  18        101.76         96.06         3.66 o                         
   1   5  18        177.58        172.63         4.87 o                         
   2   5  18         23.05         20.23         1.77 o                         
   3   5  18         88.79         71.28         3.79 o                         
   4   5  18          0.29          0.42         0.54 o                         
   5   5  18         24.58         25.41         2.66 o                         
  -4   6  18         48.68         51.48         8.83 o                         
  -3   6  18        133.88        142.14         5.35 o                         
  -2   6  18          1.47          0.37         1.04 o                         
  -1   6  18         79.46         74.29        11.62 o                         
   0   6  18          6.20          4.81         1.33 o                         
   1   6  18         13.99         14.85         1.61 o                         
   2   6  18          0.59          1.45         1.26 o                         
   3   6  18        111.64        125.16         9.24 o                         
  -7   0  19         87.17         83.81         4.76 o                         
  -5   0  19        694.52        668.86        15.78 o                         
  -3   0  19          0.02          1.90         0.77 o                         
  -1   0  19        356.08        371.60        10.22 o                         
   1   0  19        992.90       1003.97        20.28 o                         
   3   0  19        846.36        901.04        20.22 o                         
   5   0  19          0.19          0.40         0.82 o                         
   7   0  19         37.08         33.28         2.59 o                         
  -7   1  19          0.64         -0.19         0.78 o                         
  -6   1  19         22.69         27.87         1.52 o                         
  -5   1  19         63.06         57.13         2.08 o                         
  -4   1  19          2.83          2.19         0.56 o                         
  -3   1  19        434.55        424.46         7.43 o                         
  -2   1  19        223.26        180.87         3.33 o                         
  -1   1  19        520.47        505.60         7.71 o                         
   0   1  19         26.73         25.44         1.08 o                         
   1   1  19         48.03         50.02         1.52 o                         
   2   1  19          0.84          0.27         0.47 o                         
   3   1  19        364.40        377.11         6.93 o                         
   4   1  19        208.59        211.38         4.69 o                         
   5   1  19         74.70         73.50         2.32 o                         
   6   1  19         10.56          8.52         1.25 o                         
   7   1  19         75.59         72.89         4.79 o                         
  -7   2  19         44.22         46.54         3.43 o                         
  -6   2  19          1.90          4.36         1.00 o                         
  -5   2  19        246.61        222.50         4.74 o                         
  -4   2  19         41.31         44.96         1.73 o                         
  -3   2  19         15.28         13.11         0.87 o                         
  -2   2  19         19.15         19.77         1.24 o                         
  -1   2  19         61.42         62.16         1.92 o                         
   0   2  19         82.93         83.35         2.21 o                         
   1   2  19         17.90         17.53         1.00 o                         
   2   2  19         34.23         33.87         1.62 o                         
   3   2  19          5.70          6.68         0.69 o                         
   4   2  19          0.84          0.54         0.49 o                         
   5   2  19        146.25        148.31         3.38 o                         
   6   2  19          0.71          0.28         0.78 o                         
   7   2  19         16.82         16.38         2.42 o                         
  -7   3  19         29.71         31.68         2.33 o                         
  -6   3  19        406.73        422.76         8.75 o                         
  -5   3  19        202.34        209.55         4.36 o                         
  -4   3  19         70.75         67.35         2.38 o                         
  -3   3  19         28.92         33.31         1.94 o                         
  -2   3  19          0.43         -0.29         0.42 o                         
  -1   3  19          8.16          8.95         0.76 o                         
   0   3  19         40.52         43.71         1.54 o                         
   1   3  19          1.76          2.29         0.55 o                         
   2   3  19        184.61        193.82         4.14 o                         
   3   3  19          2.51          2.92         0.77 o                         
   4   3  19          0.65          0.37         0.65 o                         
   5   3  19        108.27        105.25         3.33 o                         
   6   3  19         36.64         35.89         2.07 o                         
  -6   4  19         26.32         30.88         3.00 o                         
  -5   4  19         49.15         42.65         3.03 o                         
  -4   4  19          7.63          8.54         1.00 o                         
  -3   4  19         37.30         37.25         1.78 o                         
  -2   4  19        245.77        252.31         6.23 o                         
  -1   4  19         44.65         38.04         1.78 o                         
   0   4  19          0.22         -0.13         0.52 o                         
   1   4  19          3.23          4.86         0.81 o                         
   2   4  19         61.71         60.87         2.12 o                         
   3   4  19         78.39         79.70         2.51 o                         
   4   4  19         79.69         85.87         2.73 o                         
   5   4  19          2.64          3.34         0.88 o                         
  -5   5  19          0.04          0.79         0.72 o                         
  -4   5  19        158.54        164.23         5.16 o                         
  -3   5  19        158.65        165.14         5.93 o                         
  -2   5  19          0.05         -0.36         0.95 o                         
  -1   5  19         30.39         26.03         1.61 o                         
   0   5  19        190.34        193.06         5.45 o                         
   1   5  19         36.52         36.22         2.12 o                         
   2   5  19        932.51        974.22        30.95 o                         
   3   5  19         17.14         18.86         1.77 o                         
   4   5  19          2.47          2.80         0.97 o                         
  -3   6  19          0.97          0.85         1.27 o                         
  -2   6  19         32.97         34.37         3.33 o                         
  -1   6  19          6.80          3.75         1.58 o                         
   0   6  19        183.14        180.61         7.81 o                         
   1   6  19         33.62         38.12         2.97 o                         
   2   6  19          2.84          2.22         1.72 o                         
  -6   0  20         16.96         11.67         2.98 o                         
  -4   0  20          6.07         11.34         1.39 o                         
  -2   0  20        170.66        145.56         4.06 o                         
   0   0  20          6.86          5.14         0.88 o                         
   2   0  20        855.24        882.38        18.08 o                         
   4   0  20         21.74         18.62         1.89 o                         
   6   0  20        161.85        157.28         7.10 o                         
  -7   1  20          8.25          9.99         1.26 o                         
  -6   1  20         41.43         42.28         1.88 o                         
  -5   1  20         38.96         35.59         1.72 o                         
  -4   1  20        287.69        282.02         5.60 o                         
  -3   1  20          0.10         -0.40         0.40 o                         
  -2   1  20        184.47        179.21         3.52 o                         
  -1   1  20          6.49          6.30         0.61 o                         
   0   1  20          3.83          1.96         0.48 o                         
   1   1  20         27.41         24.82         1.39 o                         
   2   1  20        452.23        451.72         7.30 o                         
   3   1  20          6.48          6.83         0.78 o                         
   4   1  20        436.40        452.64         8.81 o                         
   5   1  20         72.23         73.70         2.48 o                         
   6   1  20          8.69          5.25         0.95 o                         
  -7   2  20          5.10          4.85         0.94 o                         
  -6   2  20          7.83          6.55         0.86 o                         
  -5   2  20        330.92        324.03         5.51 o                         
  -4   2  20         74.08         79.00         3.18 o                         
  -3   2  20        212.46        237.14         4.45 o                         
  -2   2  20         37.33         31.64         1.51 o                         
  -1   2  20         14.75         15.00         1.08 o                         
   0   2  20          2.95          2.61         0.54 o                         
   1   2  20         62.15         61.61         2.06 o                         
   2   2  20        166.31        169.81         3.13 o                         
   3   2  20         75.83         78.32         2.65 o                         
   4   2  20         21.88         19.35         1.24 o                         
   5   2  20          3.55          4.15         0.79 o                         
   6   2  20         18.74         17.52         1.71 o                         
  -6   3  20        188.01        207.23         5.15 o                         
  -5   3  20         59.72         58.80         2.50 o                         
  -4   3  20        184.08        180.29         4.68 o                         
  -3   3  20          4.38          4.27         0.73 o                         
  -2   3  20         15.12         14.71         1.08 o                         
  -1   3  20        622.87        630.52        10.49 o                         
   0   3  20        476.45        466.98         8.05 o                         
   1   3  20        323.09        340.55         6.16 o                         
   2   3  20        160.42        163.10         4.16 o                         
   3   3  20         24.80         22.54         1.39 o                         
   4   3  20         45.59         43.62         2.08 o                         
   5   3  20          0.03          0.73         0.72 o                         
   6   3  20          7.12          3.67         1.03 o                         
  -6   4  20         15.36         10.30         3.92 o                         
  -5   4  20         10.13          7.55         1.15 o                         
  -4   4  20         83.67         86.81         3.15 o                         
  -3   4  20        373.95        390.48         7.76 o                         
  -2   4  20         60.43         58.50         2.82 o                         
  -1   4  20          6.34          7.33         1.06 o                         
   0   4  20         98.91         96.67         3.02 o                         
   1   4  20         22.84         22.04         1.71 o                         
   2   4  20        215.09        225.79         4.91 o                         
   3   4  20        320.32        325.12         6.65 o                         
   4   4  20         95.54         99.56         3.44 o                         
   5   4  20         14.56         12.84         1.50 o                         
  -4   5  20          1.35          2.60         0.97 o                         
  -3   5  20          0.00          0.40         0.89 o                         
  -2   5  20        120.45        129.81         4.51 o                         
  -1   5  20        413.11        432.23        13.17 o                         
   0   5  20          8.99          6.34         1.13 o                         
   1   5  20        112.34        114.59         4.78 o                         
   2   5  20          0.37          1.14         0.90 o                         
   3   5  20          0.61          0.24         0.88 o                         
  -1   6  20          7.82          7.68         2.58 o                         
   0   6  20          1.54          1.33         1.49 o                         
  -7   0  21        312.42        345.73        17.59 o                         
  -5   0  21        210.00        206.98         6.03 o                         
  -3   0  21        454.07        434.40        10.69 o                         
  -1   0  21        567.09        567.21        12.17 o                         
   1   0  21        100.18         95.99         3.09 o                         
   3   0  21        313.14        318.73        10.40 o                         
   5   0  21        459.39        484.76        22.33 o                         
  -7   1  21         59.72         79.88         4.95 o                         
  -6   1  21         12.01          8.90         1.01 o                         
  -5   1  21        125.70        126.54         2.78 o                         
  -4   1  21          1.16         -0.16         0.45 o                         
  -3   1  21        569.75        534.84         9.11 o                         
  -2   1  21         10.20         11.03         0.86 o                         
  -1   1  21        115.61         98.90         2.36 o                         
   0   1  21         20.02         15.23         0.99 o                         
   1   1  21        418.01        424.22         6.98 o                         
   2   1  21          1.97          2.00         0.52 o                         
   3   1  21         29.66         33.65         2.02 o                         
   4   1  21          0.88          2.25         0.66 o                         
   5   1  21          5.00          5.63         0.87 o                         
   6   1  21         36.51         28.89         1.77 o                         
  -6   2  21          6.68          7.99         0.96 o                         
  -5   2  21          1.81          1.26         0.61 o                         
  -4   2  21         49.37         44.80         1.62 o                         
  -3   2  21        361.29        353.93         7.55 o                         
  -2   2  21          0.12          0.97         0.58 o                         
  -1   2  21         44.62         45.20         1.89 o                         
   0   2  21         37.27         37.68         1.76 o                         
   1   2  21         19.21         20.71         1.27 o                         
   2   2  21         41.91         43.43         1.54 o                         
   3   2  21         11.40         15.82         1.22 o                         
   4   2  21          8.83          8.77         0.86 o                         
   5   2  21         45.70         47.65         2.26 o                         
   6   2  21          4.87          3.60         1.03 o                         
  -6   3  21          0.21          0.21         0.81 o                         
  -5   3  21         73.96         82.86         3.46 o                         
  -4   3  21        103.38        102.51         3.04 o                         
  -3   3  21         16.48         10.46         1.15 o                         
  -2   3  21         35.16         36.32         1.73 o                         
  -1   3  21          6.30          6.40         0.76 o                         
   0   3  21          0.55          0.10         0.49 o                         
   1   3  21          3.35          3.82         0.76 o                         
   2   3  21         15.87         18.04         1.43 o                         
   3   3  21          7.78          6.49         0.85 o                         
   4   3  21         41.83         43.83         3.13 o                         
   5   3  21          0.00         -0.28         0.99 o                         
  -5   4  21          0.85         -0.13         0.80 o                         
  -4   4  21        442.02        488.42        10.80 o                         
  -3   4  21         57.00         63.68         3.13 o                         
  -2   4  21         77.32         76.54         2.75 o                         
  -1   4  21          3.98          3.43         0.79 o                         
   0   4  21        209.79        214.83         4.62 o                         
   1   4  21          2.39          1.99         0.62 o                         
   2   4  21          7.84          6.70         0.83 o                         
   3   4  21          8.89          6.35         0.86 o                         
   4   4  21        138.09        141.79         3.84 o                         
  -3   5  21          3.54          0.56         0.94 o                         
  -2   5  21        308.52        341.02        10.05 o                         
  -1   5  21         58.89         59.02         2.41 o                         
   0   5  21         19.85         18.32         1.73 o                         
   1   5  21         20.90         18.56         1.73 o                         
   2   5  21         23.13         17.69         2.05 o                         
   3   5  21         29.02         31.71         3.06 o                         
  -6   0  22        191.70        217.96         7.13 o                         
  -4   0  22         92.95         99.81         3.62 o                         
  -2   0  22         90.87         98.07         3.29 o                         
   0   0  22         28.31         25.91         1.76 o                         
   2   0  22         89.37         88.07         3.66 o                         
   4   0  22        422.44        450.70        22.15 o                         
   6   0  22        277.84        290.23        12.10 o                         
  -6   1  22        251.43        279.59         5.57 o                         
  -5   1  22          0.54          0.30         0.58 o                         
  -4   1  22          0.98          0.83         0.63 o                         
  -3   1  22        303.07        281.03         5.91 o                         
  -2   1  22         18.20         15.88         1.25 o                         
  -1   1  22         61.88         63.34         1.93 o                         
   0   1  22         83.80         83.29         2.16 o                         
   1   1  22         56.33         59.57         1.92 o                         
   2   1  22         69.19         64.88         2.11 o                         
   3   1  22        156.68        156.79         3.51 o                         
   4   1  22         60.37         64.96         2.66 o                         
   5   1  22          7.15          7.53         0.96 o                         
  -6   2  22        104.20        114.60         3.12 o                         
  -5   2  22          0.25          0.41         0.71 o                         
  -4   2  22        200.19        214.86         4.28 o                         
  -3   2  22         24.15         26.18         1.63 o                         
  -2   2  22        509.60        494.65         8.75 o                         
  -1   2  22         19.16         19.35         1.25 o                         
   0   2  22         56.08         51.98         2.24 o                         
   1   2  22        231.53        235.11         4.79 o                         
   2   2  22          4.94          3.81         0.74 o                         
   3   2  22        110.26        116.14         2.83 o                         
   4   2  22         84.11         84.58         2.65 o                         
   5   2  22          3.75          3.01         0.83 o                         
  -5   3  22         73.85         81.78         3.17 o                         
  -4   3  22         65.68         73.00         3.09 o                         
  -3   3  22        213.08        192.50         5.96 o                         
  -2   3  22         27.41         27.48         1.70 o                         
  -1   3  22        336.72        348.66         6.38 o                         
   0   3  22         16.10         15.68         1.08 o                         
   1   3  22         38.57         35.95         2.43 o                         
   2   3  22         61.44         62.03         2.31 o                         
   3   3  22         25.74         26.86         2.28 o                         
   4   3  22         60.83         55.71         2.73 o                         
   5   3  22         12.08          6.37         3.92 o                         
  -4   4  22         19.35         20.28         1.70 o                         
  -3   4  22         17.58         13.46         1.30 o                         
  -2   4  22         26.54         30.52         1.77 o                         
  -1   4  22         25.13         23.17         1.39 o                         
   0   4  22        162.47        168.66         3.62 o                         
   1   4  22        355.60        375.86         8.20 o                         
   2   4  22        158.01        155.44         3.89 o                         
   3   4  22         11.78         13.46         1.47 o                         
  -2   5  22         39.56         42.95         4.39 o                         
  -1   5  22        143.54        144.31         5.27 o                         
   0   5  22          0.42         -0.28         1.22 o                         
   1   5  22        127.11        137.16         6.15 o                         
   2   5  22         70.83         39.22         6.86 o                         
  -5   0  23        592.28        711.22        17.04 o                         
  -3   0  23          7.63          7.74         1.19 o                         
  -1   0  23        348.25        320.01         7.72 o                         
   1   0  23        314.10        307.33         7.43 o                         
   3   0  23        225.90        238.70         6.79 o                         
   5   0  23        146.33        138.31         6.12 o                         
  -6   1  23          4.31          4.04         1.12 o                         
  -5   1  23         33.13         31.16         1.67 o                         
  -4   1  23         15.95         17.05         1.16 o                         
  -3   1  23        276.62        273.25         5.67 o                         
  -2   1  23         13.35          8.91         0.88 o                         
  -1   1  23        659.01        631.69         9.64 o                         
   0   1  23         15.70         16.61         1.02 o                         
   1   1  23         34.79         36.61         1.75 o                         
   2   1  23          8.46          9.81         0.98 o                         
   3   1  23         13.11         10.92         0.91 o                         
   4   1  23         15.17         14.65         1.40 o                         
   5   1  23          5.50          5.29         1.04 o                         
  -5   2  23         10.11         13.77         1.46 o                         
  -4   2  23          2.09          1.12         0.88 o                         
  -3   2  23        142.58        141.33         3.80 o                         
  -2   2  23         32.05         32.41         1.63 o                         
  -1   2  23         26.29         22.80         1.35 o                         
   0   2  23         11.98         10.70         0.96 o                         
   1   2  23         17.55         15.30         1.12 o                         
   2   2  23         11.01         10.15         1.10 o                         
   3   2  23         74.23         75.91         2.04 o                         
   4   2  23         24.28         23.51         1.71 o                         
   5   2  23         30.48         20.10         4.90 o                         
  -5   3  23         40.56         39.86         4.88 o                         
  -4   3  23          5.97          3.64         0.98 o                         
  -3   3  23         15.74         15.27         1.42 o                         
  -2   3  23          6.98          6.17         0.88 o                         
  -1   3  23        122.42        122.93         3.05 o                         
   0   3  23          0.21          0.53         0.58 o                         
   1   3  23          0.03         -0.17         0.58 o                         
   2   3  23         44.87         50.14         3.10 o                         
   3   3  23          0.74          0.70         0.78 o                         
   4   3  23         11.41         13.64         1.74 o                         
  -3   4  23         13.55         14.28         1.39 o                         
  -2   4  23        510.17        548.03        13.20 o                         
  -1   4  23          0.06          0.59         0.52 o                         
   0   4  23        169.04        173.88         3.77 o                         
   1   4  23          1.62          2.76         0.96 o                         
   2   4  23         81.18         78.00         2.93 o                         
   3   4  23         12.73         15.69         4.90 o                         
  -4   0  24        243.22        270.04        16.18 o                         
  -2   0  24         22.73         18.19         1.57 o                         
   0   0  24         21.57         25.88         1.84 o                         
   2   0  24          2.05          2.85         0.99 o                         
   4   0  24        216.02        219.75         7.47 o                         
  -5   1  24         21.65         23.52         1.67 o                         
  -4   1  24          7.76          9.73         1.01 o                         
  -3   1  24         17.17         20.56         1.25 o                         
  -2   1  24        155.12        179.16         3.84 o                         
  -1   1  24        176.78        172.00         3.65 o                         
   0   1  24         69.34         73.88         2.19 o                         
   1   1  24          2.88          2.48         0.60 o                         
   2   1  24         22.87         20.70         1.25 o                         
   3   1  24        139.31        144.41         3.27 o                         
   4   1  24          5.07          6.38         0.97 o                         
  -5   2  24          3.54          1.55         0.94 o                         
  -4   2  24         99.92        107.42         3.83 o                         
  -3   2  24         26.17         22.73         2.15 o                         
  -2   2  24        113.03        117.21         3.18 o                         
  -1   2  24        148.88        135.55         3.36 o                         
   0   2  24        238.66        238.15         4.90 o                         
   1   2  24         82.69         83.61         2.67 o                         
   2   2  24         32.68         32.34         1.81 o                         
   3   2  24         12.08         11.02         1.07 o                         
   4   2  24          0.83          1.08         0.79 o                         
  -4   3  24        107.12        126.82         4.66 o                         
  -3   3  24          0.01         -0.23         0.72 o                         
  -2   3  24         15.73         14.27         1.27 o                         
  -1   3  24         37.65         45.08         1.94 o                         
   0   3  24        152.10        163.13         4.40 o                         
   1   3  24         53.66         48.58         2.51 o                         
   2   3  24         82.20         79.50         3.46 o                         
   3   3  24         72.03         74.20         3.37 o                         
  -2   4  24          1.76          2.92         1.02 o                         
  -1   4  24         61.50         48.37         2.05 o                         
   0   4  24         15.43         15.83         1.24 o                         
   1   4  24        113.59        105.20         6.22 o                         
  -5   0  25         52.02         52.95         7.84 o                         
  -3   0  25         66.88         78.63         5.26 o                         
  -1   0  25        163.74        168.25         5.12 o                         
   1   0  25        559.96        554.60        14.22 o                         
   3   0  25         38.43         35.50         2.87 o                         
  -4   1  25         13.66         13.72         1.28 o                         
  -3   1  25        261.02        302.02         5.92 o                         
  -2   1  25         12.86         13.43         1.03 o                         
  -1   1  25          0.44          0.71         0.59 o                         
   0   1  25         35.11         30.80         1.45 o                         
   1   1  25         13.77         12.09         1.00 o                         
   2   1  25          0.01         -0.12         0.63 o                         
   3   1  25         37.56         37.64         2.65 o                         
  -4   2  25          0.91          3.04         1.07 o                         
  -3   2  25         17.22         19.90         2.08 o                         
  -2   2  25         14.00         13.62         1.44 o                         
  -1   2  25        249.95        257.33         5.58 o                         
   0   2  25          2.83          3.07         0.76 o                         
   1   2  25        134.79        133.14         4.29 o                         
   2   2  25         29.60         34.31         2.89 o                         
   3   2  25          3.18          3.11         1.17 o                         
  -3   3  25          8.22          9.69         1.54 o                         
  -2   3  25          2.14          0.95         0.80 o                         
  -1   3  25         44.91         45.13         2.29 o                         
   0   3  25        175.72        188.01         4.48 o                         
   1   3  25          6.48          7.86         1.23 o                         
   2   3  25         43.50         45.61         4.09 o                         
  -4   0  26         63.82         68.64         8.33 o                         
  -2   0  26         17.96         15.46         1.74 o                         
   0   0  26         86.32        103.14         3.57 o                         
   2   0  26         27.09         28.38         4.17 o                         
  -4   1  26         49.28         43.74         5.64 o                         
  -3   1  26          8.50         13.13         1.24 o                         
  -2   1  26         15.21         19.00         1.34 o                         
  -1   1  26         17.62         19.90         1.46 o                         
   0   1  26        149.52        157.04         3.89 o                         
   1   1  26         11.12         12.89         1.23 o                         
   2   1  26         79.89         84.38         4.10 o                         
  -3   2  26         52.97         61.95         4.48 o                         
  -2   2  26          8.26          9.25         1.19 o                         
  -1   2  26         13.84         15.65         1.44 o                         
   0   2  26          1.58          1.57         0.84 o                         
   1   2  26        157.26        163.61         7.13 o                         
   2   2  26          0.04         -0.19         0.87 o                         
  -1   3  26         73.95         68.94         6.89 o                         
   0   3  26          1.46          0.15         2.08 o                         
  -1   0  27         74.40         80.16         5.38 o                         
   1   0  27          8.77          7.07         1.72 o                         
  -2   1  27          2.89          5.32         1.10 o                         
  -1   1  27         54.62         64.94         2.67 o                         
   0   1  27          1.06          0.77         0.78 o                         
   1   1  27         63.28         66.09         4.02 o                         
                                                                                
